# Supplementary material for: Genome-Wide Exploration of miRNA Function in Mammalian Muscle Cell Differentiation
Source: PLoS One. 2013 Aug 21;8(8):e71927. doi: 10.1371/journal.pone.0071927 (PMC3749189; doi:10.1371/journal.pone.0071927)
Supplement: File S1 — LNA screen raw data. (XLS) [file pone.0071927.s004.xls]

## Sheet: Hit Sorting (Top Active)
						Plate 1			Plate 2
N	Plate	Row	Col	WellTypeName	Target miRNA	CountPerField	%EventType1	Binary	CountPerField	%EventType1	Binary	Sum Binary	Confirmation
100	LNA Screen Plate 2 (1/2)	B	10	Sample	hsa-mir-361-3p	484.556	0.045861	1	146.333	0	1	2	Confirmed Twice
339	LNA Screen Plate 5 (1/2)	B	9	Sample	hsa-mir-885-5p	620.444	0.644699	1	181.111	0	1	2	Confirmed Twice
946	LNA Screen Plate 12 (1/2)	G	6	Sample	hsa-mir-1227	664.222	0.802944	1	619.556	0	1	2	Confirmed Twice
285	LNA Screen Plate 4 (1/2)	E	5	Sample	hsa-mir-625*	507.111	0.0438212	1	492.333	0.0451365	1	2	Confirmed Twice
201	LNA Screen Plate 3 (1/2)	E	1	Sample	hsa-mir-483-3p	784.667	0.438969	1	485.333	0.0457875	1	2	Confirmed Twice
297	LNA Screen Plate 4 (1/2)	F	7	Sample	hsa-mir-636	493.444	0.0675524	1	492.222	0.112867	1	2	Confirmed Twice
326	LNA Screen Plate 5 (1/2)	A	6	Sample	hsa-mir-766	526.222	1.39358	1	521.333	0.127877	1	2	Confirmed Twice
454	LNA Screen Plate 6 (1/2)	F	4	Sample	hsa-mir-1296	429.222	0.802485	1	222.222	0.15	1	2	Confirmed Twice
96	LNA Screen Plate 2 (1/2)	B	6	Sample	hsa-mir-346	487.556	0.182315	1	417.667	0.18622	1	2	Confirmed Twice
331	LNA Screen Plate 5 (1/2)	B	1	Sample	hsa-mir-600	681.222	1.95727	1	697.111	0.27096	1	2	Confirmed Twice
373	LNA Screen Plate 5 (1/2)	F	3	Sample	hsa-mir-642	681.222	0.717664	1	560.333	0.297442	1	2	Confirmed Twice
128	LNA Screen Plate 2 (1/2)	E	8	Sample	hsa-mir-454	572.889	0.562452	1	572.889	0.387898	1	2	Confirmed Twice
705	LNA Screen Plate 9 (1/2)	G	5	Sample	hsa-mir-486-5p	436	0.560652	1	287.556	0.502318	1	2	Confirmed Twice
409	LNA Screen Plate 6 (1/2)	A	9	Sample	hsa-let-7b*	578.333	0.49952	1	495.667	0.582829	1	2	Confirmed Twice
702	LNA Screen Plate 9 (1/2)	G	2	Sample	hsa-mir-484	688.778	1.43572	1	594.556	0.672771	1	2	Confirmed Twice
653	LNA Screen Plate 9 (1/2)	B	3	Sample	hsa-mir-328	495.111	0.875224	1	402.778	0.689655	1	2	Confirmed Twice
507	LNA Screen Plate 7 (1/2)	C	7	Sample	hsa-mir-197	367.444	0.302389	1	209.556	0.742312	1	2	Confirmed Twice
42	LNA Screen Plate 1 (1/2)	E	2	Sample	hsa-mir-18b*	698.444	1.60675	1	510.222	0.762195	1	2	Confirmed Twice
440	LNA Screen Plate 6 (1/2)	D	10	Sample	hsa-mir-129-3p	752.556	0.989222	1	615.222	0.830775	1	2	Confirmed Twice
46	LNA Screen Plate 1 (1/2)	E	6	Sample	hsa-mir-193b	717.889	1.06795	1	775.667	0.845151	1	2	Confirmed Twice
920	LNA Screen Plate 12 (1/2)	D	10	Sample	hsa-mir-1224-3p	621.667	1.21537	1	576.556	0.905762	1	2	Confirmed Twice
884	LNA Screen Plate 12 (1/2)	A	4	Sample	hsa-mir-1267	771.667	1.92945	1	720.222	0.92564	1	2	Confirmed Twice
652	LNA Screen Plate 9 (1/2)	B	2	Sample	hsa-mir-326	774.111	1.73676	1	659.889	0.926082	1	2	Confirmed Twice
130	LNA Screen Plate 2 (1/2)	E	10	Sample	hsa-mir-455-3p	675.222	0.756952	1	652.222	1.03918	1	2	Confirmed Twice
275	LNA Screen Plate 4 (1/2)	D	5	Sample	hsa-mir-616*	601.333	1.62602	1	598.778	1.05771	1	2	Confirmed Twice
434	LNA Screen Plate 6 (1/2)	D	4	Sample	hsa-mir-940	806.667	1.00551	1	737.444	1.06976	1	2	Confirmed Twice
503	LNA Screen Plate 7 (1/2)	C	3	Sample	hsa-mir-125a-5p	687.556	1.08274	1	652.111	1.15863	1	2	Confirmed Twice
937	LNA Screen Plate 12 (1/2)	F	7	Sample	hsa-mir-1233	765.222	1.87309	1	720.667	1.17175	1	2	Confirmed Twice
295	LNA Screen Plate 4 (1/2)	F	5	Sample	hsa-mir-634	641.222	1.36891	1	587.889	1.1718	1	2	Confirmed Twice
520	LNA Screen Plate 7 (1/2)	D	10	Sample	hsa-mir-204	442	0.477627	1	368.333	1.2368	1	2	Confirmed Twice
175	LNA Screen Plate 3 (1/2)	B	5	Sample	hsa-mir-518b	717.556	0.991019	1	615.111	1.26445	1	2	Confirmed Twice
833	LNA Screen Plate 11 (1/2)	D	3	Sample	hsa-mir-1280	615.444	1.1735	1	373.667	1.36783	1	2	Confirmed Twice
542	LNA Screen Plate 7 (1/2)	G	2	Sample	hsa-mir-150	620.667	1.07411	1	551.444	1.37014	1	2	Confirmed Twice
721	LNA Screen Plate 10 (1/2)	A	1	Sample	hsa-mir-574-3p	422.222	0.736842	1	504.333	1.41	1	2	Confirmed Twice
118	LNA Screen Plate 2 (1/2)	D	8	Sample	hsa-mir-412	653.222	1.3948	1	624.444	1.44128	1	2	Confirmed Twice
129	LNA Screen Plate 2 (1/2)	E	9	Sample	hsa-mir-454*	506.778	1.88555	1	640.778	1.4739	1	2	Confirmed Twice
191	LNA Screen Plate 3 (1/2)	D	1	Sample	hsa-mir-429	676.333	0.788566	1	638.889	1.53043	1	2	Confirmed Twice
760	LNA Screen Plate 10 (1/2)	D	10	Sample	hsa-mir-1249	498	0.423918	1	415	1.57965	1	2	Confirmed Twice
843	LNA Screen Plate 11 (1/2)	E	3	Sample	hsa-mir-1260	607.889	1.60848	1	241.667	1.65517	1	2	Confirmed Twice
232	LNA Screen Plate 3 (1/2)	H	2	Sample	hsa-mir-512-5p	435.333	0.995406	1	456.556	1.75225	1	2	Confirmed Twice
754	LNA Screen Plate 10 (1/2)	D	4	Sample	hsa-mir-93*	690.667	1.30309	1	738	1.77657	1	2	Confirmed Twice
265	LNA Screen Plate 4 (1/2)	C	5	Sample	hsa-mir-605	556.222	1.81782	1	626.667	1.8617	1	2	Confirmed Twice
804	LNA Screen Plate 11 (1/2)	A	4	Sample	hsa-mir-133b	406.667	1.5847	1	374.889	1.95614	1	2	Confirmed Twice
624	LNA Screen Plate 8 (1/2)	G	4	Sample	hsa-mir-296-5p	567.778	1.23288	1	717	1.99907	1	2	Confirmed Twice
39	LNA Screen Plate 1 (1/2)	D	9	Sample	hsa-mir-185*	615.667	2.70709	0	541	0	1	1	Confirmed Once
22	LNA Screen Plate 1 (1/2)	C	2	Sample	hsa-mir-144*	620.333	3.54648	0	531.556	0	1	1	Confirmed Once
668	LNA Screen Plate 9 (1/2)	C	8	Sample	hsa-mir-34b	672.111	3.73615	0	694	0.0960615	1	1	Confirmed Once
368	LNA Screen Plate 5 (1/2)	E	8	Sample	hsa-mir-95	680.222	3.6916	0	862.222	0.244845	1	1	Confirmed Once
561	LNA Screen Plate 8 (1/2)	A	1	Sample	hsa-mir-185	617.444	5.21864	0	458.556	0.290768	1	1	Confirmed Once
292	LNA Screen Plate 4 (1/2)	F	2	Sample	hsa-mir-555	603.556	3.68189	0	648.111	0.702897	1	1	Confirmed Once
337	LNA Screen Plate 5 (1/2)	B	7	Sample	hsa-mir-877*	669.778	2.23955	0	467.889	0.759915	1	1	Confirmed Once
886	LNA Screen Plate 12 (1/2)	A	6	Sample	hsa-mir-1470	557.667	2.64993	0	312.667	0.888415	1	1	Confirmed Once
657	LNA Screen Plate 9 (1/2)	B	7	Sample	hsa-mir-331-3p	639	2.34742	0	559	1.01371	1	1	Confirmed Once
314	LNA Screen Plate 4 (1/2)	H	4	Sample	hsa-mir-657	607.889	3.34491	0	638.778	1.13063	1	1	Confirmed Once
475	LNA Screen Plate 6 (1/2)	H	5	Sample	-	631.111	4.75352	0	711.444	1.15571	1	1	Confirmed Once
361	LNA Screen Plate 5 (1/2)	E	1	Sample	hsa-mir-629*	666	2.2022	0	606.667	1.19048	1	1	Confirmed Once
704	LNA Screen Plate 9 (1/2)	G	4	Sample	hsa-mir-485-3p	526.889	2.19317	0	389	1.34247	1	1	Confirmed Once
41	LNA Screen Plate 1 (1/2)	E	1	Sample	hsa-mir-18b	650.667	2.76639	0	749.111	1.34975	1	1	Confirmed Once
19	LNA Screen Plate 1 (1/2)	B	9	Sample	hsa-mir-138-1*	572.111	2.91319	0	475.222	1.37947	1	1	Confirmed Once
87	LNA Screen Plate 2 (1/2)	A	7	Sample	hsa-mir-324-3p	644.222	2.24215	0	674.222	1.41727	1	1	Confirmed Once
665	LNA Screen Plate 9 (1/2)	C	5	Sample	hsa-mir-342-3p	504.222	2.64434	0	405.222	1.42583	1	1	Confirmed Once
234	LNA Screen Plate 3 (1/2)	H	4	Sample	hsa-mir-571	642.889	3.56032	0	783.444	1.47497	1	1	Confirmed Once
907	LNA Screen Plate 12 (1/2)	C	7	Sample	hsa-mir-664	707.667	2.07254	0	637.222	1.55187	1	1	Confirmed Once
155	LNA Screen Plate 2 (1/2)	H	5	Sample	hsa-mir-508-5p	590	3.9548	0	568.222	1.58389	1	1	Confirmed Once
31	LNA Screen Plate 1 (1/2)	D	1	Sample	hsa-mir-155*	603.333	3.37017	0	715.556	1.63043	1	1	Confirmed Once
21	LNA Screen Plate 1 (1/2)	C	1	Sample	hsa-mir-143*	640.556	2.54987	0	676.111	1.64339	1	1	Confirmed Once
57	LNA Screen Plate 1 (1/2)	F	7	Sample	hsa-mir-211	612	2.16049	0	530.444	1.69669	1	1	Confirmed Once
18	LNA Screen Plate 1 (1/2)	B	8	Sample	hsa-mir-135b*	627.556	2.53187	0	653.667	1.76781	1	1	Confirmed Once
318	LNA Screen Plate 4 (1/2)	H	8	Sample	hsa-mir-661	587.889	3.0618	0	581.111	1.81644	1	1	Confirmed Once
539	LNA Screen Plate 7 (1/2)	F	9	Sample	hsa-mir-223	685.778	2.1711	0	642.111	1.81692	1	1	Confirmed Once
853	LNA Screen Plate 11 (1/2)	F	3	Sample	hsa-mir-1229	543.444	2.84195	0	329.667	1.82002	1	1	Confirmed Once
24	LNA Screen Plate 1 (1/2)	C	4	Sample	hsa-mir-146a*	726	2.11203	0	700	1.87302	1	1	Confirmed Once
190	LNA Screen Plate 3 (1/2)	C	10	Sample	hsa-mir-520d-5p	661.889	3.02166	0	745	1.89411	1	1	Confirmed Once
382	LNA Screen Plate 5 (1/2)	G	2	Sample	hsa-mir-654-5p	597.778	3.42007	0	701.333	1.96451	1	1	Confirmed Once
120	LNA Screen Plate 2 (1/2)	D	10	Sample	hsa-mir-424*	706	2.06169	0	686.333	2.00745	1	1	Confirmed Once
403	LNA Screen Plate 6 (1/2)	A	3	Sample	hsa-mir-770-5p	611	2.47318	0	585.778	2.02959	1	1	Confirmed Once
376	LNA Screen Plate 5 (1/2)	F	6	Sample	hsa-miRPlus-A1043	698.111	2.16457	0	691.778	2.03983	1	1	Confirmed Once
204	LNA Screen Plate 3 (1/2)	E	4	Sample	hsa-mir-541*	669.556	3.60106	0	696.889	2.04082	1	1	Confirmed Once
320	LNA Screen Plate 4 (1/2)	H	10	Sample	hsa-mir-663	677.111	0.689202	1	614.111	2.08069	0	1	Confirmed Once
446	LNA Screen Plate 6 (1/2)	E	6	Sample	hsa-mir-133a/hsa-mir-133b	342.222	0.779221	1	88.1111	2.14376	0	1	Confirmed Once
37	LNA Screen Plate 1 (1/2)	D	7	Sample	hsa-mir-181c*	683.667	0.617585	1	669.444	2.19087	0	1	Confirmed Once
505	LNA Screen Plate 7 (1/2)	C	5	Sample	hsa-mir-125b	704.778	1.84455	1	667.333	2.1978	0	1	Confirmed Once
874	LNA Screen Plate 11 (1/2)	H	4	Sample	hsa-mir-1234	648.556	1.83313	1	584.222	2.28224	0	1	Confirmed Once
305	LNA Screen Plate 4 (1/2)	G	5	Sample	hsa-mir-645	650.778	1.63906	1	672	2.34788	0	1	Confirmed Once
514	LNA Screen Plate 7 (1/2)	D	4	Sample	hsa-mir-130b*	573.111	2.03567	1	560.333	2.37954	0	1	Confirmed Once
123	LNA Screen Plate 2 (1/2)	E	3	Sample	hsa-mir-450b-3p	654.222	1.69837	1	638.333	2.40209	0	1	Confirmed Once
357	LNA Screen Plate 5 (1/2)	D	7	Sample	hsa-mir-933	651.778	2.01159	1	588.111	2.43718	0	1	Confirmed Once
813	LNA Screen Plate 11 (1/2)	B	3	Sample	hsa-mir-1228	324	0.48011	1	169	2.49836	0	1	Confirmed Once
81	LNA Screen Plate 2 (1/2)	A	1	Sample	hsa-mir-105	680.778	0.5386	1	703.556	2.51105	0	1	Confirmed Once
535	LNA Screen Plate 7 (1/2)	F	5	Sample	hsa-mir-145	633.333	1.85965	1	653.889	2.68479	0	1	Confirmed Once
291	LNA Screen Plate 4 (1/2)	F	1	Sample	hsa-mir-554	817.556	0.0271813	1	608.667	2.70172	0	1	Confirmed Once
15	LNA Screen Plate 1 (1/2)	B	5	Sample	hsa-mir-129*	653.222	1.88808	1	627.333	2.74531	0	1	Confirmed Once
905	LNA Screen Plate 12 (1/2)	C	5	Sample	hsa-mir-1538	745	1.75988	1	675.222	2.74807	0	1	Confirmed Once
258	LNA Screen Plate 4 (1/2)	B	8	Sample	hsa-mir-597	650.444	1.60574	1	567.556	2.89742	0	1	Confirmed Once
344	LNA Screen Plate 5 (1/2)	C	4	Sample	hsa-mir-614	719.444	1.79151	1	632.444	3.02178	0	1	Confirmed Once
862	LNA Screen Plate 11 (1/2)	G	2	Sample	hsa-mir-1225-3p	770.889	0.778322	1	574.444	3.13346	0	1	Confirmed Once
751	LNA Screen Plate 10 (1/2)	D	1	Sample	hsa-mir-92a	580	1.68582	1	650.444	3.17731	0	1	Confirmed Once
233	LNA Screen Plate 3 (1/2)	H	3	Sample	hsa-mir-570	815.667	1.25324	1	561.222	3.38547	0	1	Confirmed Once
193	LNA Screen Plate 3 (1/2)	D	3	Sample	hsa-mir-520g/hsa-mir-520h	684.778	1.10336	1	597	3.40592	0	1	Confirmed Once
124	LNA Screen Plate 2 (1/2)	E	4	Sample	hsa-mir-450b-5p	778.667	0.156963	1	639.222	3.54598	0	1	Confirmed Once
195	LNA Screen Plate 3 (1/2)	D	5	Sample	hsa-mir-522	785.667	1.82435	1	584	3.65297	0	1	Confirmed Once
299	LNA Screen Plate 4 (1/2)	F	9	Sample	hsa-mir-638	751.778	1.98049	1	589	3.77287	0	1	Confirmed Once
255	LNA Screen Plate 4 (1/2)	B	5	Sample	hsa-mir-593*	748.778	1.4839	1	559.444	3.85303	0	1	Confirmed Once
85	LNA Screen Plate 2 (1/2)	A	5	Sample	hsa-mir-30d*	804.444	0.0966851	1	600	3.87037	0	1	Confirmed Once
159	LNA Screen Plate 2 (1/2)	H	9	Sample	hsa-mir-510	0	0	1	604.111	3.93599	0	1	Confirmed Once
241	LNA Screen Plate 4 (1/2)	A	1	Sample	hsa-mir-517a/hsa-mir-517b	743	0.224316	1	560.556	4.02379	0	1	Confirmed Once
469	LNA Screen Plate 6 (1/2)	G	9	Sample	hsa-mir-148a*	902.778	0.787692	1	597.667	4.23871	0	1	Confirmed Once
455	LNA Screen Plate 6 (1/2)	F	5	Sample	hsa-miRPlus-A1087	864.444	0.102828	1	636.444	4.31215	0	1	Confirmed Once
423	LNA Screen Plate 6 (1/2)	C	3	Sample	hsa-mir-923	645	1.3609	1	630.222	4.35472	0	1	Confirmed Once
242	LNA Screen Plate 4 (1/2)	A	2	Sample	hsa-mir-517a/hsa-mir-517b	774.667	0.315548	1	588.667	4.36014	0	1	Confirmed Once
437	LNA Screen Plate 6 (1/2)	D	7	Sample	hsa-mir-127-3p	792	1.09428	1	563.889	4.4532	0	1	Confirmed Once
903	LNA Screen Plate 12 (1/2)	C	3	Sample	hsa-mir-1290	722.444	0.153799	1	661.889	4.6332	0	1	Confirmed Once
859	LNA Screen Plate 11 (1/2)	F	9	Sample	hsa-mir-1179	630.444	1.6743	1	696.222	4.72391	0	1	Confirmed Once
922	LNA Screen Plate 12 (1/2)	E	2	Sample	hsa-mir-518f*	19.8889	0	1	619.111	4.84566	0	1	Confirmed Once
494	LNA Screen Plate 7 (1/2)	B	4	Sample	hsa-mir-106b	769.222	0.895566	1	616.778	5.29634	0	1	Confirmed Once
560	LNA Screen Plate 7 (1/2)	H	10	Sample	hsa-mir-29c*	809.667	0.631261	1	597.222	5.41395	0	1	Confirmed Once
216	LNA Screen Plate 3 (1/2)	F	6	Sample	hsa-mir-550*	613.889	3.07692	0	674.111	2.07681	0	0	Unactive
170	LNA Screen Plate 3 (1/2)	A	10	Sample	hsa-mir-517*	613.222	3.62384	0	685.778	2.10629	0	0	Unactive
209	LNA Screen Plate 3 (1/2)	E	9	Sample	hsa-mir-548a-3p	691.444	2.65145	0	732.222	2.12443	0	0	Unactive
855	LNA Screen Plate 11 (1/2)	F	5	Sample	hsa-mir-520f	640.222	4.98091	0	720.222	2.12897	0	0	Unactive
178	LNA Screen Plate 3 (1/2)	B	8	Sample	hsa-mir-518e	743.667	2.77902	0	697.333	2.15105	0	0	Unactive
671	LNA Screen Plate 9 (1/2)	D	1	Sample	hsa-mir-365	533.444	2.79109	0	512.556	2.16779	0	0	Unactive
236	LNA Screen Plate 3 (1/2)	H	6	Sample	hsa-mir-573	627.111	3.61446	0	748.778	2.18133	0	0	Unactive
231	LNA Screen Plate 3 (1/2)	H	1	Sample	hsa-mir-512-3p	692.222	3.09791	0	702.667	2.18216	0	0	Unactive
49	LNA Screen Plate 1 (1/2)	E	9	Sample	hsa-mir-195*	587.556	3.02572	0	670.667	2.20345	0	0	Unactive
942	LNA Screen Plate 12 (1/2)	G	2	Sample	hsa-mir-1913	748.333	2.92502	0	698.333	2.21161	0	0	Unactive
686	LNA Screen Plate 9 (1/2)	E	6	Sample	hsa-mir-409-3p	615.111	3.05275	0	652.333	2.21427	0	0	Unactive
730	LNA Screen Plate 10 (1/2)	A	10	Sample	hsa-mir-1207-3p	572.889	4.71296	0	655.222	2.22147	0	0	Unactive
363	LNA Screen Plate 5 (1/2)	E	3	Sample	hsa-mir-631	712	2.88702	0	748	2.22816	0	0	Unactive
97	LNA Screen Plate 2 (1/2)	B	7	Sample	hsa-mir-34a*	601.222	2.42099	0	507.667	2.23244	0	0	Unactive
237	LNA Screen Plate 3 (1/2)	H	7	Sample	hsa-mir-575	601.333	4.15743	0	730.333	2.23642	0	0	Unactive
219	LNA Screen Plate 3 (1/2)	F	9	Sample	hsa-mir-552	670.667	3.24718	0	710.444	2.25211	0	0	Unactive
313	LNA Screen Plate 4 (1/2)	H	3	Sample	hsa-mir-580	683	3.09094	0	757.333	2.27406	0	0	Unactive
138	LNA Screen Plate 2 (1/2)	F	8	Sample	hsa-mir-491-3p	639.667	2.17127	0	617.222	2.28623	0	0	Unactive
270	LNA Screen Plate 4 (1/2)	C	10	Sample	hsa-mir-610	612.444	3.22932	0	743.778	2.30057	0	0	Unactive
174	LNA Screen Plate 3 (1/2)	B	4	Sample	hsa-mir-518a-5p/hsa-mir-527	603.111	3.77671	0	708.667	2.32048	0	0	Unactive
59	LNA Screen Plate 1 (1/2)	F	9	Sample	hsa-mir-217	621.556	2.89596	0	277.444	2.32279	0	0	Unactive
29	LNA Screen Plate 1 (1/2)	C	9	Sample	hsa-mir-150*	597.889	2.63891	0	628.556	2.35107	0	0	Unactive
197	LNA Screen Plate 3 (1/2)	D	7	Sample	hsa-mir-523	643.667	2.36492	0	573	2.36572	0	0	Unactive
327	LNA Screen Plate 5 (1/2)	A	7	Sample	hsa-mir-767-3p	745.889	3.3815	0	687.778	2.39095	0	0	Unactive
411	LNA Screen Plate 6 (1/2)	B	1	Sample	hsa-mir-886-5p	749.556	2.14942	0	734.333	2.42094	0	0	Unactive
80	LNA Screen Plate 1 (1/2)	H	10	Sample	hsa-mir-302a*	621.444	2.68192	0	623.444	2.42381	0	0	Unactive
63	LNA Screen Plate 1 (1/2)	G	3	Sample	hsa-mir-220b	599.778	3.5013	0	665.889	2.45286	0	0	Unactive
309	LNA Screen Plate 4 (1/2)	G	9	Sample	hsa-mir-649	609.889	3.84405	0	707.556	2.46545	0	0	Unactive
149	LNA Screen Plate 2 (1/2)	G	9	Sample	hsa-mir-502-5p	783.333	2.08511	0	635	2.46719	0	0	Unactive
70	LNA Screen Plate 1 (1/2)	G	10	Sample	hsa-mir-24-2*	599.667	3.07578	0	645.556	2.47849	0	0	Unactive
89	LNA Screen Plate 2 (1/2)	A	9	Sample	hsa-mir-329	593.889	3.38634	0	649.444	2.48075	0	0	Unactive
321	LNA Screen Plate 5 (1/2)	A	1	Sample	hsa-mir-588	650.889	3.44828	0	684.333	2.51664	0	0	Unactive
43	LNA Screen Plate 1 (1/2)	E	3	Sample	hsa-mir-191*	588.667	3.22763	0	715	2.51748	0	0	Unactive
111	LNA Screen Plate 2 (1/2)	D	1	Sample	hsa-mir-187*	653.889	2.54885	0	626.444	2.51862	0	0	Unactive
662	LNA Screen Plate 9 (1/2)	C	2	Sample	hsa-mir-339-5p	658.444	2.86871	0	616.444	2.52343	0	0	Unactive
65	LNA Screen Plate 1 (1/2)	G	5	Sample	hsa-mir-221*	617.889	2.49955	0	598.444	2.52506	0	0	Unactive
882	LNA Screen Plate 12 (1/2)	A	2	Sample	hsa-mir-1226*	553.556	3.17142	0	505.444	2.52803	0	0	Unactive
38	LNA Screen Plate 1 (1/2)	D	8	Sample	hsa-mir-182*	625.667	2.78814	0	603.222	2.56032	0	0	Unactive
95	LNA Screen Plate 2 (1/2)	B	5	Sample	hsa-mir-345	632.889	2.98455	0	568.444	2.56059	0	0	Unactive
277	LNA Screen Plate 4 (1/2)	D	7	Sample	hsa-mir-618	584	4.22374	0	719.778	2.56252	0	0	Unactive
203	LNA Screen Plate 3 (1/2)	E	3	Sample	hsa-mir-541	635.556	2.32517	0	623.667	2.56547	0	0	Unactive
915	LNA Screen Plate 12 (1/2)	D	5	Sample	hsa-mir-720	605.333	3.67107	0	605.222	2.57022	0	0	Unactive
950	LNA Screen Plate 12 (1/2)	G	10	Sample	hsa-mir-1281	676	3.28731	0	684.778	2.57991	0	0	Unactive
36	LNA Screen Plate 1 (1/2)	D	6	Sample	hsa-mir-181a-2*	621.222	3.21946	0	637.111	2.59854	0	0	Unactive
380	LNA Screen Plate 5 (1/2)	F	10	Sample	hsa-miRPlus-A1065	595.444	4.19854	0	685.667	2.60898	0	0	Unactive
369	LNA Screen Plate 5 (1/2)	E	9	Sample	hsa-mir-96*	615.889	3.53599	0	613	2.61011	0	0	Unactive
40	LNA Screen Plate 1 (1/2)	D	10	Sample	hsa-mir-186*	586.333	3.14573	0	650.222	2.61449	0	0	Unactive
48	LNA Screen Plate 1 (1/2)	E	8	Sample	hsa-mir-194*	624.222	3.22179	0	636.222	2.63709	0	0	Unactive
310	LNA Screen Plate 4 (1/2)	G	10	Sample	hsa-mir-650	656.333	2.75944	0	640.111	2.63843	0	0	Unactive
893	LNA Screen Plate 12 (1/2)	B	3	Sample	hsa-mir-1247	717.778	3.40557	0	691.333	2.65188	0	0	Unactive
740	LNA Screen Plate 10 (1/2)	B	10	Sample	hsa-mir-1250	560.333	4.58061	0	618.889	2.65709	0	0	Unactive
306	LNA Screen Plate 4 (1/2)	G	6	Sample	hsa-mir-646	692	2.19974	0	576.778	2.67771	0	0	Unactive
171	LNA Screen Plate 3 (1/2)	B	1	Sample	hsa-mir-362-3p	616.778	3.89119	0	724.778	2.68281	0	0	Unactive
218	LNA Screen Plate 3 (1/2)	F	8	Sample	hsa-mir-551b*	631.111	2.71127	0	673	2.6911	0	0	Unactive
34	LNA Screen Plate 1 (1/2)	D	4	Sample	hsa-mir-16-2*	646.889	2.59361	0	636.889	2.70412	0	0	Unactive
16	LNA Screen Plate 1 (1/2)	B	6	Sample	hsa-mir-130a*	585.222	3.55041	0	585.333	2.7145	0	0	Unactive
371	LNA Screen Plate 5 (1/2)	F	1	Sample	hsa-mir-640	671.444	3.29307	0	699.667	2.71558	0	0	Unactive
390	LNA Screen Plate 5 (1/2)	G	10	Sample	hsa-miRPlus-C1002	609.333	2.80817	0	584.556	2.71811	0	0	Unactive
55	LNA Screen Plate 1 (1/2)	F	5	Sample	hsa-mir-20b*	608.333	3.50685	0	632	2.72504	0	0	Unactive
822	LNA Screen Plate 11 (1/2)	C	2	Sample	hsa-mir-675b	729.889	2.54224	0	609.444	2.73473	0	0	Unactive
750	LNA Screen Plate 10 (1/2)	C	10	Sample	hsa-mir-1301	592.667	4.012	0	667.444	2.7468	0	0	Unactive
729	LNA Screen Plate 10 (1/2)	A	9	Sample	hsa-mir-615-5p	640.667	4.49185	0	701.889	2.75447	0	0	Unactive
200	LNA Screen Plate 3 (1/2)	D	10	Sample	hsa-mir-525-3p	676.667	2.10181	0	627	2.78221	0	0	Unactive
281	LNA Screen Plate 4 (1/2)	E	1	Sample	hsa-mir-548b-3p	572.111	4.0202	0	657.556	2.7881	0	0	Unactive
211	LNA Screen Plate 3 (1/2)	F	1	Sample	hsa-mir-493*	658	3.49544	0	728.111	2.82313	0	0	Unactive
64	LNA Screen Plate 1 (1/2)	G	4	Sample	hsa-mir-220c	583.444	3.99924	0	584	2.83486	0	0	Unactive
340	LNA Screen Plate 5 (1/2)	B	10	Sample	hsa-mir-886-3p	651.333	4.02593	0	667.778	2.84526	0	0	Unactive
52	LNA Screen Plate 1 (1/2)	F	2	Sample	hsa-mir-19b-2*	568.222	3.81306	0	643.889	2.84728	0	0	Unactive
257	LNA Screen Plate 4 (1/2)	B	7	Sample	hsa-mir-596	627.111	2.65769	0	608	2.85088	0	0	Unactive
919	LNA Screen Plate 12 (1/2)	D	9	Sample	hsa-mir-1826	682.333	3.89187	0	728.556	2.85191	0	0	Unactive
362	LNA Screen Plate 5 (1/2)	E	2	Sample	hsa-mir-630	622	4.07288	0	626.333	2.85613	0	0	Unactive
69	LNA Screen Plate 1 (1/2)	G	9	Sample	hsa-mir-23b*	591.333	2.85607	0	586.333	2.86147	0	0	Unactive
35	LNA Screen Plate 1 (1/2)	D	5	Sample	hsa-mir-17*	649.889	2.70132	0	627.222	2.8698	0	0	Unactive
150	LNA Screen Plate 2 (1/2)	G	10	Sample	hsa-mir-503	578.667	2.22734	0	532.889	2.8774	0	0	Unactive
44	LNA Screen Plate 1 (1/2)	E	4	Sample	hsa-mir-192*	624.222	3.50659	0	639.667	2.88345	0	0	Unactive
143	LNA Screen Plate 2 (1/2)	G	3	Sample	hsa-mir-499-3p	681.333	2.38095	0	634.778	2.88815	0	0	Unactive
360	LNA Screen Plate 5 (1/2)	D	10	Sample	hsa-mir-936	699.444	3.25655	0	668.556	2.90843	0	0	Unactive
714	LNA Screen Plate 9 (1/2)	H	4	Sample	hsa-mir-532-3p	677.889	2.24553	0	633.222	2.91279	0	0	Unactive
121	LNA Screen Plate 2 (1/2)	E	1	Sample	hsa-mir-199b-5p	664.222	2.76012	0	670.222	2.91777	0	0	Unactive
53	LNA Screen Plate 1 (1/2)	F	3	Sample	hsa-mir-202	572.889	3.20016	0	585.889	2.92054	0	0	Unactive
58	LNA Screen Plate 1 (1/2)	F	8	Sample	hsa-mir-215	605.444	3.06478	0	597	2.92202	0	0	Unactive
47	LNA Screen Plate 1 (1/2)	E	7	Sample	hsa-mir-193b*	631.778	2.91945	0	657	2.92576	0	0	Unactive
453	LNA Screen Plate 6 (1/2)	F	3	Sample	hsa-miRPlus-A1073	695.333	3.05209	0	646.222	2.94017	0	0	Unactive
56	LNA Screen Plate 1 (1/2)	F	6	Sample	hsa-mir-21*	617.444	2.44736	0	627	2.9417	0	0	Unactive
60	LNA Screen Plate 1 (1/2)	F	10	Sample	hsa-mir-218-1*	552.778	2.97487	0	576.667	2.94798	0	0	Unactive
603	LNA Screen Plate 8 (1/2)	E	3	Sample	hsa-mir-218	658.111	4.52473	0	771.889	2.95091	0	0	Unactive
296	LNA Screen Plate 4 (1/2)	F	6	Sample	hsa-mir-635	571	3.96964	0	574.778	2.95766	0	0	Unactive
30	LNA Screen Plate 1 (1/2)	C	10	Sample	hsa-mir-151-3p	600.333	3.51656	0	631.778	2.97221	0	0	Unactive
613	LNA Screen Plate 8 (1/2)	F	3	Sample	hsa-mir-24	667.333	4.17915	0	730.556	2.98099	0	0	Unactive
366	LNA Screen Plate 5 (1/2)	E	6	Sample	hsa-mir-943	660.556	3.59966	0	687.444	2.99014	0	0	Unactive
408	LNA Screen Plate 6 (1/2)	A	8	Sample	hsa-let-7b	651.889	4.38043	0	486.222	2.9936	0	0	Unactive
346	LNA Screen Plate 5 (1/2)	C	6	Sample	hsa-mir-891a	721	2.66605	0	650.556	3.00598	0	0	Unactive
196	LNA Screen Plate 3 (1/2)	D	6	Sample	hsa-mir-518e*/hsa-mir-519a*/hsa-mir-519b-5p/hsa-mir-519c-5p/hsa-mir-522*/hsa-mir-523*	676.333	2.18498	0	597.333	3.01339	0	0	Unactive
161	LNA Screen Plate 3 (1/2)	A	1	Sample	hsa-mir-337-3p	613.333	3.2971	0	618.333	3.01887	0	0	Unactive
189	LNA Screen Plate 3 (1/2)	C	9	Sample	hsa-mir-520d-3p	639.667	3.24822	0	641.778	3.02978	0	0	Unactive
616	LNA Screen Plate 8 (1/2)	F	6	Sample	hsa-mir-26a	662.444	3.94163	0	714.333	3.03313	0	0	Unactive
850	LNA Screen Plate 11 (1/2)	E	10	Sample	hsa-mir-133a	606.667	2.76557	0	529	3.04558	0	0	Unactive
606	LNA Screen Plate 8 (1/2)	E	6	Sample	hsa-mir-22	646.333	4.53842	0	733.222	3.04592	0	0	Unactive
20	LNA Screen Plate 1 (1/2)	B	10	Sample	hsa-mir-138-2*	611.444	3.12557	0	606.444	3.05973	0	0	Unactive
864	LNA Screen Plate 11 (1/2)	G	4	Sample	hsa-mir-1236	659.889	3.03081	0	638.889	3.06087	0	0	Unactive
45	LNA Screen Plate 1 (1/2)	E	5	Sample	hsa-mir-193a-5p	577.667	3.75072	0	607.889	3.07074	0	0	Unactive
28	LNA Screen Plate 1 (1/2)	C	8	Sample	hsa-mir-149*	598.556	3.91684	0	607.333	3.07355	0	0	Unactive
168	LNA Screen Plate 3 (1/2)	A	8	Sample	hsa-mir-516b	539	3.85488	0	650	3.07692	0	0	Unactive
626	LNA Screen Plate 8 (1/2)	G	6	Sample	hsa-mir-299-5p	638.556	4.10649	0	728.222	3.08209	0	0	Unactive
66	LNA Screen Plate 1 (1/2)	G	6	Sample	hsa-mir-222*	582	4.18099	0	590.222	3.08735	0	0	Unactive
90	LNA Screen Plate 2 (1/2)	A	10	Sample	hsa-mir-330-3p	578.778	4.08908	0	585.667	3.09239	0	0	Unactive
432	LNA Screen Plate 6 (1/2)	D	2	Sample	hsa-mir-938	627.778	3.53982	0	617.222	3.09631	0	0	Unactive
32	LNA Screen Plate 1 (1/2)	D	2	Sample	hsa-mir-15a*	573.111	3.25708	0	606.111	3.09808	0	0	Unactive
62	LNA Screen Plate 1 (1/2)	G	2	Sample	hsa-mir-220a	577.889	3.63392	0	580.111	3.10285	0	0	Unactive
144	LNA Screen Plate 2 (1/2)	G	4	Sample	hsa-mir-500	626.667	3.42199	0	637.556	3.11955	0	0	Unactive
88	LNA Screen Plate 2 (1/2)	A	8	Sample	hsa-mir-325	572.222	3.39806	0	588.778	3.13267	0	0	Unactive
307	LNA Screen Plate 4 (1/2)	G	7	Sample	hsa-mir-647	569.556	3.492	0	623.556	3.13614	0	0	Unactive
68	LNA Screen Plate 1 (1/2)	G	8	Sample	hsa-mir-23a*	575.333	2.91618	0	617.778	3.14748	0	0	Unactive
104	LNA Screen Plate 2 (1/2)	C	4	Sample	hsa-mir-371-3p	727.667	2.10719	0	676.111	3.1553	0	0	Unactive
802	LNA Screen Plate 11 (1/2)	A	2	Sample	hsa-mir-1825	660.444	4.00404	0	630.111	3.17404	0	0	Unactive
79	LNA Screen Plate 1 (1/2)	H	9	Sample	hsa-mir-301b	599.889	3.22282	0	607.778	3.18099	0	0	Unactive
910	LNA Screen Plate 12 (1/2)	C	10	Sample	hsa-mir-502-3p	618.889	4.91921	0	661.333	3.1922	0	0	Unactive
845	LNA Screen Plate 11 (1/2)	E	5	Sample	hsa-mir-517b	623.444	4.49118	0	704.556	3.20139	0	0	Unactive
6	LNA Screen Plate 1 (1/2)	A	6	Sample	hsa-miRPlus-B1114	611.667	3.86921	0	554.778	3.20449	0	0	Unactive
164	LNA Screen Plate 3 (1/2)	A	4	Sample	hsa-mir-513a-5p	594.333	4.29987	0	664.889	3.20856	0	0	Unactive
119	LNA Screen Plate 2 (1/2)	D	9	Sample	hsa-mir-422a	668.556	2.50956	0	656.889	3.2138	0	0	Unactive
205	LNA Screen Plate 3 (1/2)	E	5	Sample	hsa-mir-542-5p	646.444	2.97353	0	637.333	3.22524	0	0	Unactive
139	LNA Screen Plate 2 (1/2)	F	9	Sample	hsa-mir-492	611.556	3.67006	0	619.444	3.2287	0	0	Unactive
23	LNA Screen Plate 1 (1/2)	C	3	Sample	hsa-mir-145*	628	3.06086	0	622.444	3.23099	0	0	Unactive
145	LNA Screen Plate 2 (1/2)	G	5	Sample	hsa-mir-500*	559	3.73683	0	566.444	3.23656	0	0	Unactive
8	LNA Screen Plate 1 (1/2)	A	8	Sample	hsa-let-7e*	609.556	2.58841	0	621.333	3.23677	0	0	Unactive
51	LNA Screen Plate 1 (1/2)	F	1	Sample	hsa-mir-19b-1*	649.556	3.45535	0	599.778	3.24194	0	0	Unactive
263	LNA Screen Plate 4 (1/2)	C	3	Sample	hsa-mir-520g	660.444	2.9105	0	623.444	3.24363	0	0	Unactive
27	LNA Screen Plate 1 (1/2)	C	7	Sample	hsa-mir-148b*	628.556	3.28796	0	622	3.25116	0	0	Unactive
125	LNA Screen Plate 2 (1/2)	E	5	Sample	hsa-mir-452	667.333	2.94705	0	678.222	3.26016	0	0	Unactive
410	LNA Screen Plate 6 (1/2)	A	10	Sample	hsa-let-7c	571.333	3.7534	0	513.667	3.26628	0	0	Unactive
208	LNA Screen Plate 3 (1/2)	E	8	Sample	hsa-mir-545*	634.556	3.50201	0	605.222	3.26785	0	0	Unactive
173	LNA Screen Plate 3 (1/2)	B	3	Sample	hsa-mir-518a-3p	624.111	3.95229	0	717.222	3.26878	0	0	Unactive
951	LNA Screen Plate 12 (1/2)	H	1	Sample	hsa-mir-1274b	731.778	3.79593	0	716.333	3.27284	0	0	Unactive
33	LNA Screen Plate 1 (1/2)	D	3	Sample	hsa-mir-16-1*	602	3.41454	0	635.333	3.28786	0	0	Unactive
108	LNA Screen Plate 2 (1/2)	C	8	Sample	hsa-mir-373*	670.444	2.65164	0	635.222	3.28844	0	0	Unactive
272	LNA Screen Plate 4 (1/2)	D	2	Sample	hsa-mir-526b	604.333	3.78746	0	621.667	3.28865	0	0	Unactive
286	LNA Screen Plate 4 (1/2)	E	6	Sample	hsa-mir-626	613.889	3.47511	0	621.444	3.28983	0	0	Unactive
185	LNA Screen Plate 3 (1/2)	C	5	Sample	hsa-mir-519e*	666	2.55255	0	543.667	3.29041	0	0	Unactive
113	LNA Screen Plate 2 (1/2)	D	3	Sample	hsa-mir-376c	634.222	3.15347	0	658.333	3.29114	0	0	Unactive
147	LNA Screen Plate 2 (1/2)	G	7	Sample	hsa-mir-501-5p	623.556	3.17177	0	600	3.2963	0	0	Unactive
126	LNA Screen Plate 2 (1/2)	E	6	Sample	hsa-mir-452*	650.444	3.45063	0	667.222	3.29725	0	0	Unactive
122	LNA Screen Plate 2 (1/2)	E	2	Sample	hsa-mir-432*	677.111	2.34657	0	622.444	3.30239	0	0	Unactive
71	LNA Screen Plate 1 (1/2)	H	1	Sample	hsa-mir-26a-1*	630.889	2.94118	0	578.333	3.30451	0	0	Unactive
103	LNA Screen Plate 2 (1/2)	C	3	Sample	hsa-mir-367*	676	3.02433	0	669	3.3051	0	0	Unactive
431	LNA Screen Plate 6 (1/2)	D	1	Sample	hsa-mir-937	660	3.41751	0	685.444	3.30686	0	0	Unactive
551	LNA Screen Plate 7 (1/2)	H	1	Sample	hsa-mir-106a/hsa-mir-17	599.111	2.50371	0	581	3.30847	0	0	Unactive
151	LNA Screen Plate 2 (1/2)	H	1	Sample	hsa-mir-302b*	648	2.98354	0	603.889	3.31187	0	0	Unactive
220	LNA Screen Plate 3 (1/2)	F	10	Sample	hsa-mir-553	657	3.16252	0	589.222	3.31888	0	0	Unactive
76	LNA Screen Plate 1 (1/2)	H	6	Sample	hsa-mir-29b-1*	649.333	3.38809	0	575.111	3.32303	0	0	Unactive
249	LNA Screen Plate 4 (1/2)	A	9	Sample	hsa-mir-586	606.222	3.55572	0	488	3.32423	0	0	Unactive
50	LNA Screen Plate 1 (1/2)	E	10	Sample	hsa-mir-198	587.667	2.98733	0	614.889	3.3249	0	0	Unactive
136	LNA Screen Plate 2 (1/2)	F	6	Sample	hsa-mir-489	621	2.66595	0	594.556	3.32648	0	0	Unactive
683	LNA Screen Plate 9 (1/2)	E	3	Sample	hsa-mir-381	717.444	3.45362	0	707.778	3.3281	0	0	Unactive
372	LNA Screen Plate 5 (1/2)	F	2	Sample	hsa-mir-641	592.556	3.80649	0	614.111	3.32911	0	0	Unactive
273	LNA Screen Plate 4 (1/2)	D	3	Sample	hsa-mir-520b/hsa-mir-520c-3p/hsa-mir-526b*	722.222	2.23077	0	596.778	3.33271	0	0	Unactive
954	LNA Screen Plate 12 (1/2)	H	4	Sample	hsa-mir-513c	656.667	5.02538	0	847.222	3.34426	0	0	Unactive
347	LNA Screen Plate 5 (1/2)	C	7	Sample	hsa-mir-891b	597.222	3.68372	0	593.778	3.34955	0	0	Unactive
949	LNA Screen Plate 12 (1/2)	G	9	Sample	hsa-mir-1915*	675.333	3.8664	0	689.222	3.35322	0	0	Unactive
134	LNA Screen Plate 2 (1/2)	F	4	Sample	hsa-mir-488	641.889	2.92539	0	612.778	3.35449	0	0	Unactive
152	LNA Screen Plate 2 (1/2)	H	2	Sample	hsa-mir-506	594.889	3.77288	0	595.444	3.35884	0	0	Unactive
117	LNA Screen Plate 2 (1/2)	D	7	Sample	hsa-mir-383	616.444	3.677	0	638.333	3.35944	0	0	Unactive
358	LNA Screen Plate 5 (1/2)	D	8	Sample	hsa-mir-934	725.556	2.51149	0	644.778	3.36033	0	0	Unactive
322	LNA Screen Plate 5 (1/2)	A	2	Sample	hsa-mir-589	628.111	3.90943	0	611.333	3.36241	0	0	Unactive
271	LNA Screen Plate 4 (1/2)	D	1	Sample	hsa-mir-525-5p	685.111	2.31917	0	563.222	3.37345	0	0	Unactive
25	LNA Screen Plate 1 (1/2)	C	5	Sample	hsa-mir-146b-3p	640.889	3.29404	0	608.778	3.37653	0	0	Unactive
282	LNA Screen Plate 4 (1/2)	E	2	Sample	hsa-mir-548b-5p	613.556	3.2778	0	601.111	3.38262	0	0	Unactive
278	LNA Screen Plate 4 (1/2)	D	8	Sample	hsa-mir-619	587.333	3.44306	0	616.556	3.388	0	0	Unactive
133	LNA Screen Plate 2 (1/2)	F	3	Sample	hsa-mir-487a	615.333	3.48501	0	583.667	3.38854	0	0	Unactive
158	LNA Screen Plate 2 (1/2)	H	8	Sample	hsa-mir-509-5p	735.333	2.25144	0	609.222	3.3923	0	0	Unactive
167	LNA Screen Plate 3 (1/2)	A	7	Sample	hsa-mir-516a-5p	494.889	3.43511	0	523	3.39919	0	0	Unactive
135	LNA Screen Plate 2 (1/2)	F	5	Sample	hsa-mir-488*	643.778	2.84777	0	636.889	3.40195	0	0	Unactive
115	LNA Screen Plate 2 (1/2)	D	5	Sample	hsa-mir-379*	632.556	2.70508	0	646.556	3.40265	0	0	Unactive
110	LNA Screen Plate 2 (1/2)	C	10	Sample	hsa-mir-374a*	636.667	3.9267	0	626.667	3.40426	0	0	Unactive
396	LNA Screen Plate 5 (1/2)	H	6	Sample	hsa-miRPlus-C1075	642.778	3.78565	0	675.556	3.40461	0	0	Unactive
250	LNA Screen Plate 4 (1/2)	A	10	Sample	hsa-mir-587	594.667	3.77429	0	652.444	3.40599	0	0	Unactive
105	LNA Screen Plate 2 (1/2)	C	5	Sample	hsa-mir-371-5p	675.111	3.22581	0	668.222	3.40871	0	0	Unactive
142	LNA Screen Plate 2 (1/2)	G	2	Sample	hsa-mir-498	623.778	3.56252	0	628.778	3.4105	0	0	Unactive
99	LNA Screen Plate 2 (1/2)	B	9	Sample	hsa-mir-34c-3p	617.778	2.76978	0	589.444	3.41188	0	0	Unactive
214	LNA Screen Plate 3 (1/2)	F	4	Sample	hsa-mir-549	666	2.53587	0	537.222	3.41262	0	0	Unactive
146	LNA Screen Plate 2 (1/2)	G	6	Sample	hsa-mir-501-3p	646.556	2.59495	0	533.556	3.41524	0	0	Unactive
67	LNA Screen Plate 1 (1/2)	G	7	Sample	hsa-mir-223*	575.444	2.79977	0	588.444	3.41767	0	0	Unactive
86	LNA Screen Plate 2 (1/2)	A	6	Sample	hsa-mir-32*	600.667	3.99556	0	628	3.42357	0	0	Unactive
221	LNA Screen Plate 3 (1/2)	G	1	Sample	hsa-mir-505	622.667	3.37259	0	574.111	3.42559	0	0	Unactive
72	LNA Screen Plate 1 (1/2)	H	2	Sample	hsa-mir-26a-2*	588.222	3.66453	0	587	3.42608	0	0	Unactive
140	LNA Screen Plate 2 (1/2)	F	10	Sample	hsa-mir-493	613.778	3.98262	0	632	3.42827	0	0	Unactive
536	LNA Screen Plate 7 (1/2)	F	6	Sample	hsa-mir-146a	647.333	3.58737	0	647	3.43466	0	0	Unactive
584	LNA Screen Plate 8 (1/2)	C	4	Sample	hsa-mir-200a*	577.222	4.36959	0	737.222	3.43632	0	0	Unactive
137	LNA Screen Plate 2 (1/2)	F	7	Sample	hsa-mir-490-5p	604.111	3.32904	0	623.889	3.43722	0	0	Unactive
202	LNA Screen Plate 3 (1/2)	E	2	Sample	hsa-mir-483-5p	642.111	3.16664	0	626.889	3.4385	0	0	Unactive
393	LNA Screen Plate 5 (1/2)	H	3	Sample	hsa-mir-7-2*	611.778	3.94116	0	626.889	3.4385	0	0	Unactive
298	LNA Screen Plate 4 (1/2)	F	8	Sample	hsa-mir-637	618.222	3.18116	0	620.111	3.44024	0	0	Unactive
945	LNA Screen Plate 12 (1/2)	G	5	Sample	hsa-mir-1288	709.111	3.13381	0	633	3.44041	0	0	Unactive
359	LNA Screen Plate 5 (1/2)	D	9	Sample	hsa-mir-935	616.778	3.42281	0	616.778	3.44082	0	0	Unactive
75	LNA Screen Plate 1 (1/2)	H	5	Sample	hsa-mir-299-3p	623.889	3.31256	0	596.778	3.44442	0	0	Unactive
938	LNA Screen Plate 12 (1/2)	F	8	Sample	hsa-mir-1205	699.889	4.09589	0	672.222	3.45455	0	0	Unactive
348	LNA Screen Plate 5 (1/2)	C	8	Sample	hsa-mir-892a	665.222	3.35727	0	623.889	3.45503	0	0	Unactive
280	LNA Screen Plate 4 (1/2)	D	10	Sample	hsa-mir-621	578.111	2.88295	0	533.556	3.45689	0	0	Unactive
728	LNA Screen Plate 10 (1/2)	A	8	Sample	hsa-mir-615-3p	584	4.50913	0	613.556	3.45889	0	0	Unactive
112	LNA Screen Plate 2 (1/2)	D	2	Sample	hsa-mir-376b	699.333	2.46266	0	642.333	3.45961	0	0	Unactive
924	LNA Screen Plate 12 (1/2)	E	4	Sample	hsa-mir-1238	718.111	2.63036	0	645.444	3.46015	0	0	Unactive
213	LNA Screen Plate 3 (1/2)	F	3	Sample	hsa-mir-548d-5p	672.556	3.12242	0	613.111	3.4614	0	0	Unactive
194	LNA Screen Plate 3 (1/2)	D	4	Sample	hsa-mir-521	716.667	2.49612	0	593.444	3.46377	0	0	Unactive
769	LNA Screen Plate 10 (1/2)	E	9	Sample	hsa-mir-615-5p	627.222	4.23384	0	700.667	3.47288	0	0	Unactive
401	LNA Screen Plate 6 (1/2)	A	1	Sample	hsa-mir-769-3p	690.444	3.13808	0	655.222	3.47634	0	0	Unactive
54	LNA Screen Plate 1 (1/2)	F	4	Sample	hsa-mir-20a*	618.111	2.87615	0	651	3.48182	0	0	Unactive
333	LNA Screen Plate 5 (1/2)	B	3	Sample	hsa-mir-602	620.778	3.90192	0	645.667	3.49337	0	0	Unactive
83	LNA Screen Plate 2 (1/2)	A	3	Sample	hsa-mir-302d*	565.111	4.10932	0	607.333	3.49433	0	0	Unactive
184	LNA Screen Plate 3 (1/2)	C	4	Sample	hsa-mir-519e	602.444	4.37108	0	612.556	3.50082	0	0	Unactive
192	LNA Screen Plate 3 (1/2)	D	2	Sample	hsa-mir-432	648.889	3.78425	0	604.889	3.50845	0	0	Unactive
615	LNA Screen Plate 8 (1/2)	F	5	Sample	hsa-mir-25	665.222	4.72691	0	730.556	3.51331	0	0	Unactive
317	LNA Screen Plate 4 (1/2)	H	7	Sample	hsa-mir-660	591.778	3.90537	0	615.556	3.53791	0	0	Unactive
814	LNA Screen Plate 11 (1/2)	B	4	Sample	hsa-mir-106a	661.778	4.04634	0	631.222	3.53811	0	0	Unactive
388	LNA Screen Plate 5 (1/2)	G	8	Sample	hsa-mir-1908	578.444	4.20668	0	608	3.54532	0	0	Unactive
73	LNA Screen Plate 1 (1/2)	H	3	Sample	hsa-mir-28-3p	605	3.32415	0	567.222	3.54554	0	0	Unactive
417	LNA Screen Plate 6 (1/2)	B	7	Sample	hsa-let-7i	635.778	4.2992	0	538.667	3.54785	0	0	Unactive
217	LNA Screen Plate 3 (1/2)	F	7	Sample	hsa-mir-551a	617.556	3.29255	0	569.889	3.54845	0	0	Unactive
844	LNA Screen Plate 11 (1/2)	E	4	Sample	hsa-mir-1181	657.889	4.6276	0	652.333	3.55987	0	0	Unactive
605	LNA Screen Plate 8 (1/2)	E	5	Sample	hsa-mir-219-5p	642.333	4.73966	0	711.556	3.56027	0	0	Unactive
7	LNA Screen Plate 1 (1/2)	A	7	Sample	hsa-let-7c*	683.222	2.69963	0	574	3.56175	0	0	Unactive
77	LNA Screen Plate 1 (1/2)	H	7	Sample	hsa-mir-29b-2*	588.667	3.62401	0	569.889	3.56795	0	0	Unactive
400	LNA Screen Plate 5 (1/2)	H	10	Sample	hsa-miRPlus-C1099	575.333	4.38393	0	731.111	3.57143	0	0	Unactive
758	LNA Screen Plate 10 (1/2)	D	8	Sample	hsa-mir-99b	651.889	3.66456	0	687.111	3.57374	0	0	Unactive
14	LNA Screen Plate 1 (1/2)	B	4	Sample	hsa-mir-125b-2*	610.889	3.16479	0	583.444	3.58027	0	0	Unactive
288	LNA Screen Plate 4 (1/2)	E	8	Sample	hsa-mir-628-3p	632.111	2.77729	0	617.111	3.583	0	0	Unactive
906	LNA Screen Plate 12 (1/2)	C	6	Sample	hsa-mir-548e	639.556	4.10007	0	672.667	3.58441	0	0	Unactive
61	LNA Screen Plate 1 (1/2)	G	1	Sample	hsa-mir-219-2-3p	570.556	3.89484	0	526	3.59104	0	0	Unactive
3	LNA Screen Plate 1 (1/2)	A	3	Sample	hsa-mir-518c	572.333	3.22268	0	577.556	3.59754	0	0	Unactive
585	LNA Screen Plate 8 (1/2)	C	5	Sample	hsa-mir-200b	635.222	4.02309	0	685.556	3.59806	0	0	Unactive
829	LNA Screen Plate 11 (1/2)	C	9	Sample	hsa-mir-1243	723.778	3.59226	0	703.889	3.59905	0	0	Unactive
293	LNA Screen Plate 4 (1/2)	F	3	Sample	hsa-mir-556-3p	618	3.3621	0	617.444	3.59906	0	0	Unactive
289	LNA Screen Plate 4 (1/2)	E	9	Sample	hsa-mir-628-5p	576.444	3.70085	0	557.667	3.6063	0	0	Unactive
623	LNA Screen Plate 8 (1/2)	G	3	Sample	hsa-mir-296-3p	671.556	4.31833	0	708	3.60954	0	0	Unactive
304	LNA Screen Plate 4 (1/2)	G	4	Sample	hsa-mir-644	687.444	2.82851	0	615.222	3.61206	0	0	Unactive
780	LNA Screen Plate 10 (1/2)	F	10	Sample	hsa-mir-1298	668.444	3.50731	0	670.556	3.61226	0	0	Unactive
595	LNA Screen Plate 8 (1/2)	D	5	Sample	hsa-mir-20a	672.111	3.9676	0	688.778	3.61349	0	0	Unactive
474	LNA Screen Plate 6 (1/2)	H	4	Sample	hsa-miRPlus-C1115	620.444	4.51289	0	648.556	3.61487	0	0	Unactive
12	LNA Screen Plate 1 (1/2)	B	2	Sample	hsa-mir-106a*	579.111	4.20184	0	590	3.61582	0	0	Unactive
418	LNA Screen Plate 6 (1/2)	B	8	Sample	hsa-let-7i*	645.222	3.96074	0	571.444	3.61657	0	0	Unactive
315	LNA Screen Plate 4 (1/2)	H	5	Sample	hsa-mir-658	636.333	3.45731	0	620.111	3.61942	0	0	Unactive
332	LNA Screen Plate 5 (1/2)	B	2	Sample	hsa-mir-601	631.111	4.7007	0	656.667	3.62098	0	0	Unactive
182	LNA Screen Plate 3 (1/2)	C	2	Sample	hsa-mir-376a	606.778	3.02142	0	582.222	3.62595	0	0	Unactive
276	LNA Screen Plate 4 (1/2)	D	6	Sample	hsa-mir-617	636	3.66876	0	615.222	3.63012	0	0	Unactive
156	LNA Screen Plate 2 (1/2)	H	6	Sample	hsa-mir-509-3-5p	667	3.76478	0	593.778	3.63024	0	0	Unactive
154	LNA Screen Plate 2 (1/2)	H	4	Sample	hsa-mir-508-3p	576.444	3.91288	0	605.778	3.63169	0	0	Unactive
607	LNA Screen Plate 8 (1/2)	E	7	Sample	hsa-mir-22*	608	5.11696	0	724.667	3.63385	0	0	Unactive
91	LNA Screen Plate 2 (1/2)	B	1	Sample	hsa-mir-141*	606.444	3.00476	0	632.889	3.63413	0	0	Unactive
235	LNA Screen Plate 3 (1/2)	H	5	Sample	hsa-mir-572	590.556	3.53716	0	570.778	3.64026	0	0	Unactive
9	LNA Screen Plate 1 (1/2)	A	9	Sample	hsa-let-7f-2*	595.889	3.46821	0	567.667	3.64063	0	0	Unactive
351	LNA Screen Plate 5 (1/2)	D	1	Sample	hsa-mir-622	670.111	3.59808	0	683.333	3.64228	0	0	Unactive
230	LNA Screen Plate 3 (1/2)	G	10	Sample	hsa-mir-564	646.333	3.36943	0	573.111	3.64482	0	0	Unactive
229	LNA Screen Plate 3 (1/2)	G	9	Sample	hsa-mir-563	600.556	3.51526	0	535.667	3.65069	0	0	Unactive
673	LNA Screen Plate 9 (1/2)	D	3	Sample	hsa-mir-369-3p	718.889	3.21484	0	702.778	3.65217	0	0	Unactive
402	LNA Screen Plate 6 (1/2)	A	2	Sample	hsa-mir-769-5p	680.222	4.73701	0	663.222	3.6522	0	0	Unactive
414	LNA Screen Plate 6 (1/2)	B	4	Sample	hsa-mir-888*	745.444	3.71143	0	626.556	3.65313	0	0	Unactive
350	LNA Screen Plate 5 (1/2)	C	10	Sample	hsa-mir-920	693.222	3.30181	0	632.333	3.65489	0	0	Unactive
82	LNA Screen Plate 2 (1/2)	A	2	Sample	hsa-mir-302c*	614.667	3.39841	0	592.667	3.65579	0	0	Unactive
26	LNA Screen Plate 1 (1/2)	C	6	Sample	hsa-mir-147	625.222	3.42989	0	586.333	3.65738	0	0	Unactive
631	LNA Screen Plate 8 (1/2)	H	1	Sample	hsa-mir-301a	643.333	3.60967	0	675.444	3.66837	0	0	Unactive
693	LNA Screen Plate 9 (1/2)	F	3	Sample	hsa-mir-425	649.444	4.31138	0	660	3.67003	0	0	Unactive
421	LNA Screen Plate 6 (1/2)	C	1	Sample	hsa-mir-921	680.333	3.85432	0	679.333	3.68008	0	0	Unactive
308	LNA Screen Plate 4 (1/2)	G	8	Sample	hsa-mir-648	599.778	3.68655	0	587.111	3.69039	0	0	Unactive
604	LNA Screen Plate 8 (1/2)	E	4	Sample	hsa-mir-218-2*	598.556	3.63839	0	614.111	3.69097	0	0	Unactive
157	LNA Screen Plate 2 (1/2)	H	7	Sample	hsa-mir-509-3p	708.444	3.3877	0	616.778	3.69303	0	0	Unactive
367	LNA Screen Plate 5 (1/2)	E	7	Sample	hsa-mir-944	656.111	3.74259	0	632.778	3.705	0	0	Unactive
127	LNA Screen Plate 2 (1/2)	E	7	Sample	hsa-mir-453	676	2.8764	0	626.556	3.70633	0	0	Unactive
225	LNA Screen Plate 3 (1/2)	G	5	Sample	hsa-mir-558	679.889	2.79457	0	563.111	3.70955	0	0	Unactive
11	LNA Screen Plate 1 (1/2)	B	1	Sample	hsa-mir-105*	634	3.68034	0	613.444	3.7131	0	0	Unactive
2	LNA Screen Plate 1 (1/2)	A	2	Sample	hsa-mir-515-5p	593.222	3.76475	0	580.111	3.71576	0	0	Unactive
261	LNA Screen Plate 4 (1/2)	C	1	Sample	hsa-mir-520e	564.556	3.6607	0	621.889	3.71628	0	0	Unactive
148	LNA Screen Plate 2 (1/2)	G	8	Sample	hsa-mir-500*/hsa-mir-502-3p	626.889	3.08401	0	591.889	3.71691	0	0	Unactive
267	LNA Screen Plate 4 (1/2)	C	7	Sample	hsa-mir-607	582.556	3.28056	0	566.667	3.72549	0	0	Unactive
116	LNA Screen Plate 2 (1/2)	D	6	Sample	hsa-mir-380	690.889	2.71792	0	651.889	3.73274	0	0	Unactive
279	LNA Screen Plate 4 (1/2)	D	9	Sample	hsa-mir-620	540.556	3.926	0	526.667	3.73418	0	0	Unactive
625	LNA Screen Plate 8 (1/2)	G	5	Sample	hsa-mir-297	601.556	5.13484	0	680.111	3.74122	0	0	Unactive
354	LNA Screen Plate 5 (1/2)	D	4	Sample	hsa-mir-624*	673.667	3.56259	0	632.556	3.74144	0	0	Unactive
131	LNA Screen Plate 2 (1/2)	F	1	Sample	hsa-mir-219-1-3p	744.778	2.61077	0	614.444	3.74322	0	0	Unactive
199	LNA Screen Plate 3 (1/2)	D	9	Sample	hsa-mir-524-5p	656.111	3.62405	0	584.667	3.74382	0	0	Unactive
13	LNA Screen Plate 1 (1/2)	B	3	Sample	hsa-mir-122*	583.333	3.46667	0	614.333	3.7439	0	0	Unactive
212	LNA Screen Plate 3 (1/2)	F	2	Sample	hsa-mir-497*	654.111	3.07457	0	593.556	3.74392	0	0	Unactive
1	LNA Screen Plate 1 (1/2)	A	1	Sample	hsa-mir-384	585.111	3.703	0	586.667	3.75	0	0	Unactive
107	LNA Screen Plate 2 (1/2)	C	7	Sample	hsa-mir-373	632.111	2.75971	0	636.889	3.75087	0	0	Unactive
614	LNA Screen Plate 8 (1/2)	F	4	Sample	hsa-mir-24-1*	649.444	3.71257	0	666.222	3.7525	0	0	Unactive
840	LNA Screen Plate 11 (1/2)	D	10	Sample	hsa-mir-1201	644	5.00345	0	686.333	3.75587	0	0	Unactive
370	LNA Screen Plate 5 (1/2)	E	10	Sample	hsa-mir-99a*	679.778	3.5796	0	639.667	3.76932	0	0	Unactive
663	LNA Screen Plate 9 (1/2)	C	3	Sample	hsa-mir-340*	678.222	3.62058	0	695.222	3.77178	0	0	Unactive
929	LNA Screen Plate 12 (1/2)	E	9	Sample	hsa-mir-1237	695.444	4.31379	0	724.667	3.77185	0	0	Unactive
835	LNA Screen Plate 11 (1/2)	D	5	Sample	hsa-mir-302f	690.889	4.40656	0	708.889	3.77743	0	0	Unactive
109	LNA Screen Plate 2 (1/2)	C	9	Sample	hsa-mir-374a	655.333	2.79756	0	614.667	3.77802	0	0	Unactive
312	LNA Screen Plate 4 (1/2)	H	2	Sample	hsa-mir-579	748.667	2.15197	0	591	3.77891	0	0	Unactive
936	LNA Screen Plate 12 (1/2)	F	6	Sample	hsa-mir-663b	665.333	3.45691	0	679.111	3.77945	0	0	Unactive
215	LNA Screen Plate 3 (1/2)	F	5	Sample	hsa-mir-550	619.556	3.85581	0	561.444	3.77993	0	0	Unactive
114	LNA Screen Plate 2 (1/2)	D	4	Sample	hsa-mir-377*	668.222	3.17592	0	640.333	3.78275	0	0	Unactive
541	LNA Screen Plate 7 (1/2)	G	1	Sample	hsa-mir-149	638	3.50052	0	663.444	3.78496	0	0	Unactive
341	LNA Screen Plate 5 (1/2)	C	1	Sample	hsa-mir-611	655.444	4.2041	0	648.556	3.78619	0	0	Unactive
290	LNA Screen Plate 4 (1/2)	E	10	Sample	hsa-mir-629	643.333	3.19516	0	592.667	3.78703	0	0	Unactive
832	LNA Screen Plate 11 (1/2)	D	2	Sample	hsa-mir-1469	671.556	4.50033	0	706.333	3.7911	0	0	Unactive
262	LNA Screen Plate 4 (1/2)	C	2	Sample	hsa-mir-520c-3p/hsa-mir-520f	552.889	3.83842	0	603.667	3.79164	0	0	Unactive
342	LNA Screen Plate 5 (1/2)	C	2	Sample	hsa-mir-612	697.222	3.28287	0	638.556	3.79328	0	0	Unactive
587	LNA Screen Plate 8 (1/2)	C	7	Sample	hsa-mir-200c	611.111	4.83636	0	681.889	3.79664	0	0	Unactive
10	LNA Screen Plate 1 (1/2)	A	10	Sample	hsa-mir-100*	584	3.69102	0	605.444	3.79886	0	0	Unactive
365	LNA Screen Plate 5 (1/2)	E	5	Sample	hsa-mir-942	670.111	3.86337	0	660.889	3.7996	0	0	Unactive
442	LNA Screen Plate 6 (1/2)	E	2	Sample	hsa-mir-1180	605.889	4.60297	0	675.444	3.79997	0	0	Unactive
188	LNA Screen Plate 3 (1/2)	C	8	Sample	hsa-mir-520b/hsa-mir-520c-3p/hsa-mir-520f/hsa-mir-526b*	650.778	2.64641	0	587.556	3.80106	0	0	Unactive
349	LNA Screen Plate 5 (1/2)	C	9	Sample	hsa-mir-892b	651.556	3.70055	0	621.111	3.81038	0	0	Unactive
176	LNA Screen Plate 3 (1/2)	B	6	Sample	hsa-mir-518c*	738.333	2.769	0	548	3.81184	0	0	Unactive
854	LNA Screen Plate 11 (1/2)	F	4	Sample	hsa-mir-1245	753.111	2.62614	0	673.222	3.81251	0	0	Unactive
319	LNA Screen Plate 4 (1/2)	H	9	Sample	hsa-mir-662	630.222	3.4732	0	623.667	3.81258	0	0	Unactive
92	LNA Screen Plate 2 (1/2)	B	2	Sample	hsa-mir-339-3p	632.111	3.35736	0	612	3.81264	0	0	Unactive
610	LNA Screen Plate 8 (1/2)	E	10	Sample	hsa-mir-378*	683.222	4.26086	0	702.222	3.81329	0	0	Unactive
896	LNA Screen Plate 12 (1/2)	B	6	Sample	hsa-mir-1274a	633.222	4.50956	0	605.889	3.81441	0	0	Unactive
325	LNA Screen Plate 5 (1/2)	A	5	Sample	hsa-mir-765	668.444	3.95612	0	595	3.8282	0	0	Unactive
664	LNA Screen Plate 9 (1/2)	C	4	Sample	hsa-mir-340	707.111	4.08548	0	721	3.83726	0	0	Unactive
752	LNA Screen Plate 10 (1/2)	D	2	Sample	hsa-mir-92b	648.667	2.9976	0	584.333	3.84103	0	0	Unactive
838	LNA Screen Plate 11 (1/2)	D	8	Sample	hsa-mir-1185	653.778	4.79266	0	699.889	3.84188	0	0	Unactive
470	LNA Screen Plate 6 (1/2)	G	10	Sample	hsa-mir-148b	586.222	4.49204	0	604.444	3.84191	0	0	Unactive
141	LNA Screen Plate 2 (1/2)	G	1	Sample	hsa-mir-25*	626.444	3.33452	0	600.667	3.84758	0	0	Unactive
301	LNA Screen Plate 4 (1/2)	G	1	Sample	hsa-mir-566	618.889	3.8061	0	585.889	3.8498	0	0	Unactive
444	LNA Screen Plate 6 (1/2)	E	4	Sample	hsa-miRPlus-A1027	677	4.16872	0	683.667	3.85178	0	0	Unactive
583	LNA Screen Plate 8 (1/2)	C	3	Sample	hsa-mir-200a	633.111	4.3173	0	714.667	3.85572	0	0	Unactive
939	LNA Screen Plate 12 (1/2)	F	9	Sample	hsa-mir-1225-5p	676.333	4.32068	0	708.222	3.85943	0	0	Unactive
800	LNA Screen Plate 10 (1/2)	H	10	Sample	hsa-mir-520c-3p	640.333	4.92799	0	670.222	3.86273	0	0	Unactive
207	LNA Screen Plate 3 (1/2)	E	7	Sample	hsa-mir-545	668.556	4.03856	0	597.333	3.86905	0	0	Unactive
316	LNA Screen Plate 4 (1/2)	H	6	Sample	hsa-mir-659	675.889	3.63308	0	608.444	3.87144	0	0	Unactive
825	LNA Screen Plate 11 (1/2)	C	5	Sample	hsa-mir-1289	667	3.91471	0	648	3.87517	0	0	Unactive
206	LNA Screen Plate 3 (1/2)	E	6	Sample	hsa-mir-544	633.333	3.54386	0	576	3.87731	0	0	Unactive
180	LNA Screen Plate 3 (1/2)	B	10	Sample	hsa-mir-518d-5p/hsa-mir-518f*/hsa-mir-520c-5p/hsa-mir-526a	576.667	4.64355	0	575.889	3.87806	0	0	Unactive
869	LNA Screen Plate 11 (1/2)	G	9	Sample	hsa-mir-1248	642.333	4.73966	0	635.889	3.87908	0	0	Unactive
243	LNA Screen Plate 4 (1/2)	A	3	Sample	hsa-mir-517c	545.778	3.96987	0	555	3.88388	0	0	Unactive
787	LNA Screen Plate 10 (1/2)	G	7	Sample	hsa-mir-874	637	4.74446	0	683.667	3.88428	0	0	Unactive
830	LNA Screen Plate 11 (1/2)	C	10	Sample	hsa-mir-526a/hsa-mir-518d-5p/hsa-mir-520c-5p	612	4.53885	0	597.111	3.8891	0	0	Unactive
518	LNA Screen Plate 7 (1/2)	D	8	Sample	hsa-mir-202*	615.556	4.09747	0	628.333	3.89036	0	0	Unactive
284	LNA Screen Plate 4 (1/2)	E	4	Sample	hsa-mir-625	634.111	3.41686	0	592	3.9039	0	0	Unactive
17	LNA Screen Plate 1 (1/2)	B	7	Sample	hsa-mir-132*	610.444	2.98507	0	574.667	3.90565	0	0	Unactive
457	LNA Screen Plate 6 (1/2)	F	7	Sample	hsa-mir-139-5p	649.111	3.8343	0	577.333	3.90685	0	0	Unactive
78	LNA Screen Plate 1 (1/2)	H	8	Sample	hsa-mir-300	605.889	3.46598	0	570.889	3.91203	0	0	Unactive
74	LNA Screen Plate 1 (1/2)	H	4	Sample	hsa-mir-298	642.667	3.78631	0	590	3.91714	0	0	Unactive
672	LNA Screen Plate 9 (1/2)	D	2	Sample	hsa-mir-367	660.111	3.73674	0	691.778	3.91905	0	0	Unactive
334	LNA Screen Plate 5 (1/2)	B	4	Sample	hsa-mir-603	675.333	3.17539	0	648.889	3.92123	0	0	Unactive
675	LNA Screen Plate 9 (1/2)	D	5	Sample	hsa-mir-370	694	4.01857	0	688.111	3.92378	0	0	Unactive
439	LNA Screen Plate 6 (1/2)	D	9	Sample	hsa-mir-128	710.778	3.45474	0	594.444	3.92523	0	0	Unactive
786	LNA Screen Plate 10 (1/2)	G	6	Sample	hsa-mir-873	629.222	4.83842	0	685	3.92539	0	0	Unactive
598	LNA Screen Plate 8 (1/2)	D	8	Sample	hsa-mir-34c-5p	588.889	5.16981	0	707.333	3.92711	0	0	Unactive
569	LNA Screen Plate 8 (1/2)	A	9	Sample	hsa-mir-30c	704.444	2.64984	0	652.222	3.93526	0	0	Unactive
529	LNA Screen Plate 7 (1/2)	E	9	Sample	hsa-mir-214	611.889	3.59542	0	654.667	3.93754	0	0	Unactive
266	LNA Screen Plate 4 (1/2)	C	6	Sample	hsa-mir-606	748.667	2.38943	0	600.333	3.94225	0	0	Unactive
857	LNA Screen Plate 11 (1/2)	F	7	Sample	hsa-mir-548h	673.222	4.78627	0	679	3.94371	0	0	Unactive
247	LNA Screen Plate 4 (1/2)	A	7	Sample	hsa-mir-584	697	2.83756	0	549.222	3.94497	0	0	Unactive
98	LNA Screen Plate 2 (1/2)	B	8	Sample	hsa-mir-34b*	603	4.20122	0	625.111	3.94597	0	0	Unactive
84	LNA Screen Plate 2 (1/2)	A	4	Sample	hsa-mir-30b*	603.556	3.84757	0	613.111	3.95071	0	0	Unactive
324	LNA Screen Plate 5 (1/2)	A	4	Sample	hsa-mir-591	646.667	3.78007	0	618.111	3.9547	0	0	Unactive
383	LNA Screen Plate 5 (1/2)	G	3	Sample	hsa-mir-655	571.111	4.06615	0	606.222	3.95894	0	0	Unactive
617	LNA Screen Plate 8 (1/2)	F	7	Sample	hsa-mir-26b	620	4.85663	0	684.778	3.95911	0	0	Unactive
646	LNA Screen Plate 9 (1/2)	A	6	Sample	hsa-mir-31*	596.556	4.56323	0	648.111	3.96023	0	0	Unactive
823	LNA Screen Plate 11 (1/2)	C	3	Sample	hsa-mir-1285	586.444	4.62296	0	602.556	3.9646	0	0	Unactive
599	LNA Screen Plate 8 (1/2)	D	9	Sample	hsa-mir-361-5p	649.667	4.56644	0	677.556	3.96851	0	0	Unactive
762	LNA Screen Plate 10 (1/2)	E	2	Sample	hsa-mir-574-5p	652.333	4.24119	0	656.889	3.97497	0	0	Unactive
132	LNA Screen Plate 2 (1/2)	F	2	Sample	hsa-mir-486-3p	618.444	3.55731	0	578.222	3.97771	0	0	Unactive
187	LNA Screen Plate 3 (1/2)	C	7	Sample	hsa-mir-520a-5p	621.889	4.37735	0	603.111	3.97937	0	0	Unactive
422	LNA Screen Plate 6 (1/2)	C	2	Sample	hsa-mir-922	708	3.89203	0	647.556	3.98078	0	0	Unactive
429	LNA Screen Plate 6 (1/2)	C	9	Sample	hsa-mir-122	689.556	3.09378	0	577.333	3.98383	0	0	Unactive
5	LNA Screen Plate 1 (1/2)	A	5	Sample	hsa-mir-548d-3p	614.889	3.41525	0	578.778	3.99309	0	0	Unactive
94	LNA Screen Plate 2 (1/2)	B	4	Sample	hsa-mir-33b*	620.333	3.5823	0	589.667	3.99472	0	0	Unactive
733	LNA Screen Plate 10 (1/2)	B	3	Sample	hsa-mir-671-3p	550.778	4.7206	0	580.667	3.99923	0	0	Unactive
389	LNA Screen Plate 5 (1/2)	G	9	Sample	hsa-miRPlus-A1015	617.444	3.4731	0	585.889	4.00152	0	0	Unactive
183	LNA Screen Plate 3 (1/2)	C	3	Sample	hsa-mir-519d	617.556	3.59842	0	585.778	4.00228	0	0	Unactive
353	LNA Screen Plate 5 (1/2)	D	3	Sample	hsa-mir-624	677	3.69276	0	638.444	4.00278	0	0	Unactive
165	LNA Screen Plate 3 (1/2)	A	5	Sample	hsa-mir-514	619.444	3.73094	0	544	4.00327	0	0	Unactive
287	LNA Screen Plate 4 (1/2)	E	7	Sample	hsa-mir-627	600.111	3.62896	0	626.889	4.00567	0	0	Unactive
961	LNA Screen Plate 13 (1/2)	E	1	Sample	hsa-mir-1207-5p	496.333	6.20103	0	523.556	4.01104	0	0	Unactive
106	LNA Screen Plate 2 (1/2)	C	6	Sample	hsa-mir-372	637.778	3.15331	0	590	4.0113	0	0	Unactive
377	LNA Screen Plate 5 (1/2)	F	7	Sample	hsa-miRPlus-A1046	605.556	4.05505	0	584.222	4.01293	0	0	Unactive
527	LNA Screen Plate 7 (1/2)	E	7	Sample	hsa-mir-210	598.222	3.88187	0	602.222	4.02214	0	0	Unactive
641	LNA Screen Plate 9 (1/2)	A	1	Sample	hsa-mir-30c-2*	731.778	3.97814	0	690.111	4.02512	0	0	Unactive
101	LNA Screen Plate 2 (1/2)	C	1	Sample	hsa-mir-155	682	3.37243	0	649.222	4.03902	0	0	Unactive
160	LNA Screen Plate 2 (1/2)	H	10	Sample	hsa-mir-511	774.111	3.14339	0	583	4.0404	0	0	Unactive
391	LNA Screen Plate 5 (1/2)	H	1	Sample	hsa-mir-665	557.222	4.28714	0	588.444	4.04079	0	0	Unactive
387	LNA Screen Plate 5 (1/2)	G	7	Sample	hsa-mir-541*	723.222	2.68859	0	600.889	4.04956	0	0	Unactive
547	LNA Screen Plate 7 (1/2)	G	7	Sample	hsa-mir-26b*	587.667	4.14067	0	633.556	4.05121	0	0	Unactive
323	LNA Screen Plate 5 (1/2)	A	3	Sample	hsa-mir-589*	670.444	3.44713	0	606.111	4.05133	0	0	Unactive
466	LNA Screen Plate 6 (1/2)	G	6	Sample	hsa-mir-146b-5p	650.333	3.48539	0	570.222	4.053	0	0	Unactive
223	LNA Screen Plate 3 (1/2)	G	3	Sample	hsa-mir-556-5p	668.556	3.058	0	583.889	4.05328	0	0	Unactive
509	LNA Screen Plate 7 (1/2)	C	9	Sample	hsa-mir-199a-5p	584.111	4.33707	0	611.222	4.05381	0	0	Unactive
181	LNA Screen Plate 3 (1/2)	C	1	Sample	hsa-mir-374b*	632.889	3.73947	0	594.667	4.05456	0	0	Unactive
172	LNA Screen Plate 3 (1/2)	B	2	Sample	hsa-mir-362-5p	662.778	3.57083	0	580.667	4.05664	0	0	Unactive
102	LNA Screen Plate 2 (1/2)	C	2	Sample	hsa-mir-363*	657.333	3.11021	0	619	4.05672	0	0	Unactive
364	LNA Screen Plate 5 (1/2)	E	4	Sample	hsa-mir-632	668.111	3.55896	0	599.778	4.05706	0	0	Unactive
338	LNA Screen Plate 5 (1/2)	B	8	Sample	hsa-mir-885-3p	693.444	3.60519	0	596.889	4.05808	0	0	Unactive
264	LNA Screen Plate 4 (1/2)	C	4	Sample	hsa-mir-604	609.444	4.08387	0	577.222	4.0616	0	0	Unactive
385	LNA Screen Plate 5 (1/2)	G	5	Sample	hsa-miRPlus-D1036	600.111	4.18441	0	612.333	4.0646	0	0	Unactive
4	LNA Screen Plate 1 (1/2)	A	4	Sample	hsa-mir-548c-3p	623.667	4.09763	0	565.778	4.0652	0	0	Unactive
336	LNA Screen Plate 5 (1/2)	B	6	Sample	hsa-mir-876-5p	681.222	4.02871	0	609.333	4.06637	0	0	Unactive
398	LNA Screen Plate 5 (1/2)	H	8	Sample	hsa-miRPlus-C1087	578.111	5.13165	0	606.444	4.06742	0	0	Unactive
940	LNA Screen Plate 12 (1/2)	F	10	Sample	hsa-mir-520b	688.444	4.18012	0	674.444	4.06919	0	0	Unactive
186	LNA Screen Plate 3 (1/2)	C	6	Sample	hsa-mir-520a-3p	608	3.98392	0	567.222	4.07444	0	0	Unactive
381	LNA Screen Plate 5 (1/2)	G	1	Sample	hsa-mir-651	547.889	4.74549	0	605.222	4.07564	0	0	Unactive
759	LNA Screen Plate 10 (1/2)	D	9	Sample	hsa-mir-99b*	660.222	4.20734	0	670.444	4.0769	0	0	Unactive
500	LNA Screen Plate 7 (1/2)	B	10	Sample	hsa-mir-191	602.125	4.11044	0	574.222	4.08282	0	0	Unactive
934	LNA Screen Plate 12 (1/2)	F	4	Sample	hsa-mir-1253	682.778	4.26363	0	680.222	4.08363	0	0	Unactive
375	LNA Screen Plate 5 (1/2)	F	5	Sample	hsa-miRPlus-A1042	678.778	3.45392	0	609.333	4.08461	0	0	Unactive
294	LNA Screen Plate 4 (1/2)	F	4	Sample	hsa-mir-633	627.778	3.41593	0	618.778	4.09409	0	0	Unactive
435	LNA Screen Plate 6 (1/2)	D	5	Sample	hsa-mir-941	623.778	3.36658	0	577.222	4.1001	0	0	Unactive
335	LNA Screen Plate 5 (1/2)	B	5	Sample	hsa-mir-876-3p	620.556	4.69114	0	592.778	4.10497	0	0	Unactive
698	LNA Screen Plate 9 (1/2)	F	8	Sample	hsa-mir-448	661.667	3.30814	0	644	4.10628	0	0	Unactive
476	LNA Screen Plate 6 (1/2)	H	6	Sample	hsa-mir-154*	675.667	4.39073	0	586.778	4.10907	0	0	Unactive
163	LNA Screen Plate 3 (1/2)	A	3	Sample	hsa-mir-513a-3p	622.667	3.89008	0	592.111	4.10959	0	0	Unactive
311	LNA Screen Plate 4 (1/2)	H	1	Sample	hsa-mir-578	583.556	3.33206	0	635.333	4.10983	0	0	Unactive
253	LNA Screen Plate 4 (1/2)	B	3	Sample	hsa-mir-519c-3p	595.889	3.91572	0	586.333	4.11218	0	0	Unactive
790	LNA Screen Plate 10 (1/2)	G	10	Sample	hsa-mir-1228*	603.111	3.97937	0	686	4.11403	0	0	Unactive
240	LNA Screen Plate 3 (1/2)	H	10	Sample	hsa-mir-577	573.667	3.46698	0	545.333	4.11573	0	0	Unactive
930	LNA Screen Plate 12 (1/2)	E	10	Sample	hsa-mir-1270	702.556	3.6217	0	663.556	4.11922	0	0	Unactive
589	LNA Screen Plate 8 (1/2)	C	9	Sample	hsa-mir-335	605.889	5.2815	0	660	4.12458	0	0	Unactive
395	LNA Screen Plate 5 (1/2)	H	5	Sample	hsa-miRPlus-C1070	585.444	3.8717	0	622	4.12647	0	0	Unactive
618	LNA Screen Plate 8 (1/2)	F	8	Sample	hsa-mir-411	645.222	4.90787	0	657	4.1265	0	0	Unactive
93	LNA Screen Plate 2 (1/2)	B	3	Sample	hsa-mir-33b	656.667	3.90863	0	602.778	4.12903	0	0	Unactive
394	LNA Screen Plate 5 (1/2)	H	4	Sample	hsa-mir-758	539.444	4.16066	0	597.111	4.131	0	0	Unactive
797	LNA Screen Plate 10 (1/2)	H	7	Sample	hsa-mir-99a	618.222	5.15816	0	661.333	4.13306	0	0	Unactive
928	LNA Screen Plate 12 (1/2)	E	8	Sample	hsa-mir-320b	661.667	3.99664	0	666.667	4.13333	0	0	Unactive
300	LNA Screen Plate 4 (1/2)	F	10	Sample	hsa-mir-639	670	3.11774	0	599.222	4.13499	0	0	Unactive
343	LNA Screen Plate 5 (1/2)	C	3	Sample	hsa-mir-613	714.444	3.12597	0	623	4.13769	0	0	Unactive
601	LNA Screen Plate 8 (1/2)	E	1	Sample	hsa-mir-216a	687.556	3.45831	0	643.889	4.1415	0	0	Unactive
757	LNA Screen Plate 10 (1/2)	D	7	Sample	hsa-mir-99a	593.222	4.13935	0	592.333	4.14556	0	0	Unactive
685	LNA Screen Plate 9 (1/2)	E	5	Sample	hsa-miRPlus-D1120	711	3.84435	0	629.667	4.14681	0	0	Unactive
629	LNA Screen Plate 8 (1/2)	G	9	Sample	hsa-mir-450a	619.222	5.02422	0	637.444	4.14851	0	0	Unactive
374	LNA Screen Plate 5 (1/2)	F	4	Sample	hsa-mir-643	657.667	3.42963	0	615.889	4.14938	0	0	Unactive
303	LNA Screen Plate 4 (1/2)	G	3	Sample	hsa-mir-569	646.444	3.28292	0	583.556	4.1508	0	0	Unactive
427	LNA Screen Plate 6 (1/2)	C	7	Sample	hsa-mir-10b	578.889	3.99232	0	484.444	4.15138	0	0	Unactive
259	LNA Screen Plate 4 (1/2)	B	9	Sample	hsa-mir-598	575.444	3.43696	0	529.889	4.15181	0	0	Unactive
899	LNA Screen Plate 12 (1/2)	B	9	Sample	hsa-mir-1278	641.889	3.75627	0	660.333	4.15615	0	0	Unactive
268	LNA Screen Plate 4 (1/2)	C	8	Sample	hsa-mir-608	739	2.16509	0	595.889	4.15812	0	0	Unactive
871	LNA Screen Plate 11 (1/2)	H	1	Sample	hsa-mir-1184	573.333	5.42636	0	587.222	4.16272	0	0	Unactive
839	LNA Screen Plate 11 (1/2)	D	9	Sample	hsa-mir-548m	640.111	5.08592	0	706.222	4.16929	0	0	Unactive
441	LNA Screen Plate 6 (1/2)	E	1	Sample	hsa-miRPlus-A1083	724.222	3.62074	0	738.111	4.1698	0	0	Unactive
826	LNA Screen Plate 11 (1/2)	C	6	Sample	hsa-mir-1300	621.556	4.89811	0	644.667	4.17098	0	0	Unactive
328	LNA Screen Plate 5 (1/2)	A	8	Sample	hsa-mir-767-5p	697.556	3.2813	0	572.444	4.17314	0	0	Unactive
669	LNA Screen Plate 9 (1/2)	C	9	Sample	hsa-mir-744*	711.778	3.93381	0	684.222	4.17343	0	0	Unactive
554	LNA Screen Plate 7 (1/2)	H	4	Sample	hsa-mir-181b	625.556	4.49378	0	617.556	4.17416	0	0	Unactive
252	LNA Screen Plate 4 (1/2)	B	2	Sample	hsa-mir-519b-3p	601	3.3093	0	600.444	4.18209	0	0	Unactive
198	LNA Screen Plate 3 (1/2)	D	8	Sample	hsa-mir-524-3p	646.333	3.06	0	613.444	4.18402	0	0	Unactive
933	LNA Screen Plate 12 (1/2)	F	3	Sample	hsa-mir-1909	706.889	3.70953	0	607.667	4.18724	0	0	Unactive
678	LNA Screen Plate 9 (1/2)	D	8	Sample	hsa-mir-376a*	695.556	4.16933	0	647	4.19028	0	0	Unactive
274	LNA Screen Plate 4 (1/2)	D	4	Sample	hsa-mir-616	646.444	3.66105	0	615.111	4.19075	0	0	Unactive
228	LNA Screen Plate 3 (1/2)	G	8	Sample	hsa-mir-562	608.333	3.81735	0	569.889	4.19185	0	0	Unactive
633	LNA Screen Plate 8 (1/2)	H	3	Sample	hsa-mir-302b	595	4.94865	0	689	4.19287	0	0	Unactive
260	LNA Screen Plate 4 (1/2)	B	10	Sample	hsa-mir-599	594.333	3.98205	0	529.889	4.19375	0	0	Unactive
923	LNA Screen Plate 12 (1/2)	E	3	Sample	hsa-mir-1276	721.222	3.68202	0	683.444	4.19444	0	0	Unactive
608	LNA Screen Plate 8 (1/2)	E	8	Sample	hsa-mir-377	629.333	4.32556	0	709.222	4.19865	0	0	Unactive
777	LNA Screen Plate 10 (1/2)	F	7	Sample	hsa-mir-708	641.333	4.27928	0	650.556	4.20154	0	0	Unactive
177	LNA Screen Plate 3 (1/2)	B	7	Sample	hsa-mir-518d-3p	590.889	4.06168	0	560.222	4.20468	0	0	Unactive
153	LNA Screen Plate 2 (1/2)	H	3	Sample	hsa-mir-507	604.111	4.37741	0	582.111	4.21836	0	0	Unactive
609	LNA Screen Plate 8 (1/2)	E	9	Sample	hsa-mir-378	597.111	4.8195	0	624	4.22009	0	0	Unactive
413	LNA Screen Plate 6 (1/2)	B	3	Sample	hsa-mir-888	737.444	3.8873	0	610.778	4.22048	0	0	Unactive
806	LNA Screen Plate 11 (1/2)	A	6	Sample	hsa-mir-1324	645.444	4.06266	0	629.111	4.22112	0	0	Unactive
224	LNA Screen Plate 3 (1/2)	G	4	Sample	hsa-mir-557	613.111	3.6245	0	520.556	4.22625	0	0	Unactive
635	LNA Screen Plate 8 (1/2)	H	5	Sample	hsa-mir-302d	618.222	4.6729	0	654.333	4.22822	0	0	Unactive
880	LNA Screen Plate 11 (1/2)	H	10	Sample	hsa-mir-1914*	666.778	4.58257	0	660.556	4.23886	0	0	Unactive
795	LNA Screen Plate 10 (1/2)	H	5	Sample	hsa-mir-96	662.222	4.63087	0	649.222	4.2444	0	0	Unactive
586	LNA Screen Plate 8 (1/2)	C	6	Sample	hsa-mir-200b*	588.444	4.89048	0	612.444	4.24528	0	0	Unactive
909	LNA Screen Plate 12 (1/2)	C	9	Sample	hsa-mir-1302	608.875	5.23506	0	641	4.24684	0	0	Unactive
868	LNA Screen Plate 11 (1/2)	G	8	Sample	hsa-mir-1306	669.444	5.07884	0	677.444	4.24799	0	0	Unactive
737	LNA Screen Plate 10 (1/2)	B	7	Sample	hsa-mir-708	555	4.9049	0	596.333	4.24818	0	0	Unactive
239	LNA Screen Plate 3 (1/2)	H	9	Sample	hsa-mir-576-5p	614.778	3.54238	0	541.333	4.24877	0	0	Unactive
162	LNA Screen Plate 3 (1/2)	A	2	Sample	hsa-mir-337-5p	604.556	4.06175	0	603.889	4.25023	0	0	Unactive
642	LNA Screen Plate 9 (1/2)	A	2	Sample	hsa-mir-30d	650.778	4.43913	0	692.111	4.25429	0	0	Unactive
356	LNA Screen Plate 5 (1/2)	D	6	Sample	hsa-mir-92b*	694.556	2.81555	0	590.111	4.25532	0	0	Unactive
783	LNA Screen Plate 10 (1/2)	G	3	Sample	hsa-mir-802	644.778	4.58384	0	665.667	4.25638	0	0	Unactive
458	LNA Screen Plate 6 (1/2)	F	8	Sample	hsa-mir-140-5p	617.222	4.06841	0	563.333	4.26036	0	0	Unactive
590	LNA Screen Plate 8 (1/2)	C	10	Sample	hsa-mir-338-3p	599.222	4.37604	0	661.778	4.26461	0	0	Unactive
842	LNA Screen Plate 11 (1/2)	E	2	Sample	hsa-mir-1915	616.111	4.74301	0	632.778	4.2669	0	0	Unactive
438	LNA Screen Plate 6 (1/2)	D	8	Sample	hsa-mir-127-5p	691.111	3.55305	0	601	4.27066	0	0	Unactive
379	LNA Screen Plate 5 (1/2)	F	9	Sample	hsa-miRPlus-A1056	579	3.87642	0	608.556	4.27241	0	0	Unactive
596	LNA Screen Plate 8 (1/2)	D	6	Sample	hsa-mir-20b	658.778	4.01417	0	660.556	4.2725	0	0	Unactive
283	LNA Screen Plate 4 (1/2)	E	3	Sample	hsa-mir-548c-5p	619.889	3.4594	0	597.889	4.2743	0	0	Unactive
846	LNA Screen Plate 11 (1/2)	E	6	Sample	hsa-mir-1322	663.111	4.85925	0	674.889	4.28054	0	0	Unactive
329	LNA Screen Plate 5 (1/2)	A	9	Sample	hsa-mir-768-3p	687.889	3.47278	0	625.556	4.28064	0	0	Unactive
524	LNA Screen Plate 7 (1/2)	E	4	Sample	hsa-mir-138	578.556	5.14692	0	622.778	4.28189	0	0	Unactive
384	LNA Screen Plate 5 (1/2)	G	4	Sample	hsa-mir-656	623.111	3.602	0	599.222	4.28333	0	0	Unactive
753	LNA Screen Plate 10 (1/2)	D	3	Sample	hsa-mir-93	685.333	4.02075	0	617.333	4.28366	0	0	Unactive
166	LNA Screen Plate 3 (1/2)	A	6	Sample	hsa-mir-515-3p	626.222	3.65507	0	591.333	4.2841	0	0	Unactive
918	LNA Screen Plate 12 (1/2)	D	8	Sample	hsa-mir-1266	615.333	4.26147	0	630.111	4.28496	0	0	Unactive
378	LNA Screen Plate 5 (1/2)	F	8	Sample	hsa-miRPlus-A1098	601.444	3.49159	0	587.778	4.29112	0	0	Unactive
251	LNA Screen Plate 4 (1/2)	B	1	Sample	hsa-mir-519a	573.111	3.95502	0	585.111	4.29168	0	0	Unactive
679	LNA Screen Plate 9 (1/2)	D	9	Sample	hsa-mir-9	692.333	4.42947	0	677.889	4.29438	0	0	Unactive
643	LNA Screen Plate 9 (1/2)	A	3	Sample	hsa-mir-30e	636.222	5.06462	0	669.556	4.29804	0	0	Unactive
890	LNA Screen Plate 12 (1/2)	A	10	Sample	hsa-mir-1272	630	3.96825	0	607.222	4.30009	0	0	Unactive
956	LNA Screen Plate 12 (1/2)	H	6	Sample	hsa-mir-664*	659	4.60293	0	664	4.30054	0	0	Unactive
677	LNA Screen Plate 9 (1/2)	D	7	Sample	hsa-mir-375	662.667	4.35949	0	635.333	4.3022	0	0	Unactive
582	LNA Screen Plate 8 (1/2)	C	2	Sample	hsa-mir-19b	587.444	4.48269	0	634.778	4.30597	0	0	Unactive
947	LNA Screen Plate 12 (1/2)	G	7	Sample	hsa-mir-1321	634.222	4.57253	0	670	4.31177	0	0	Unactive
944	LNA Screen Plate 12 (1/2)	G	4	Sample	hsa-mir-1224-5p	648.778	4.9666	0	657.111	4.3118	0	0	Unactive
456	LNA Screen Plate 6 (1/2)	F	6	Sample	hsa-mir-139-5p	638	4.16231	0	599.667	4.31721	0	0	Unactive
818	LNA Screen Plate 11 (1/2)	B	8	Sample	hsa-mir-1264	606.444	4.83694	0	616.778	4.32355	0	0	Unactive
487	LNA Screen Plate 7 (1/2)	A	7	Sample	hsa-mir-182	565	5.19174	0	583.333	4.32381	0	0	Unactive
386	LNA Screen Plate 5 (1/2)	G	6	Sample	hsa-miRPlus-D1058	634.444	3.3275	0	557.222	4.32702	0	0	Unactive
948	LNA Screen Plate 12 (1/2)	G	8	Sample	hsa-mir-1183	657.778	4.15541	0	659.222	4.3317	0	0	Unactive
708	LNA Screen Plate 9 (1/2)	G	8	Sample	hsa-mir-491-5p	627.556	4.21388	0	618	4.33297	0	0	Unactive
926	LNA Screen Plate 12 (1/2)	E	6	Sample	hsa-mir-1269	671.222	4.55223	0	656.444	4.33311	0	0	Unactive
459	LNA Screen Plate 6 (1/2)	F	9	Sample	hsa-mir-140-3p	609.556	3.93729	0	604.778	4.33584	0	0	Unactive
256	LNA Screen Plate 4 (1/2)	B	6	Sample	hsa-mir-595	598.889	4.11874	0	561.111	4.33663	0	0	Unactive
689	LNA Screen Plate 9 (1/2)	E	9	Sample	hsa-mir-551b	652.111	4.70268	0	673.778	4.33707	0	0	Unactive
791	LNA Screen Plate 10 (1/2)	H	1	Sample	hsa-mir-92a	683.111	4.27781	0	687.667	4.34642	0	0	Unactive
628	LNA Screen Plate 8 (1/2)	G	8	Sample	hsa-mir-449a/hsa-mir-449b	630.444	4.70568	0	669.333	4.34927	0	0	Unactive
591	LNA Screen Plate 8 (1/2)	D	1	Sample	hsa-mir-205	612.667	3.95357	0	602.889	4.34943	0	0	Unactive
703	LNA Screen Plate 9 (1/2)	G	3	Sample	hsa-mir-485-5p	667.778	4.4426	0	661.333	4.35148	0	0	Unactive
684	LNA Screen Plate 9 (1/2)	E	4	Sample	hsa-mir-382	703	4.14098	0	619.889	4.35562	0	0	Unactive
834	LNA Screen Plate 11 (1/2)	D	4	Sample	hsa-mir-1182	641.333	4.7124	0	663.111	4.35657	0	0	Unactive
210	LNA Screen Plate 3 (1/2)	E	10	Sample	hsa-mir-548a-5p	647.333	4.08514	0	590.556	4.365	0	0	Unactive
248	LNA Screen Plate 4 (1/2)	A	8	Sample	hsa-mir-585	586.222	3.73389	0	536.889	4.36672	0	0	Unactive
852	LNA Screen Plate 11 (1/2)	F	2	Sample	hsa-mir-1539	654.556	4.05704	0	604.778	4.37259	0	0	Unactive
355	LNA Screen Plate 5 (1/2)	D	5	Sample	hsa-mir-92a-2*	668.222	3.57499	0	670.778	4.37303	0	0	Unactive
600	LNA Screen Plate 8 (1/2)	D	10	Sample	hsa-mir-363	630.333	4.19531	0	683.333	4.37398	0	0	Unactive
836	LNA Screen Plate 11 (1/2)	D	6	Sample	hsa-mir-302e	659.889	4.52938	0	632.333	4.37533	0	0	Unactive
931	LNA Screen Plate 12 (1/2)	F	1	Sample	hsa-mir-1911*	684.667	4.99838	0	641.889	4.37944	0	0	Unactive
568	LNA Screen Plate 8 (1/2)	A	8	Sample	hsa-mir-30b	603.556	4.51031	0	631.222	4.38303	0	0	Unactive
578	LNA Screen Plate 8 (1/2)	B	8	Sample	hsa-mir-424	620.778	3.88402	0	636.111	4.38428	0	0	Unactive
820	LNA Screen Plate 11 (1/2)	B	10	Sample	hsa-mir-1295	688.556	3.48556	0	638.444	4.38566	0	0	Unactive
943	LNA Screen Plate 12 (1/2)	G	3	Sample	hsa-mir-526b*	694.444	3.856	0	647.889	4.39033	0	0	Unactive
767	LNA Screen Plate 10 (1/2)	E	7	Sample	hsa-mir-592	605.111	4.64561	0	647.667	4.39183	0	0	Unactive
515	LNA Screen Plate 7 (1/2)	D	5	Sample	hsa-mir-132	668.111	3.94146	0	635	4.39195	0	0	Unactive
816	LNA Screen Plate 11 (1/2)	B	6	Sample	hsa-mir-1279	627.556	5.08144	0	627.111	4.39405	0	0	Unactive
621	LNA Screen Plate 8 (1/2)	G	1	Sample	hsa-mir-27b*	642.556	4.25385	0	649.556	4.39617	0	0	Unactive
330	LNA Screen Plate 5 (1/2)	A	10	Sample	hsa-mir-768-5p	635.333	4.49458	0	567.889	4.40227	0	0	Unactive
687	LNA Screen Plate 9 (1/2)	E	7	Sample	hsa-mir-409-5p	686	4.17881	0	638.444	4.40306	0	0	Unactive
425	LNA Screen Plate 6 (1/2)	C	5	Sample	hsa-mir-92a-1*	714	3.73483	0	643.333	4.40415	0	0	Unactive
895	LNA Screen Plate 12 (1/2)	B	5	Sample	hsa-mir-1910	604	4.37822	0	608	4.40424	0	0	Unactive
426	LNA Screen Plate 6 (1/2)	C	6	Sample	hsa-mir-10a*	625.444	4.19257	0	554.889	4.40529	0	0	Unactive
345	LNA Screen Plate 5 (1/2)	C	5	Sample	hsa-mir-890	727.556	2.91692	0	627.333	4.4102	0	0	Unactive
602	LNA Screen Plate 8 (1/2)	E	2	Sample	hsa-mir-216b	668.444	4.57114	0	672.667	4.41031	0	0	Unactive
415	LNA Screen Plate 6 (1/2)	B	5	Sample	hsa-mir-889	684.778	4.23495	0	647.333	4.41126	0	0	Unactive
449	LNA Screen Plate 6 (1/2)	E	9	Sample	hsa-mir-135a*	665.889	4.00467	0	606.778	4.41311	0	0	Unactive
479	LNA Screen Plate 6 (1/2)	H	9	Sample	hsa-mir-15b*	602.889	4.38629	0	566.444	4.4135	0	0	Unactive
179	LNA Screen Plate 3 (1/2)	B	9	Sample	hsa-mir-518c/hsa-mir-518f	597.333	4.37128	0	556	4.41647	0	0	Unactive
632	LNA Screen Plate 8 (1/2)	H	2	Sample	hsa-mir-302a	591.111	5.05639	0	653.778	4.41876	0	0	Unactive
630	LNA Screen Plate 8 (1/2)	G	10	Sample	hsa-mir-451	648.667	4.45358	0	610.778	4.42059	0	0	Unactive
478	LNA Screen Plate 6 (1/2)	H	8	Sample	hsa-mir-15b	592.444	4.06977	0	587.444	4.42595	0	0	Unactive
894	LNA Screen Plate 12 (1/2)	B	4	Sample	hsa-mir-548g	616	5.06854	0	615	4.42638	0	0	Unactive
649	LNA Screen Plate 9 (1/2)	A	9	Sample	hsa-mir-551b	661.889	4.21353	0	664.556	4.4307	0	0	Unactive
246	LNA Screen Plate 4 (1/2)	A	6	Sample	hsa-mir-583	573	3.76188	0	555.5	4.43294	0	0	Unactive
932	LNA Screen Plate 12 (1/2)	F	2	Sample	hsa-mir-1303	656.778	4.517	0	653.556	4.43727	0	0	Unactive
593	LNA Screen Plate 8 (1/2)	D	3	Sample	hsa-mir-208a	616.667	4.5045	0	650.778	4.43913	0	0	Unactive
651	LNA Screen Plate 9 (1/2)	B	1	Sample	hsa-mir-324-5p	699.889	4.3499	0	633	4.44093	0	0	Unactive
682	LNA Screen Plate 9 (1/2)	E	2	Sample	hsa-mir-380*	614.444	4.75588	0	655.444	4.44143	0	0	Unactive
428	LNA Screen Plate 6 (1/2)	C	8	Sample	hsa-mir-10b*	649.556	3.86589	0	587	4.44823	0	0	Unactive
553	LNA Screen Plate 7 (1/2)	H	3	Sample	hsa-mir-181a*	612.889	4.80421	0	594.444	4.4486	0	0	Unactive
680	LNA Screen Plate 9 (1/2)	D	10	Sample	hsa-mir-9*	624.556	4.4654	0	603.556	4.45508	0	0	Unactive
620	LNA Screen Plate 8 (1/2)	F	10	Sample	hsa-mir-421	619.333	4.50305	0	623.111	4.45792	0	0	Unactive
772	LNA Screen Plate 10 (1/2)	F	2	Sample	hsa-mir-668	672.556	3.81629	0	595.444	4.45979	0	0	Unactive
407	LNA Screen Plate 6 (1/2)	A	7	Sample	hsa-let-7a*	708.778	3.77802	0	577.889	4.46068	0	0	Unactive
738	LNA Screen Plate 10 (1/2)	B	8	Sample	hsa-mir-708*	568.444	4.67162	0	582.556	4.46309	0	0	Unactive
254	LNA Screen Plate 4 (1/2)	B	4	Sample	hsa-mir-593	613.222	3.75068	0	555.111	4.46357	0	0	Unactive
658	LNA Screen Plate 9 (1/2)	B	8	Sample	hsa-mir-331-5p	636.111	4.68122	0	641.333	4.46985	0	0	Unactive
572	LNA Screen Plate 8 (1/2)	B	2	Sample	hsa-mir-193a-3p	625.111	4.85247	0	660.889	4.47209	0	0	Unactive
544	LNA Screen Plate 7 (1/2)	G	4	Sample	hsa-mir-152	588.444	4.53172	0	625.444	4.47682	0	0	Unactive
727	LNA Screen Plate 10 (1/2)	A	7	Sample	hsa-mir-592	568.667	5.15826	0	622.111	4.48294	0	0	Unactive
445	LNA Screen Plate 6 (1/2)	E	5	Sample	hsa-miRPlus-A1031	678	4.06424	0	636.889	4.4836	0	0	Unactive
424	LNA Screen Plate 6 (1/2)	C	4	Sample	hsa-mir-924	701.778	3.62571	0	597	4.48539	0	0	Unactive
611	LNA Screen Plate 8 (1/2)	F	1	Sample	hsa-mir-23a	590.222	4.6122	0	653.667	4.48751	0	0	Unactive
412	LNA Screen Plate 6 (1/2)	B	2	Sample	hsa-mir-887	696	3.67178	0	645.778	4.49071	0	0	Unactive
510	LNA Screen Plate 7 (1/2)	C	10	Sample	hsa-mir-19a	655	4.30874	0	647.889	4.49323	0	0	Unactive
803	LNA Screen Plate 11 (1/2)	A	3	Sample	hsa-mir-1286	594.444	5.04673	0	566.222	4.49372	0	0	Unactive
815	LNA Screen Plate 11 (1/2)	B	5	Sample	hsa-mir-1259	640.444	4.49341	0	649.778	4.49726	0	0	Unactive
597	LNA Screen Plate 8 (1/2)	D	7	Sample	hsa-mir-21	612.111	4.64694	0	683.889	4.50041	0	0	Unactive
519	LNA Screen Plate 7 (1/2)	D	9	Sample	hsa-mir-203	678.667	3.78193	0	631.667	4.50308	0	0	Unactive
622	LNA Screen Plate 8 (1/2)	G	2	Sample	hsa-mir-28-5p	578.222	5.18832	0	665.889	4.50526	0	0	Unactive
559	LNA Screen Plate 7 (1/2)	H	9	Sample	hsa-mir-29c	545.111	3.93396	0	569.667	4.50556	0	0	Unactive
639	LNA Screen Plate 8 (1/2)	H	9	Sample	hsa-mir-495	622.667	4.71092	0	670.667	4.5063	0	0	Unactive
837	LNA Screen Plate 11 (1/2)	D	7	Sample	hsa-mir-17	692.889	4.20141	0	648.333	4.50728	0	0	Unactive
917	LNA Screen Plate 12 (1/2)	D	7	Sample	hsa-mir-103	654.444	4.39728	0	633.444	4.50798	0	0	Unactive
451	LNA Screen Plate 6 (1/2)	F	1	Sample	hsa-mir-1307	639.333	4.44908	0	667.778	4.50915	0	0	Unactive
637	LNA Screen Plate 8 (1/2)	H	7	Sample	hsa-mir-30a*	589.222	5.43089	0	669.667	4.51302	0	0	Unactive
269	LNA Screen Plate 4 (1/2)	C	9	Sample	hsa-mir-609	616.889	3.7464	0	568.444	4.51525	0	0	Unactive
858	LNA Screen Plate 11 (1/2)	F	8	Sample	hsa-mir-1265	668.444	4.63763	0	666.667	4.51667	0	0	Unactive
222	LNA Screen Plate 3 (1/2)	G	2	Sample	hsa-mir-505*	593	3.35394	0	575.333	4.51912	0	0	Unactive
588	LNA Screen Plate 8 (1/2)	C	8	Sample	hsa-mir-335*	588.111	4.89326	0	675.889	4.5208	0	0	Unactive
526	LNA Screen Plate 7 (1/2)	E	6	Sample	hsa-mir-139-3p	618.667	4.79526	0	621.556	4.5227	0	0	Unactive
477	LNA Screen Plate 6 (1/2)	H	7	Sample	hsa-mir-15a	603.222	5.10223	0	530.556	4.52356	0	0	Unactive
512	LNA Screen Plate 7 (1/2)	D	2	Sample	hsa-mir-130a	618.667	4.48994	0	616.333	4.52497	0	0	Unactive
420	LNA Screen Plate 6 (1/2)	B	10	Sample	hsa-mir-100	630.889	4.50863	0	576.778	4.52707	0	0	Unactive
406	LNA Screen Plate 6 (1/2)	A	6	Sample	hsa-let-7a	621.667	4.55764	0	564.444	4.52756	0	0	Unactive
443	LNA Screen Plate 6 (1/2)	E	3	Sample	hsa-miRPlus-A1025	700	4.07937	0	640	4.53125	0	0	Unactive
748	LNA Screen Plate 10 (1/2)	C	8	Sample	hsa-mir-875-5p	634.556	4.50009	0	608	4.53216	0	0	Unactive
399	LNA Screen Plate 5 (1/2)	H	9	Sample	hsa-miRPlus-C1089	546.333	4.39292	0	546.667	4.53252	0	0	Unactive
573	LNA Screen Plate 8 (1/2)	B	3	Sample	hsa-mir-194	567	4.38957	0	653.889	4.53696	0	0	Unactive
523	LNA Screen Plate 7 (1/2)	E	3	Sample	hsa-mir-137	619	4.86448	0	597.556	4.537	0	0	Unactive
433	LNA Screen Plate 6 (1/2)	D	3	Sample	hsa-mir-939	717.778	3.82353	0	629.333	4.53743	0	0	Unactive
636	LNA Screen Plate 8 (1/2)	H	6	Sample	hsa-mir-30a	656.556	4.09545	0	646.333	4.53842	0	0	Unactive
765	LNA Screen Plate 10 (1/2)	E	5	Sample	hsa-mir-590-3p	639.444	4.60469	0	602	4.54042	0	0	Unactive
778	LNA Screen Plate 10 (1/2)	F	8	Sample	hsa-mir-708*	627.111	4.53579	0	592.111	4.54119	0	0	Unactive
540	LNA Screen Plate 7 (1/2)	F	10	Sample	hsa-mir-224	610.556	5.07734	0	601.889	4.54126	0	0	Unactive
916	LNA Screen Plate 12 (1/2)	D	6	Sample	hsa-mir-548i	619.222	4.66535	0	635.778	4.54387	0	0	Unactive
581	LNA Screen Plate 8 (1/2)	C	1	Sample	hsa-mir-19a*	554	5.716	0	605.889	4.54796	0	0	Unactive
656	LNA Screen Plate 9 (1/2)	B	6	Sample	hsa-mir-330-5p	665.667	4.05608	0	638.889	4.55652	0	0	Unactive
788	LNA Screen Plate 10 (1/2)	G	8	Sample	hsa-mir-875-5p	636.556	4.86996	0	594.889	4.55734	0	0	Unactive
661	LNA Screen Plate 9 (1/2)	C	1	Sample	hsa-mir-338-5p	684.778	4.65682	0	645.556	4.5611	0	0	Unactive
302	LNA Screen Plate 4 (1/2)	G	2	Sample	hsa-mir-567	756.667	2.26138	0	589.444	4.56173	0	0	Unactive
900	LNA Screen Plate 12 (1/2)	B	10	Sample	hsa-mir-1204	602.667	4.81195	0	652.444	4.56403	0	0	Unactive
244	LNA Screen Plate 4 (1/2)	A	4	Sample	hsa-mir-581	598	4.25492	0	532.556	4.56916	0	0	Unactive
927	LNA Screen Plate 12 (1/2)	E	7	Sample	hsa-mir-449b	683.222	3.90307	0	644.111	4.57133	0	0	Unactive
392	LNA Screen Plate 5 (1/2)	H	2	Sample	hsa-mir-675	599.778	3.51982	0	597.778	4.57249	0	0	Unactive
925	LNA Screen Plate 12 (1/2)	E	5	Sample	hsa-mir-548k	671.444	4.20321	0	677.333	4.57677	0	0	Unactive
467	LNA Screen Plate 6 (1/2)	G	7	Sample	hsa-mir-147b	590.556	4.53434	0	560.444	4.5797	0	0	Unactive
538	LNA Screen Plate 7 (1/2)	F	8	Sample	hsa-mir-222	587.667	4.93477	0	611.333	4.58015	0	0	Unactive
430	LNA Screen Plate 6 (1/2)	C	10	Sample	hsa-mir-124	644.333	4.1214	0	588.556	4.5875	0	0	Unactive
810	LNA Screen Plate 11 (1/2)	A	10	Sample	hsa-mir-1308	644	4.33057	0	636.444	4.59148	0	0	Unactive
511	LNA Screen Plate 7 (1/2)	D	1	Sample	hsa-mir-129-5p	612.444	4.37228	0	641.111	4.59272	0	0	Unactive
755	LNA Screen Plate 10 (1/2)	D	5	Sample	hsa-mir-96	643.556	4.62707	0	568.333	4.59433	0	0	Unactive
775	LNA Screen Plate 10 (1/2)	F	5	Sample	hsa-mir-672 - see comment in column E →	686.222	3.28692	0	565.889	4.59454	0	0	Unactive
525	LNA Screen Plate 7 (1/2)	E	5	Sample	hsa-mir-138	603.111	4.73471	0	616.222	4.59791	0	0	Unactive
226	LNA Screen Plate 3 (1/2)	G	6	Sample	hsa-mir-559	599.111	3.41246	0	548	4.6026	0	0	Unactive
807	LNA Screen Plate 11 (1/2)	A	7	Sample	hsa-mir-1255a	631.222	4.71748	0	631.889	4.607	0	0	Unactive
666	LNA Screen Plate 9 (1/2)	C	6	Sample	hsa-mir-342-5p	688.556	4.34081	0	633.778	4.6108	0	0	Unactive
688	LNA Screen Plate 9 (1/2)	E	8	Sample	hsa-mir-410	696.111	4.13408	0	657.444	4.61382	0	0	Unactive
863	LNA Screen Plate 11 (1/2)	G	3	Sample	hsa-mir-1178	644.444	4.43103	0	618.444	4.61732	0	0	Unactive
747	LNA Screen Plate 10 (1/2)	C	7	Sample	hsa-mir-874	610.889	4.16515	0	615.778	4.61927	0	0	Unactive
794	LNA Screen Plate 10 (1/2)	H	4	Sample	hsa-mir-93*	630.556	4.6696	0	673	4.62275	0	0	Unactive
808	LNA Screen Plate 11 (1/2)	A	8	Sample	hsa-mir-1537	596.778	5.26904	0	607.889	4.62438	0	0	Unactive
849	LNA Screen Plate 11 (1/2)	E	9	Sample	hsa-mir-548o	601.778	4.96677	0	634.111	4.6259	0	0	Unactive
848	LNA Screen Plate 11 (1/2)	E	8	Sample	hsa-mir-1304	658.444	4.20182	0	674.889	4.62628	0	0	Unactive
908	LNA Screen Plate 12 (1/2)	C	8	Sample	hsa-mir-518f	570.333	4.77304	0	566.778	4.62654	0	0	Unactive
856	LNA Screen Plate 11 (1/2)	F	6	Sample	hsa-mir-1282	648.556	4.54	0	655.556	4.62712	0	0	Unactive
644	LNA Screen Plate 9 (1/2)	A	4	Sample	hsa-mir-30e*	626	4.66809	0	686.667	4.62783	0	0	Unactive
352	LNA Screen Plate 5 (1/2)	D	2	Sample	hsa-mir-623	643.222	4.28399	0	588.222	4.62788	0	0	Unactive
817	LNA Screen Plate 11 (1/2)	B	7	Sample	hsa-mir-1273	622.333	4.90984	0	614.556	4.62846	0	0	Unactive
897	LNA Screen Plate 12 (1/2)	B	7	Sample	hsa-mir-1206	609.556	4.99453	0	604.222	4.63406	0	0	Unactive
912	LNA Screen Plate 12 (1/2)	D	2	Sample	hsa-mir-1268	641.667	5.17749	0	630.444	4.63518	0	0	Unactive
898	LNA Screen Plate 12 (1/2)	B	8	Sample	hsa-mir-150*	620.222	4.81906	0	640	4.63542	0	0	Unactive
660	LNA Screen Plate 9 (1/2)	B	10	Sample	hsa-mir-653	685.667	4.42392	0	623	4.63706	0	0	Unactive
879	LNA Screen Plate 11 (1/2)	H	9	Sample	hsa-mir-517a	632.556	5.05884	0	624.222	4.64578	0	0	Unactive
468	LNA Screen Plate 6 (1/2)	G	8	Sample	hsa-mir-148a	605.444	4.51459	0	581.111	4.64627	0	0	Unactive
766	LNA Screen Plate 10 (1/2)	E	6	Sample	hsa-mir-590-5p	677.444	3.80515	0	577.778	4.65385	0	0	Unactive
789	LNA Screen Plate 10 (1/2)	G	9	Sample	hsa-mir-877	656	3.94648	0	625.444	4.65447	0	0	Unactive
963	LNA Screen Plate 13 (1/2)	G	1	Sample	hsa-mir-103-as	469.111	5.56608	0	458.222	4.65567	0	0	Unactive
486	LNA Screen Plate 7 (1/2)	A	6	Sample	hsa-let-7g	549.222	5.40158	0	510.667	4.65622	0	0	Unactive
739	LNA Screen Plate 10 (1/2)	B	9	Sample	hsa-mir-744	565.222	5.22902	0	617.667	4.65911	0	0	Unactive
914	LNA Screen Plate 12 (1/2)	D	4	Sample	hsa-mir-1292	682.333	4.33154	0	643	4.66563	0	0	Unactive
911	LNA Screen Plate 12 (1/2)	D	1	Sample	hsa-mir-1471	612.111	4.88292	0	647.444	4.66793	0	0	Unactive
831	LNA Screen Plate 11 (1/2)	D	1	Sample	hsa-mir-1909*	618.444	3.84477	0	570.444	4.67472	0	0	Unactive
745	LNA Screen Plate 10 (1/2)	C	5	Sample	hsa-mir-872/hsa-miRPlus-D1090 - see comment in column E →	633.222	4.79031	0	598.667	4.67706	0	0	Unactive
473	LNA Screen Plate 6 (1/2)	H	3	Sample	hsa-miRPlus-C1114	607.111	4.5205	0	567.778	4.6771	0	0	Unactive
952	LNA Screen Plate 12 (1/2)	H	2	Sample	hsa-mir-1251	674.333	4.95963	0	640.889	4.681	0	0	Unactive
471	LNA Screen Plate 6 (1/2)	H	1	Sample	hsa-miRPlus-C1100	670	3.61526	0	559.778	4.6844	0	0	Unactive
881	LNA Screen Plate 12 (1/2)	A	1	Sample	hsa-mir-1291	649.222	4.70649	0	616.556	4.68553	0	0	Unactive
768	LNA Screen Plate 10 (1/2)	E	8	Sample	hsa-mir-615-3p	651.778	3.9209	0	597.444	4.68663	0	0	Unactive
654	LNA Screen Plate 9 (1/2)	B	4	Sample	hsa-mir-33a	663.222	4.23857	0	651.556	4.68963	0	0	Unactive
697	LNA Screen Plate 9 (1/2)	F	7	Sample	hsa-mir-433	636.111	4.08734	0	604	4.69095	0	0	Unactive
533	LNA Screen Plate 7 (1/2)	F	3	Sample	hsa-mir-143	605.444	4.82657	0	603.778	4.69268	0	0	Unactive
557	LNA Screen Plate 7 (1/2)	H	7	Sample	hsa-mir-29a*	590.889	5.03949	0	620.111	4.6945	0	0	Unactive
707	LNA Screen Plate 9 (1/2)	G	7	Sample	hsa-mir-490-3p	651	4.7107	0	577	4.69863	0	0	Unactive
480	LNA Screen Plate 6 (1/2)	H	10	Sample	hsa-mir-16	587.444	4.63401	0	576.667	4.70135	0	0	Unactive
530	LNA Screen Plate 7 (1/2)	E	10	Sample	hsa-mir-214*	671.333	4.1377	0	609.333	4.7046	0	0	Unactive
169	LNA Screen Plate 3 (1/2)	A	9	Sample	hsa-mir-516a-3p/hsa-mir-516b*	605.889	4.30955	0	559.667	4.70518	0	0	Unactive
872	LNA Screen Plate 11 (1/2)	H	2	Sample	hsa-mir-412	667.222	4.59617	0	637.444	4.70629	0	0	Unactive
692	LNA Screen Plate 9 (1/2)	F	2	Sample	hsa-mir-423-5p	608.444	4.58364	0	637.333	4.70711	0	0	Unactive
463	LNA Screen Plate 6 (1/2)	G	3	Sample	hsa-miRPlus-C1040	618.222	4.85262	0	603.889	4.71021	0	0	Unactive
227	LNA Screen Plate 3 (1/2)	G	7	Sample	hsa-mir-561	634.556	3.15181	0	559	4.71079	0	0	Unactive
877	LNA Screen Plate 11 (1/2)	H	7	Sample	hsa-mir-548n	682.556	4.21618	0	584.667	4.71304	0	0	Unactive
674	LNA Screen Plate 9 (1/2)	D	4	Sample	hsa-mir-369-5p	666.111	4.37031	0	673.889	4.71558	0	0	Unactive
483	LNA Screen Plate 7 (1/2)	A	3	Sample	hsa-let-7e	507	4.79947	0	490	4.71655	0	0	Unactive
725	LNA Screen Plate 10 (1/2)	A	5	Sample	hsa-mir-590-3p	566.778	5.62635	0	572.111	4.71936	0	0	Unactive
497	LNA Screen Plate 7 (1/2)	B	7	Sample	hsa-mir-18a*	607.444	4.84727	0	595.333	4.72191	0	0	Unactive
460	LNA Screen Plate 6 (1/2)	F	10	Sample	hsa-mir-141	618	5.37576	0	574.111	4.72228	0	0	Unactive
513	LNA Screen Plate 7 (1/2)	D	3	Sample	hsa-mir-130b	600.667	4.14354	0	604.667	4.72253	0	0	Unactive
805	LNA Screen Plate 11 (1/2)	A	5	Sample	hsa-mir-1284	621.667	4.75424	0	602.111	4.72412	0	0	Unactive
892	LNA Screen Plate 12 (1/2)	B	2	Sample	hsa-mir-1911	625.556	4.47602	0	611.444	4.7247	0	0	Unactive
461	LNA Screen Plate 6 (1/2)	G	1	Sample	hsa-miRPlus-C1005	595.333	4.14334	0	540.667	4.72667	0	0	Unactive
718	LNA Screen Plate 9 (1/2)	H	8	Sample	hsa-mir-543	623.222	4.79586	0	581.556	4.73825	0	0	Unactive
594	LNA Screen Plate 8 (1/2)	D	4	Sample	hsa-mir-208b	638.111	4.56208	0	698.778	4.73843	0	0	Unactive
499	LNA Screen Plate 7 (1/2)	B	9	Sample	hsa-mir-190b	609	4.7619	0	569.778	4.73869	0	0	Unactive
819	LNA Screen Plate 11 (1/2)	B	9	Sample	hsa-mir-1244	630.667	4.79211	0	679.889	4.73934	0	0	Unactive
450	LNA Screen Plate 6 (1/2)	E	10	Sample	hsa-mir-135b	607.778	4.57038	0	588.333	4.74032	0	0	Unactive
464	LNA Screen Plate 6 (1/2)	G	4	Sample	hsa-miRPlus-C1057	618	4.00935	0	621.111	4.74061	0	0	Unactive
238	LNA Screen Plate 3 (1/2)	H	8	Sample	hsa-mir-576-3p	634.778	3.1157	0	571.778	4.74155	0	0	Unactive
447	LNA Screen Plate 6 (1/2)	E	7	Sample	hsa-mir-134	615.667	4.92691	0	552.889	4.74277	0	0	Unactive
655	LNA Screen Plate 9 (1/2)	B	5	Sample	hsa-mir-33a*	662.667	4.25889	0	634.667	4.7444	0	0	Unactive
953	LNA Screen Plate 12 (1/2)	H	3	Sample	hsa-mir-1297	705.667	4.03086	0	655.667	4.74496	0	0	Unactive
667	LNA Screen Plate 9 (1/2)	C	7	Sample	hsa-mir-34a	642.222	4.84429	0	652.333	4.75217	0	0	Unactive
860	LNA Screen Plate 11 (1/2)	F	10	Sample	hsa-mir-1263	620.889	4.3844	0	654.667	4.75221	0	0	Unactive
779	LNA Screen Plate 10 (1/2)	F	9	Sample	hsa-mir-744	616.667	4.77477	0	659.333	4.75228	0	0	Unactive
828	LNA Screen Plate 11 (1/2)	C	8	Sample	hsa-mir-1277	539.556	5.76606	0	561.111	4.75248	0	0	Unactive
638	LNA Screen Plate 8 (1/2)	H	8	Sample	hsa-mir-494	604.444	4.55882	0	598.333	4.75395	0	0	Unactive
245	LNA Screen Plate 4 (1/2)	A	5	Sample	hsa-mir-582-3p	552.444	4.1432	0	544.444	4.7551	0	0	Unactive
448	LNA Screen Plate 6 (1/2)	E	8	Sample	hsa-mir-135a	719.222	3.50687	0	558.333	4.75622	0	0	Unactive
419	LNA Screen Plate 6 (1/2)	B	9	Sample	hsa-mir-1	631.667	4.67898	0	581.667	4.75645	0	0	Unactive
556	LNA Screen Plate 7 (1/2)	H	6	Sample	hsa-mir-181d	569.667	5.01268	0	630.222	4.76023	0	0	Unactive
397	LNA Screen Plate 5 (1/2)	H	7	Sample	hsa-miRPlus-C1076	562.778	4.46199	0	567.111	4.76097	0	0	Unactive
404	LNA Screen Plate 6 (1/2)	A	4	Sample	hsa-mir-801 - see comment in column E →	716.111	4.01862	0	683.444	4.76345	0	0	Unactive
436	LNA Screen Plate 6 (1/2)	D	6	Sample	hsa-mir-126*	664.111	3.78116	0	610.444	4.76884	0	0	Unactive
904	LNA Screen Plate 12 (1/2)	C	4	Sample	hsa-mir-1257	640.222	4.54703	0	622	4.76956	0	0	Unactive
771	LNA Screen Plate 10 (1/2)	F	1	Sample	hsa-mir-654-3p	693.111	3.57486	0	582.333	4.77008	0	0	Unactive
888	LNA Screen Plate 12 (1/2)	A	8	Sample	hsa-mir-548j	650.889	5.39433	0	637.889	4.77269	0	0	Unactive
941	LNA Screen Plate 12 (1/2)	G	1	Sample	hsa-mir-1294	665.778	4.90654	0	614.111	4.77655	0	0	Unactive
902	LNA Screen Plate 12 (1/2)	C	2	Sample	hsa-mir-1202	634.556	4.60515	0	621	4.77724	0	0	Unactive
647	LNA Screen Plate 9 (1/2)	A	7	Sample	hsa-mir-32	621.778	5.3431	0	650	4.78632	0	0	Unactive
921	LNA Screen Plate 12 (1/2)	E	1	Sample	hsa-mir-1299	650.111	4.8026	0	638	4.78927	0	0	Unactive
574	LNA Screen Plate 8 (1/2)	B	4	Sample	hsa-mir-195	567.556	5.07048	0	599.889	4.79718	0	0	Unactive
634	LNA Screen Plate 8 (1/2)	H	4	Sample	hsa-mir-302c	630.778	4.47419	0	625.333	4.79744	0	0	Unactive
472	LNA Screen Plate 6 (1/2)	H	2	Sample	hsa-miRPlus-C1110	612.667	4.84222	0	571.333	4.80358	0	0	Unactive
770	LNA Screen Plate 10 (1/2)	E	10	Sample	hsa-mir-1275	599.111	5.15579	0	603.222	4.80752	0	0	Unactive
821	LNA Screen Plate 11 (1/2)	C	1	Sample	hsa-mir-1914	649.222	3.90211	0	608.333	4.82192	0	0	Unactive
543	LNA Screen Plate 7 (1/2)	G	3	Sample	hsa-mir-151-5p	576.778	4.60412	0	602.556	4.83127	0	0	Unactive
416	LNA Screen Plate 6 (1/2)	B	6	Sample	hsa-let-7g*	680.222	4.16531	0	533.222	4.83434	0	0	Unactive
571	LNA Screen Plate 8 (1/2)	B	1	Sample	hsa-mir-192	564.222	5.43521	0	633.889	4.83786	0	0	Unactive
558	LNA Screen Plate 7 (1/2)	H	8	Sample	hsa-mir-29b	540.444	4.29688	0	534.889	4.84005	0	0	Unactive
537	LNA Screen Plate 7 (1/2)	F	7	Sample	hsa-mir-221	575	4.88889	0	587.667	4.84023	0	0	Unactive
798	LNA Screen Plate 10 (1/2)	H	8	Sample	hsa-mir-99b	623.444	5.4714	0	597.556	4.85311	0	0	Unactive
935	LNA Screen Plate 12 (1/2)	F	5	Sample	hsa-mir-1293	691.111	4.48553	0	645.444	4.85454	0	0	Unactive
913	LNA Screen Plate 12 (1/2)	D	3	Sample	hsa-mir-1323	656.889	4.53315	0	647.444	4.8567	0	0	Unactive
580	LNA Screen Plate 8 (1/2)	B	10	Sample	hsa-mir-323-5p	568.444	5.57076	0	622.222	4.85714	0	0	Unactive
865	LNA Screen Plate 11 (1/2)	G	5	Sample	hsa-mir-548f	649.889	3.79552	0	562.667	4.85782	0	0	Unactive
548	LNA Screen Plate 7 (1/2)	G	8	Sample	hsa-mir-27a	558.444	5.41186	0	532.889	4.85822	0	0	Unactive
764	LNA Screen Plate 10 (1/2)	E	4	Sample	hsa-mir-582-5p	646.111	4.72915	0	567.111	4.85893	0	0	Unactive
405	LNA Screen Plate 6 (1/2)	A	5	Sample	hsa-mir-875-3p	726.222	4.28397	0	647.111	4.8592	0	0	Unactive
482	LNA Screen Plate 7 (1/2)	A	2	Sample	hsa-let-7d*	572.556	5.0262	0	592.111	4.8602	0	0	Unactive
889	LNA Screen Plate 12 (1/2)	A	9	Sample	hsa-mir-513b	644.333	4.7422	0	635.333	4.86184	0	0	Unactive
732	LNA Screen Plate 10 (1/2)	B	2	Sample	hsa-mir-668	566.778	4.62654	0	573.111	4.86623	0	0	Unactive
699	LNA Screen Plate 9 (1/2)	F	9	Sample	hsa-mir-652	681.778	4.1558	0	645	4.87511	0	0	Unactive
761	LNA Screen Plate 10 (1/2)	E	1	Sample	hsa-mir-574-3p	652.444	3.98501	0	583.222	4.87712	0	0	Unactive
695	LNA Screen Plate 9 (1/2)	F	5	Sample	hsa-mir-431	692.333	3.81961	0	601.333	4.87805	0	0	Unactive
481	LNA Screen Plate 7 (1/2)	A	1	Sample	hsa-let-7d	525.778	5.11412	0	491.889	4.87915	0	0	Unactive
516	LNA Screen Plate 7 (1/2)	D	6	Sample	hsa-miRPlus-C1049	603.778	4.28782	0	591.778	4.88171	0	0	Unactive
782	LNA Screen Plate 10 (1/2)	G	2	Sample	hsa-mir-7-1*	665.333	3.80762	0	650.778	4.88305	0	0	Unactive
743	LNA Screen Plate 10 (1/2)	C	3	Sample	hsa-mir-802	608.889	4.4708	0	557.111	4.88632	0	0	Unactive
532	LNA Screen Plate 7 (1/2)	F	2	Sample	hsa-mir-142-5p	611.222	4.99909	0	602.333	4.8884	0	0	Unactive
659	LNA Screen Plate 9 (1/2)	B	9	Sample	hsa-mir-652	680	4.46078	0	627.222	4.88928	0	0	Unactive
496	LNA Screen Plate 7 (1/2)	B	6	Sample	hsa-mir-10a	586.222	5.0417	0	572.556	4.89036	0	0	Unactive
484	LNA Screen Plate 7 (1/2)	A	4	Sample	hsa-let-7f	503.889	5.18192	0	512	4.90451	0	0	Unactive
867	LNA Screen Plate 11 (1/2)	G	7	Sample	hsa-mir-548l	673.667	4.60168	0	618.444	4.90478	0	0	Unactive
508	LNA Screen Plate 7 (1/2)	C	8	Sample	hsa-mir-199a-3p/hsa-mir-199b-3p	625.111	3.76822	0	639.889	4.91405	0	0	Unactive
851	LNA Screen Plate 11 (1/2)	F	1	Sample	hsa-mir-758	585.111	5.41208	0	614.667	4.91685	0	0	Unactive
555	LNA Screen Plate 7 (1/2)	H	5	Sample	hsa-mir-181c	595.333	5.02053	0	619	4.91833	0	0	Unactive
691	LNA Screen Plate 9 (1/2)	F	1	Sample	hsa-mir-423-3p	705.556	4.33071	0	600.889	4.91864	0	0	Unactive
627	LNA Screen Plate 8 (1/2)	G	7	Sample	hsa-mir-29a	568.444	4.35887	0	603	4.91985	0	0	Unactive
841	LNA Screen Plate 11 (1/2)	E	1	Sample	hsa-mir-1200	602.111	5.00092	0	593.778	4.92141	0	0	Unactive
534	LNA Screen Plate 7 (1/2)	F	4	Sample	hsa-mir-144	631.333	4.57585	0	606.889	4.92494	0	0	Unactive
696	LNA Screen Plate 9 (1/2)	F	6	Sample	hsa-mir-431*	655.333	4.27263	0	592.889	4.92879	0	0	Unactive
749	LNA Screen Plate 10 (1/2)	C	9	Sample	hsa-mir-877	645.333	4.42493	0	608.556	4.92971	0	0	Unactive
781	LNA Screen Plate 10 (1/2)	G	1	Sample	hsa-mir-7	647.222	4.34335	0	606.111	4.94959	0	0	Unactive
465	LNA Screen Plate 6 (1/2)	G	5	Sample	hsa-miRPlus-C1066	622.111	4.71513	0	598.444	4.9573	0	0	Unactive
901	LNA Screen Plate 12 (1/2)	C	1	Sample	hsa-mir-1231	637	4.65725	0	602.556	4.96035	0	0	Unactive
517	LNA Screen Plate 7 (1/2)	D	7	Sample	hsa-mir-200c*	611.111	4.54545	0	597.889	4.9619	0	0	Unactive
521	LNA Screen Plate 7 (1/2)	E	1	Sample	hsa-mir-136	615	5.02258	0	606.556	4.96428	0	0	Unactive
724	LNA Screen Plate 10 (1/2)	A	4	Sample	hsa-mir-582-5p	617.444	4.89473	0	579	4.97026	0	0	Unactive
564	LNA Screen Plate 8 (1/2)	A	4	Sample	hsa-mir-187	623.444	4.509	0	632.444	4.97189	0	0	Unactive
796	LNA Screen Plate 10 (1/2)	H	6	Sample	hsa-mir-98	629.667	4.85266	0	642.667	4.97925	0	0	Unactive
742	LNA Screen Plate 10 (1/2)	C	2	Sample	hsa-mir-7-1*	615.889	5.05142	0	583.889	4.98573	0	0	Unactive
694	LNA Screen Plate 9 (1/2)	F	4	Sample	hsa-mir-425*	677.889	4.45829	0	597.222	4.98605	0	0	Unactive
570	LNA Screen Plate 8 (1/2)	A	10	Sample	hsa-mir-30c-1*	578.667	4.85791	0	612.667	4.98731	0	0	Unactive
726	LNA Screen Plate 10 (1/2)	A	6	Sample	hsa-mir-590-5p	604	4.98528	0	604.778	4.99724	0	0	Unactive
875	LNA Screen Plate 11 (1/2)	H	5	Sample	hsa-mir-548p	717	4.24609	0	593.444	4.99906	0	0	Unactive
577	LNA Screen Plate 8 (1/2)	B	7	Sample	hsa-mir-196b	576.444	4.93446	0	644.333	5.00086	0	0	Unactive
506	LNA Screen Plate 7 (1/2)	C	6	Sample	hsa-mir-126	617.778	4.44245	0	599.889	5.00093	0	0	Unactive
824	LNA Screen Plate 11 (1/2)	C	4	Sample	hsa-mir-1912	619.333	4.7901	0	608.667	5.00183	0	0	Unactive
619	LNA Screen Plate 8 (1/2)	F	9	Sample	hsa-mir-411*	658.889	4.51939	0	636.556	5.0096	0	0	Unactive
531	LNA Screen Plate 7 (1/2)	F	1	Sample	hsa-mir-142-3p	618.333	4.708	0	633	5.02019	0	0	Unactive
847	LNA Screen Plate 11 (1/2)	E	7	Sample	hsa-mir-1203	632.889	5.03862	0	650.444	5.02221	0	0	Unactive
792	LNA Screen Plate 10 (1/2)	H	2	Sample	hsa-mir-92b	663.333	4.63987	0	577.111	5.02503	0	0	Unactive
549	LNA Screen Plate 7 (1/2)	G	9	Sample	hsa-mir-27a*	615.444	4.38707	0	585.111	5.03228	0	0	Unactive
676	LNA Screen Plate 9 (1/2)	D	6	Sample	hsa-mir-374b	653.889	4.62192	0	622.333	5.03482	0	0	Unactive
746	LNA Screen Plate 10 (1/2)	C	6	Sample	hsa-mir-873	651.111	4.60751	0	586.222	5.0417	0	0	Unactive
563	LNA Screen Plate 8 (1/2)	A	3	Sample	hsa-mir-186	598.444	5.19866	0	651.778	5.04603	0	0	Unactive
776	LNA Screen Plate 10 (1/2)	F	6	Sample	hsa-mir-674/hsa-miRPlus-D1100 - see comment in column E →	677.889	3.91739	0	591.556	5.05259	0	0	Unactive
648	LNA Screen Plate 9 (1/2)	A	8	Sample	hsa-mir-320a	594.333	4.63638	0	641.889	5.05453	0	0	Unactive
489	LNA Screen Plate 7 (1/2)	A	9	Sample	hsa-mir-183*	591.667	4.0939	0	595.667	5.05503	0	0	Unactive
670	LNA Screen Plate 9 (1/2)	C	10	Sample	hsa-mir-760	672.667	4.06343	0	602	5.05722	0	0	Unactive
612	LNA Screen Plate 8 (1/2)	F	2	Sample	hsa-mir-23b	607.222	5.2699	0	637.667	5.07057	0	0	Unactive
452	LNA Screen Plate 6 (1/2)	F	2	Sample	hsa-miRPlus-A1072	583.222	4.03886	0	579.778	5.07857	0	0	Unactive
546	LNA Screen Plate 7 (1/2)	G	6	Sample	hsa-mir-154	571.667	4.93683	0	620.222	5.08778	0	0	Unactive
545	LNA Screen Plate 7 (1/2)	G	5	Sample	hsa-mir-153	581.222	5.56299	0	591.778	5.08825	0	0	Unactive
552	LNA Screen Plate 7 (1/2)	H	2	Sample	hsa-mir-181a	620.222	4.31745	0	626.556	5.08955	0	0	Unactive
490	LNA Screen Plate 7 (1/2)	A	10	Sample	hsa-mir-184	609.556	4.77579	0	604.556	5.09098	0	0	Unactive
812	LNA Screen Plate 11 (1/2)	B	2	Sample	hsa-mir-107	623.222	5.6338	0	623.667	5.09531	0	0	Unactive
681	LNA Screen Plate 9 (1/2)	E	1	Sample	hsa-mir-379	748.222	3.57885	0	646.889	5.10134	0	0	Unactive
734	LNA Screen Plate 10 (1/2)	B	4	Sample	hsa-mir-671-5p	580.222	5.09383	0	561.556	5.10487	0	0	Unactive
706	LNA Screen Plate 9 (1/2)	G	6	Sample	hsa-mir-487b	673.333	3.59736	0	587.444	5.10687	0	0	Unactive
866	LNA Screen Plate 11 (1/2)	G	6	Sample	hsa-mir-1468	637.333	4.95119	0	616.889	5.11527	0	0	Unactive
885	LNA Screen Plate 12 (1/2)	A	5	Sample	hsa-mir-1256	648.667	3.8198	0	642	5.12288	0	0	Unactive
566	LNA Screen Plate 8 (1/2)	A	6	Sample	hsa-mir-188-5p	606.667	5.2381	0	626.333	5.12684	0	0	Unactive
462	LNA Screen Plate 6 (1/2)	G	2	Sample	hsa-let-7f-2*	579	4.33698	0	548.111	5.12872	0	0	Unactive
528	LNA Screen Plate 7 (1/2)	E	8	Sample	hsa-mir-212	586.333	4.79439	0	614.889	5.13191	0	0	Unactive
502	LNA Screen Plate 7 (1/2)	C	2	Sample	hsa-mir-125a-3p	579	5.69948	0	578.667	5.14593	0	0	Unactive
887	LNA Screen Plate 12 (1/2)	A	7	Sample	hsa-mir-1283	666.556	4.75079	0	623.889	5.14693	0	0	Unactive
735	LNA Screen Plate 10 (1/2)	B	5	Sample	hsa-mir-672 - see comment in column E →	595.556	5.74627	0	588.111	5.15776	0	0	Unactive
811	LNA Screen Plate 11 (1/2)	B	1	Sample	hsa-mir-1287	611.444	5.39706	0	610.889	5.16551	0	0	Unactive
640	LNA Screen Plate 8 (1/2)	H	10	Sample	hsa-mir-496	580.556	5.03349	0	619.222	5.16777	0	0	Unactive
579	LNA Screen Plate 8 (1/2)	B	9	Sample	hsa-mir-323-3p	566	4.77032	0	580.444	5.16845	0	0	Unactive
495	LNA Screen Plate 7 (1/2)	B	5	Sample	hsa-mir-106b*	624.889	4.37411	0	589.889	5.17988	0	0	Unactive
493	LNA Screen Plate 7 (1/2)	B	3	Sample	hsa-mir-103/hsa-mir-107	604.111	4.6533	0	571.556	5.19051	0	0	Unactive
690	LNA Screen Plate 9 (1/2)	E	10	Sample	hsa-mir-568	683.667	4.81066	0	631	5.19458	0	0	Unactive
773	LNA Screen Plate 10 (1/2)	F	3	Sample	hsa-mir-671-3p	664	4.53481	0	568.778	5.19633	0	0	Unactive
485	LNA Screen Plate 7 (1/2)	A	5	Sample	hsa-let-7f-1*	577.556	4.75183	0	557.889	5.19817	0	0	Unactive
567	LNA Screen Plate 8 (1/2)	A	7	Sample	hsa-mir-18a	627.111	5.01417	0	661.444	5.22426	0	0	Unactive
717	LNA Screen Plate 9 (1/2)	H	7	Sample	hsa-mir-542-3p	610.556	4.87716	0	584.778	5.22516	0	0	Unactive
488	LNA Screen Plate 7 (1/2)	A	8	Sample	hsa-mir-183	572.333	4.2516	0	582.111	5.23001	0	0	Unactive
576	LNA Screen Plate 8 (1/2)	B	6	Sample	hsa-mir-196a*	579.444	5.50336	0	601.111	5.23105	0	0	Unactive
774	LNA Screen Plate 10 (1/2)	F	4	Sample	hsa-mir-671-5p	634.667	4.9895	0	564.444	5.23622	0	0	Unactive
785	LNA Screen Plate 10 (1/2)	G	5	Sample	hsa-mir-872/hsa-miRPlus-D1090 - see comment in column E →	651.667	4.12617	0	555.778	5.2379	0	0	Unactive
720	LNA Screen Plate 9 (1/2)	H	10	Sample	hsa-mir-9*	560.222	5.41452	0	533.444	5.24891	0	0	Unactive
713	LNA Screen Plate 9 (1/2)	H	3	Sample	hsa-mir-504	642.556	4.02905	0	596.778	5.25042	0	0	Unactive
592	LNA Screen Plate 8 (1/2)	D	2	Sample	hsa-mir-206	587.222	5.43046	0	645.444	5.25047	0	0	Unactive
712	LNA Screen Plate 9 (1/2)	H	2	Sample	hsa-mir-499-5p	655.778	4.67638	0	624.222	5.25098	0	0	Unactive
504	LNA Screen Plate 7 (1/2)	C	4	Sample	hsa-mir-125b-1*	568.111	5.10464	0	603.667	5.26413	0	0	Unactive
793	LNA Screen Plate 10 (1/2)	H	3	Sample	hsa-mir-93	614.778	5.27743	0	659.444	5.2738	0	0	Unactive
491	LNA Screen Plate 7 (1/2)	B	1	Sample	hsa-mir-101	593.444	4.96162	0	573.778	5.2866	0	0	Unactive
784	LNA Screen Plate 10 (1/2)	G	4	Sample	hsa-mir-871 - see comment in column E →	651.111	4.57338	0	575.778	5.28753	0	0	Unactive
522	LNA Screen Plate 7 (1/2)	E	2	Sample	hsa-mir-136*	627.778	4.63717	0	606.889	5.2911	0	0	Unactive
700	LNA Screen Plate 9 (1/2)	F	10	Sample	hsa-mir-653	691	4.42193	0	597.778	5.2974	0	0	Unactive
701	LNA Screen Plate 9 (1/2)	G	1	Sample	hsa-mir-455-5p	619.778	4.71495	0	529.444	5.30955	0	0	Unactive
960	LNA Screen Plate 13 (1/2)	D	1	Sample	hsa-mir-1254	497.556	6.47611	0	512.667	5.3316	0	0	Unactive
562	LNA Screen Plate 8 (1/2)	A	2	Sample	hsa-mir-185	586.778	4.82863	0	597.778	5.33457	0	0	Unactive
711	LNA Screen Plate 9 (1/2)	H	1	Sample	hsa-mir-497	695.222	2.49321	0	564.444	5.33465	0	0	Unactive
565	LNA Screen Plate 8 (1/2)	A	5	Sample	hsa-mir-188-3p	600.333	5.49695	0	618.333	5.33693	0	0	Unactive
744	LNA Screen Plate 10 (1/2)	C	4	Sample	hsa-mir-871 - see comment in column E →	573.222	5.02035	0	576	5.34336	0	0	Unactive
763	LNA Screen Plate 10 (1/2)	E	3	Sample	hsa-mir-574-5p	661.889	4.36461	0	608.889	5.34672	0	0	Unactive
873	LNA Screen Plate 11 (1/2)	H	3	Sample	hsa-mir-1226	659.333	4.1456	0	626.333	5.35746	0	0	Unactive
645	LNA Screen Plate 9 (1/2)	A	5	Sample	hsa-mir-31	598.444	4.80876	0	617	5.36647	0	0	Unactive
809	LNA Screen Plate 11 (1/2)	A	9	Sample	hsa-mir-1255b	581.111	5.10516	0	598.333	5.36676	0	0	Unactive
550	LNA Screen Plate 7 (1/2)	G	10	Sample	hsa-mir-27b	562.111	4.56612	0	567.111	5.36834	0	0	Unactive
799	LNA Screen Plate 10 (1/2)	H	9	Sample	hsa-mir-99b*	569.556	4.52595	0	595.667	5.37213	0	0	Unactive
709	LNA Screen Plate 9 (1/2)	G	9	Sample	hsa-mir-744*	585.222	5.08829	0	601.556	5.39342	0	0	Unactive
959	LNA Screen Plate 13 (1/2)	C	1	Sample	hsa-mir-1262	513.889	6.68108	0	505.889	5.40303	0	0	Unactive
827	LNA Screen Plate 11 (1/2)	C	7	Sample	hsa-mir-1252	568.889	4.35547	0	566.889	5.40964	0	0	Unactive
492	LNA Screen Plate 7 (1/2)	B	2	Sample	hsa-mir-101*	607.556	4.60863	0	581	5.43125	0	0	Unactive
870	LNA Screen Plate 11 (1/2)	G	10	Sample	hsa-mir-1305	634.444	4.48336	0	620.778	5.4412	0	0	Unactive
756	LNA Screen Plate 10 (1/2)	D	6	Sample	hsa-mir-98	566.333	4.90485	0	532.556	5.44544	0	0	Unactive
575	LNA Screen Plate 8 (1/2)	B	5	Sample	hsa-mir-196a	589	4.62177	0	613.667	5.44994	0	0	Unactive
731	LNA Screen Plate 10 (1/2)	B	1	Sample	hsa-mir-654-3p	550.111	5.23127	0	556.222	5.45346	0	0	Unactive
498	LNA Screen Plate 7 (1/2)	B	8	Sample	hsa-mir-190	596	4.32513	0	594.556	5.45692	0	0	Unactive
736	LNA Screen Plate 10 (1/2)	B	6	Sample	hsa-mir-674/hsa-miRPlus-D1100 - see comment in column E →	557.333	5.20335	0	567.778	5.47945	0	0	Unactive
710	LNA Screen Plate 9 (1/2)	G	10	Sample	hsa-mir-760	602.222	4.7417	0	537.444	5.49928	0	0	Unactive
883	LNA Screen Plate 12 (1/2)	A	3	Sample	hsa-mir-1208	639.444	5.14335	0	615.889	5.50244	0	0	Unactive
891	LNA Screen Plate 12 (1/2)	B	1	Sample	hsa-mir-1246	611.444	5.61512	0	621	5.51082	0	0	Unactive
801	LNA Screen Plate 11 (1/2)	A	1	Sample	hsa-mir-320c	632	5.29184	0	612.333	5.53439	0	0	Unactive
501	LNA Screen Plate 7 (1/2)	C	1	Sample	hsa-mir-124*	580.222	4.13635	0	577.222	5.54379	0	0	Unactive
715	LNA Screen Plate 9 (1/2)	H	5	Sample	hsa-mir-532-5p	653	5.0536	0	590.667	5.54929	0	0	Unactive
876	LNA Screen Plate 11 (1/2)	H	6	Sample	hsa-mir-1261	657.889	4.1547	0	588.667	5.58701	0	0	Unactive
955	LNA Screen Plate 12 (1/2)	H	5	Sample	hsa-mir-1827	684.222	4.59565	0	629.667	5.61143	0	0	Unactive
962	LNA Screen Plate 13 (1/2)	F	1	Sample	hsa-mir-1271	488.111	5.69087	0	480.667	5.6172	0	0	Unactive
723	LNA Screen Plate 10 (1/2)	A	3	Sample	hsa-mir-574-5p	628.556	5.16175	0	554.222	5.65357	0	0	Unactive
722	LNA Screen Plate 10 (1/2)	A	2	Sample	hsa-mir-574-5p	609.333	5.65281	0	577.889	5.71044	0	0	Unactive
861	LNA Screen Plate 11 (1/2)	G	1	Sample	hsa-mir-1197	630.444	5.48114	0	629.556	5.71832	0	0	Unactive
958	LNA Screen Plate 13 (1/2)	B	1	Sample	hsa-mir-320d	511	5.74038	0	506.889	5.78694	0	0	Unactive
878	LNA Screen Plate 11 (1/2)	H	8	Sample	hsa-mir-449a	693.111	4.71305	0	632.111	5.81825	0	0	Unactive
650	LNA Screen Plate 9 (1/2)	A	10	Sample	hsa-mir-568	588.444	4.89048	0	610	5.82878	0	0	Unactive
716	LNA Screen Plate 9 (1/2)	H	6	Sample	hsa-mir-539	640.778	4.38703	0	597.111	5.89877	0	0	Unactive
957	LNA Screen Plate 13 (1/2)	A	1	Sample	hsa-mir-1258	544.778	6.24108	0	520.444	6.0205	0	0	Unactive
741	LNA Screen Plate 10 (1/2)	C	1	Sample	hsa-mir-7	567	5.09504	0	569.889	6.04406	0	0	Unactive
719	LNA Screen Plate 9 (1/2)	H	9	Sample	hsa-mir-9	574.667	5.29776	0	165.125	6.66162	0	0	Unactive

## Sheet: Populations Graphs
					Plate 1		Plate 2				%multinucleated MHC positive cells
Plate	Row	Col	WellTypeName	Target miRNA	Cell nuclei per field	%multinucleated MHC positive cells	Cell nuclei per field	%multinucleated MHC positive cells			Average	SD
LNA Screen Plate 1 (1/2)										Mock	3.97206	0.925678
LNA Screen Plate 1 (1/2)	B	11	LNA mir181	LNA mir181	681.222	1.25591	556.444	0.0199681		LNA 181	0.455883	0.399044
LNA Screen Plate 2 (1/2)	C	12	LNA mir181	LNA mir181	544.333	0	505.333	0
LNA Screen Plate 2 (1/2)	D	11	LNA mir181	LNA mir181	640	0.173611	571	0.0583771
LNA Screen Plate 3 (1/2)	E	12	LNA mir181	LNA mir181	563.556	0.118297	529.111	0.0629987
LNA Screen Plate 3 (1/2)	F	11	LNA mir181	LNA mir181	605.444	0.165168	534.222	0.0207987
LNA Screen Plate 4 (1/2)	G	12	LNA mir181	LNA mir181	576.556	0.0770861	473.222	0.0469594
LNA Screen Plate 4 (1/2)	B	11	LNA mir181	LNA mir181	612	0.108932	535.222	0.0830392
LNA Screen Plate 5 (1/2)	C	12	LNA mir181	LNA mir181	571.222	0.194515	516.444	0.0215146
LNA Screen Plate 5 (1/2)	D	11	LNA mir181	LNA mir181	567.444	0.0391619	520.111	0.0854518
LNA Screen Plate 6 (1/2)	E	12	LNA mir181	LNA mir181	610.778	0.10915	508.778	0.0873553
LNA Screen Plate 6 (1/2)	F	11	LNA mir181	LNA mir181	575	0.057971	548.111	0.101358
LNA Screen Plate 7 (1/2)	G	12	LNA mir181	LNA mir181	571.111	0.0972763	473.667	0.0234577
LNA Screen Plate 7 (1/2)	B	11	LNA mir181	LNA mir181	631.778	0.404502	558	0.0597372
LNA Screen Plate 8 (1/2)	C	12	LNA mir181	LNA mir181	551.556	0.16116	534.556	0.166286
LNA Screen Plate 8 (1/2)	D	11	LNA mir181	LNA mir181	606.556	0.164865	594	0.16835
LNA Screen Plate 9 (1/2)	E	12	LNA mir181	LNA mir181	581.444	0.114657	551	0.100827
LNA Screen Plate 9 (1/2)	F	11	LNA mir181	LNA mir181	558.444	0.0994827	565.778	0.0981932
LNA Screen Plate 10 (1/2)	G	12	LNA mir181	LNA mir181	543	0.1637	501.111	0.155211
LNA Screen Plate 10 (1/2)	B	11	LNA mir181	LNA mir181	643.667	0.241671	605.444	0.256928
LNA Screen Plate 11 (1/2)	C	12	LNA mir181	LNA mir181	570.667	0.253115	572.444	0.13587
LNA Screen Plate 11 (1/2)	D	11	LNA mir181	LNA mir181	678.556	0.360242	630.222	0.141044
LNA Screen Plate 12 (1/2)	E	12	LNA mir181	LNA mir181	630.556	0.15859	561.333	0.118765
LNA Screen Plate 12 (1/2)	F	11	LNA mir181	LNA mir181	662.889	0.234663	638.444	0.295858
LNA Screen Plate 1 (1/2)	G	12	LNA mir181	LNA mir181	547.333	0.0812018	555.222	0.10006
LNA Screen Plate 1 (1/2)	B	11	LNA mir181	LNA mir181	729	0.777321	662.111	0.25172
LNA Screen Plate 1 (1/2)	C	12	LNA mir181	LNA mir181	688.556	0.500242	668.778	0.0830703
LNA Screen Plate 1 (1/2)	D	11	LNA mir181	LNA mir181	674.778	0.230529	687.222	0.0808407
LNA Screen Plate 1 (1/2)	E	12	LNA mir181	LNA mir181	688.444	0.258231	672.222	0.0330579
LNA Screen Plate 1 (1/2)	F	11	LNA mir181	LNA mir181	709.556	0.563733	694.778	0.127939
LNA Screen Plate 2 (1/2)	G	12	LNA mir181	LNA mir181	663.111	0.284853	685.556	0.291734
LNA Screen Plate 2 (1/2)	B	11	LNA mir181	LNA mir181	767.111	0.984936	736.556	0.618494
LNA Screen Plate 2 (1/2)	C	12	LNA mir181	LNA mir181	747.556	0.475624	726.889	0.397432
LNA Screen Plate 2 (1/2)	D	11	LNA mir181	LNA mir181	766.444	1.01479	759.778	0.570342
LNA Screen Plate 2 (1/2)	E	12	LNA mir181	LNA mir181	765.333	0.79849	741.778	0.569203
LNA Screen Plate 2 (1/2)	F	11	LNA mir181	LNA mir181	745.889	0.819306	728.889	0.716463
LNA Screen Plate 3 (1/2)	G	12	LNA mir181	LNA mir181	694.444	0.624	679.778	0.179797
LNA Screen Plate 3 (1/2)	B	11	LNA mir181	LNA mir181	668.444	0.797872	624.333	0.622887
LNA Screen Plate 3 (1/2)	C	12	LNA mir181	LNA mir181	655.333	0.373008	636	0.314465
LNA Screen Plate 3 (1/2)	D	11	LNA mir181	LNA mir181	665.556	0.517529	661.333	0.369624
LNA Screen Plate 3 (1/2)	E	12	LNA mir181	LNA mir181	627.889	0.601663	592.444	0.31883
LNA Screen Plate 3 (1/2)	F	11	LNA mir181	LNA mir181	657.556	0.642109	612	0.562818
LNA Screen Plate 4 (1/2)	G	12	LNA mir181	LNA mir181	627.444	0.655215	565.667	0.510705
LNA Screen Plate 4 (1/2)	B	11	LNA mir181	LNA mir181	612.333	0.635093	713.333	1.27726
LNA Screen Plate 4 (1/2)	C	12	LNA mir181	LNA mir181	590.444	0.301091	654.111	0.492611
LNA Screen Plate 4 (1/2)	D	11	LNA mir181	LNA mir181	638	0.31348	701.667	0.950119
LNA Screen Plate 4 (1/2)	E	12	LNA mir181	LNA mir181	685.667	0.50235	697	0.908656
LNA Screen Plate 4 (1/2)	F	11	LNA mir181	LNA mir181	628.667	0.547897	677.778	0.672131
LNA Screen Plate 5 (1/2)	G	12	LNA mir181	LNA mir181	261.111	2.7234	612.778	0.580236
LNA Screen Plate 5 (1/2)	B	11	LNA mir181	LNA mir181	734.889	1.66314	665	0.735171
LNA Screen Plate 5 (1/2)	C	12	LNA mir181	LNA mir181	633.778	0.806452	588.778	0.396301
LNA Screen Plate 5 (1/2)	D	11	LNA mir181	LNA mir181	711.222	0.796751	691.889	0.915369
LNA Screen Plate 5 (1/2)	E	12	LNA mir181	LNA mir181	695.889	0.510937	645	0.44789
LNA Screen Plate 5 (1/2)	F	11	LNA mir181	LNA mir181	680.333	0.70227	631.889	0.509935
LNA Screen Plate 6 (1/2)	G	12	LNA mir181	LNA mir181	668	0.765136	589.333	0.584465
LNA Screen Plate 6 (1/2)	B	11	LNA mir181	LNA mir181	600.333	0.795854	374.222	0.801663
LNA Screen Plate 6 (1/2)	C	12	LNA mir181	LNA mir181	586.222	0.473844	575.556	0.482625
LNA Screen Plate 6 (1/2)	D	11	LNA mir181	LNA mir181	616.667	0.576577	421.111	0.659631
LNA Screen Plate 6 (1/2)	E	12	LNA mir181	LNA mir181	619.556	0.502152	543.667	0.470059
LNA Screen Plate 6 (1/2)	F	11	LNA mir181	LNA mir181	574.444	0.309478	507	0.306816
LNA Screen Plate 7 (1/2)	G	12	LNA mir181	LNA mir181	546.556	0.182964	525.889	0.211282
LNA Screen Plate 7 (1/2)	B	11	LNA mir181	LNA mir181	709.222	0.908664	649.556	1.36846
LNA Screen Plate 7 (1/2)	C	12	LNA mir181	LNA mir181	693.778	0.688661	662	1.20846
LNA Screen Plate 7 (1/2)	D	11	LNA mir181	LNA mir181	693.444	0.656946	697.667	1.32187
LNA Screen Plate 7 (1/2)	E	12	LNA mir181	LNA mir181	654.778	0.576956	650	1.69231
LNA Screen Plate 7 (1/2)	F	11	LNA mir181	LNA mir181	701.444	0.744495	614.889	1.35526		3.50574
LNA Screen Plate 8 (1/2)	G	12	LNA mir181	LNA mir181	677.667	0.393507	650.667	1.0929		3.35124
LNA Screen Plate 8 (1/2)	B	11	LNA mir181	LNA mir181	594	0.411523	630.222	0.37024
LNA Screen Plate 8 (1/2)	C	12	LNA mir181	LNA mir181	640.222	0.399167	647.444	0.240261
LNA Screen Plate 8 (1/2)	D	11	LNA mir181	LNA mir181	670.889	0.579662	668.667	0.299103
LNA Screen Plate 8 (1/2)	E	12	LNA mir181	LNA mir181	636.667	0.366492	673.556	0.329924
LNA Screen Plate 8 (1/2)	F	11	LNA mir181	LNA mir181	601.667	0.480148	682.333	0.195408
LNA Screen Plate 9 (1/2)	G	12	LNA mir181	LNA mir181	661.111	0.470588	657.444	0.202805
LNA Screen Plate 9 (1/2)	B	12	MOCK	MOCK	632.111	3.60345	571.111	3.98833
LNA Screen Plate 9 (1/2)	C	11	MOCK	MOCK	586.444	3.2967	591.778	3.06046
LNA Screen Plate 9 (1/2)	D	12	MOCK	MOCK	612	3.46768	617	2.71925
LNA Screen Plate 9 (1/2)	E	11	MOCK	MOCK	595.111	3.69679	624.444	3.16726
LNA Screen Plate 9 (1/2)	F	12	MOCK	MOCK	598.222	3.5104	566.889	3.64563
LNA Screen Plate 10 (1/2)	G	11	MOCK	MOCK	584.556	3.45942	592.333	3.52654
LNA Screen Plate 10 (1/2)	B	12	MOCK	MOCK	581.556	3.9167	646.111	3.50817
LNA Screen Plate 10 (1/2)	C	11	MOCK	MOCK	636.889	3.40195	641	3.39747
LNA Screen Plate 10 (1/2)	D	12	MOCK	MOCK	650.444	3.3823	621.444	3.62954
LNA Screen Plate 10 (1/2)	E	11	MOCK	MOCK	699	2.84533	633.111	3.87855
LNA Screen Plate 10 (1/2)	F	12	MOCK	MOCK	639.889	3.71592	593.556	4.11831
LNA Screen Plate 11 (1/2)	G	11	MOCK	MOCK	627.222	3.50753	617.778	3.43525
LNA Screen Plate 11 (1/2)	B	12	MOCK	MOCK	630.333	3.94853	602.778	3.79724
LNA Screen Plate 11 (1/2)	C	11	MOCK	MOCK	619.778	3.60344	593	3.61626		4.306
LNA Screen Plate 11 (1/2)	D	12	MOCK	MOCK	647.222	3.38197	769.222	1.82002		4.69711
LNA Screen Plate 11 (1/2)	E	11	MOCK	MOCK	652.444	3.30381	595.778	3.7113
LNA Screen Plate 11 (1/2)	F	12	MOCK	MOCK	620.111	3.44024	736.111	2.44528
LNA Screen Plate 12 (1/2)	G	11	MOCK	MOCK	608.778	4.2161	769.667	2.25206
LNA Screen Plate 12 (1/2)	B	12	MOCK	MOCK	784.556	1.8411	560.111	3.88812
LNA Screen Plate 12 (1/2)	C	11	MOCK	MOCK	602.111	4.39195	559.778	3.96983
LNA Screen Plate 12 (1/2)	D	12	MOCK	MOCK	631.333	3.0447	595	3.04388
LNA Screen Plate 12 (1/2)	E	11	MOCK	MOCK	668.667	3.50615	582.111	3.8557
LNA Screen Plate 12 (1/2)	F	12	MOCK	MOCK	629	3.40929	587.667	3.98941
LNA Screen Plate 1 (1/2)	G	11	MOCK	MOCK	773.556	1.75237	607.667	3.87639
LNA Screen Plate 1 (1/2)	B	12	MOCK	MOCK	777.111	1.80154	638	3.39603
LNA Screen Plate 1 (1/2)	C	11	MOCK	MOCK	638.556	4.28049	637.778	3.83275
LNA Screen Plate 1 (1/2)	D	12	MOCK	MOCK	654.444	3.59932	663.333	3.53434
LNA Screen Plate 1 (1/2)	E	11	MOCK	MOCK	582.667	4.15713	645	4.18605
LNA Screen Plate 1 (1/2)	F	12	MOCK	MOCK	606	3.72204	851.778	1.86538
LNA Screen Plate 2 (1/2)	G	11	MOCK	MOCK	562.778	4.38302	573.778	3.95043
LNA Screen Plate 2 (1/2)	B	12	MOCK	MOCK	696.889	3.76276	665.111	4.17641
LNA Screen Plate 2 (1/2)	C	11	MOCK	MOCK	621.333	4.70315	580.222	5.11298
LNA Screen Plate 2 (1/2)	D	12	MOCK	MOCK	693.111	3.70311	642.667	4.37414
LNA Screen Plate 2 (1/2)	E	11	MOCK	MOCK	647	4.08724	614.333	5.10038
LNA Screen Plate 2 (1/2)	F	12	MOCK	MOCK	647.667	4.34037	627.111	4.87243
LNA Screen Plate 3 (1/2)	G	11	MOCK	MOCK	566.222	5.2394	581.667	4.54632
LNA Screen Plate 3 (1/2)	B	12	MOCK	MOCK	625.556	5.27531	608.444	5.13148
LNA Screen Plate 3 (1/2)	C	11	MOCK	MOCK	626.222	4.32931	566.778	5.3715
LNA Screen Plate 3 (1/2)	D	12	MOCK	MOCK	663.556	4.68855	621.111	4.31127
LNA Screen Plate 3 (1/2)	E	11	MOCK	MOCK	592.333	4.74583	590.111	5.14027
LNA Screen Plate 3 (1/2)	F	12	MOCK	MOCK	611.778	5.0672	600.889	4.90015
LNA Screen Plate 4 (1/2)	G	11	MOCK	MOCK	596	4.80984	550.778	4.80129
LNA Screen Plate 4 (1/2)	B	12	MOCK	MOCK	606.778	4.54129	614.778	4.681
LNA Screen Plate 4 (1/2)	C	11	MOCK	MOCK	582.111	5.23001	610.333	5.31586
LNA Screen Plate 4 (1/2)	D	12	MOCK	MOCK	649.222	4.7236	647.667	3.86001
LNA Screen Plate 4 (1/2)	E	11	MOCK	MOCK	609.111	5.19883	686.556	4.53148
LNA Screen Plate 4 (1/2)	F	12	MOCK	MOCK	648.667	4.53923	686.333	3.9987
LNA Screen Plate 5 (1/2)	G	11	MOCK	MOCK	588.111	5.10108	630.778	4.20997
LNA Screen Plate 5 (1/2)	B	12	MOCK	MOCK	638.667	4.36674	651.444	4.77571
LNA Screen Plate 5 (1/2)	C	11	MOCK	MOCK	646.333	4.41808	952.889	0.116604
LNA Screen Plate 5 (1/2)	D	12	MOCK	MOCK	732.222	3.39909	654	4.17941
LNA Screen Plate 5 (1/2)	E	11	MOCK	MOCK	639	4.46879	618	4.72851
LNA Screen Plate 5 (1/2)	F	12	MOCK	MOCK	623.333	4.59893	614	4.41549
LNA Screen Plate 6 (1/2)	G	11	MOCK	MOCK	891.333	0.548492	573.444	5.63844
LNA Screen Plate 6 (1/2)	B	12	MOCK	MOCK	608.111	5.11602	678.111	2.99853
LNA Screen Plate 6 (1/2)	C	11	MOCK	MOCK	558.333	5.11443	729.778	2.98417
LNA Screen Plate 6 (1/2)	D	12	MOCK	MOCK	664.333	4.09768	608	4.58699
LNA Screen Plate 6 (1/2)	E	11	MOCK	MOCK	644.778	4.35981	690.778	3.8443
LNA Screen Plate 6 (1/2)	F	12	MOCK	MOCK	615.333	4.58649	623	5.17211
LNA Screen Plate 7 (1/2)	G	11	MOCK	MOCK	653.111	4.049	633.111	3.8259
LNA Screen Plate 7 (1/2)	B	12	MOCK	MOCK	633.111	5.31766	793	1.14894
LNA Screen Plate 7 (1/2)	C	11	MOCK	MOCK	636.889	4.22191	664.667	3.81143
LNA Screen Plate 7 (1/2)	D	12	MOCK	MOCK	682.778	4.54028	689.667	3.52827
LNA Screen Plate 7 (1/2)	E	11	MOCK	MOCK	620.333	5.10478	694.222	4.25736
LNA Screen Plate 7 (1/2)	F	12	MOCK	MOCK	643.333	4.97409	660.222	3.85392
LNA Screen Plate 8 (1/2)	G	11	MOCK	MOCK	634.111	4.99387	648.889	4.67466
LNA Screen Plate 8 (1/2)	B	12	MOCK	MOCK	670.444	4.59065	634	4.08342
LNA Screen Plate 8 (1/2)	C	11	MOCK	MOCK	604.778	5.14422	706.556	3.83708
LNA Screen Plate 8 (1/2)	D	12	MOCK	MOCK	686	3.69291	661.111	3.34454
LNA Screen Plate 8 (1/2)	E	11	MOCK	MOCK	696.333	4.19659	680.111	4.06796
LNA Screen Plate 8 (1/2)	F	12	MOCK	MOCK	710.111	4.06822	645.444	4.37253
LNA Screen Plate 9 (1/2)	G	11	MOCK	MOCK	660.667	4.17087	655.111	4.37585
LNA Screen Plate 9 (1/2)	H	11	Untreated	Untreated	503.556	3.13327	513.778	3.6981
LNA Screen Plate 9 (1/2)	H	12	Untreated	Untreated	525.778	4.01522	509.111	3.79747
LNA Screen Plate 9 (1/2)	H	11	Untreated	Untreated	622.333	3.24942	489.444	3.90465
LNA Screen Plate 9 (1/2)	H	12	Untreated	Untreated	547.667	4.01704	502.222	3.93805
LNA Screen Plate 9 (1/2)	H	11	Untreated	Untreated	464.889	4.2304	497.556	4.2653
LNA Screen Plate 10 (1/2)	H	12	Untreated	Untreated	478.333	4.87805	479.444	4.05562
LNA Screen Plate 10 (1/2)	H	11	Untreated	Untreated	467.222	3.78121	500.556	4.10655
LNA Screen Plate 10 (1/2)	H	12	Untreated	Untreated	470.333	4.20506	491.111	3.82353
LNA Screen Plate 10 (1/2)	H	11	Untreated	Untreated	454.222	3.76712	456.111	4.43362
LNA Screen Plate 10 (1/2)	H	12	Untreated	Untreated	470.333	4.03969	474	4.00844
LNA Screen Plate 10 (1/2)	H	11	Untreated	Untreated	492.222	4.60497	486.111	4.61714
LNA Screen Plate 11 (1/2)	H	12	Untreated	Untreated	469.556	5.08755	502.444	4.84299
LNA Screen Plate 11 (1/2)	H	11	Untreated	Untreated	511.111	4.76087	508.667	4.93665
LNA Screen Plate 11 (1/2)	H	12	Untreated	Untreated	519.222	5.94907	509	4.19122
LNA Screen Plate 11 (1/2)	H	11	Untreated	Untreated	506.444	5.37516	493	5.74713
LNA Screen Plate 11 (1/2)	H	12	Untreated	Untreated	506.778	4.8235	482.778	6.02992
LNA Screen Plate 11 (1/2)	H	11	Untreated	Untreated	498.889	5.70156	478.444	5.59684
LNA Screen Plate 12 (1/2)	H	12	Untreated	Untreated	464.556	4.23344	472	5.15537
LNA Screen Plate 12 (1/2)	H	11	Untreated	Untreated	505.111	5.49934	529.444	3.79853
LNA Screen Plate 12 (1/2)	H	12	Untreated	Untreated	519.625	5.79745	564.556	4.86125
LNA Screen Plate 12 (1/2)	H	11	Untreated	Untreated	482.111	6.15349	548.222	4.88448
LNA Screen Plate 12 (1/2)	H	12	Untreated	Untreated	508.889	5.131	526.111	5.44879
LNA Screen Plate 12 (1/2)	H	11	Untreated	Untreated	492	5.23939	480.556	4.92486
LNA Screen Plate 1 (1/2)	H	12	Untreated	Untreated	507.222	5.43264	481.222	4.22535
LNA Screen Plate 1 (1/2)	A	1	Sample	hsa-mir-384	585.111	3.703	586.667	3.75
LNA Screen Plate 2 (1/2)	A	2	Sample	hsa-mir-515-5p	593.222	3.76475	580.111	3.71576
LNA Screen Plate 2 (1/2)	A	3	Sample	hsa-mir-518c	572.333	3.22268	577.556	3.59754
LNA Screen Plate 3 (1/2)	A	4	Sample	hsa-mir-548c-3p	623.667	4.09763	565.778	4.0652
LNA Screen Plate 3 (1/2)	A	5	Sample	hsa-mir-548d-3p	614.889	3.41525	578.778	3.99309
LNA Screen Plate 4 (1/2)	A	6	Sample	hsa-miRPlus-B1114	611.667	3.86921	554.778	3.20449
LNA Screen Plate 4 (1/2)	A	7	Sample	hsa-let-7c*	683.222	2.69963	574	3.56175
LNA Screen Plate 5 (1/2)	A	8	Sample	hsa-let-7e*	609.556	2.58841	621.333	3.23677
LNA Screen Plate 5 (1/2)	A	9	Sample	hsa-let-7f-2*	595.889	3.46821	567.667	3.64063
LNA Screen Plate 6 (1/2)	A	10	Sample	hsa-mir-100*	584	3.69102	605.444	3.79886
LNA Screen Plate 6 (1/2)	B	1	Sample	hsa-mir-105*	634	3.68034	613.444	3.7131
LNA Screen Plate 7 (1/2)	B	2	Sample	hsa-mir-106a*	579.111	4.20184	590	3.61582
LNA Screen Plate 7 (1/2)	B	3	Sample	hsa-mir-122*	583.333	3.46667	614.333	3.7439
LNA Screen Plate 8 (1/2)	B	4	Sample	hsa-mir-125b-2*	610.889	3.16479	583.444	3.58027
LNA Screen Plate 8 (1/2)	B	5	Sample	hsa-mir-129*	653.222	1.88808	627.333	2.74531
LNA Screen Plate 9 (1/2)	B	6	Sample	hsa-mir-130a*	585.222	3.55041	585.333	2.7145
LNA Screen Plate 9 (1/2)	B	7	Sample	hsa-mir-132*	610.444	2.98507	574.667	3.90565
LNA Screen Plate 10 (1/2)	B	8	Sample	hsa-mir-135b*	627.556	2.53187	653.667	1.76781
LNA Screen Plate 10 (1/2)	B	9	Sample	hsa-mir-138-1*	572.111	2.91319	475.222	1.37947
LNA Screen Plate 11 (1/2)	B	10	Sample	hsa-mir-138-2*	611.444	3.12557	606.444	3.05973
LNA Screen Plate 11 (1/2)	C	1	Sample	hsa-mir-143*	640.556	2.54987	676.111	1.64339
LNA Screen Plate 12 (1/2)	C	2	Sample	hsa-mir-144*	620.333	3.54648	531.556	0
LNA Screen Plate 12 (1/2)	C	3	Sample	hsa-mir-145*	628	3.06086	622.444	3.23099
LNA Screen Plate 1 (1/2)	C	4	Sample	hsa-mir-146a*	726	2.11203	700	1.87302
LNA Screen Plate 1 (1/2)	C	5	Sample	hsa-mir-146b-3p	640.889	3.29404	608.778	3.37653
LNA Screen Plate 1 (1/2)	C	6	Sample	hsa-mir-147	625.222	3.42989	586.333	3.65738
LNA Screen Plate 1 (1/2)	C	7	Sample	hsa-mir-148b*	628.556	3.28796	622	3.25116
LNA Screen Plate 1 (1/2)	C	8	Sample	hsa-mir-149*	598.556	3.91684	607.333	3.07355
LNA Screen Plate 1 (1/2)	C	9	Sample	hsa-mir-150*	597.889	2.63891	628.556	2.35107
LNA Screen Plate 1 (1/2)	C	10	Sample	hsa-mir-151-3p	600.333	3.51656	631.778	2.97221
LNA Screen Plate 1 (1/2)	D	1	Sample	hsa-mir-155*	603.333	3.37017	715.556	1.63043
LNA Screen Plate 1 (1/2)	D	2	Sample	hsa-mir-15a*	573.111	3.25708	606.111	3.09808
LNA Screen Plate 1 (1/2)	D	3	Sample	hsa-mir-16-1*	602	3.41454	635.333	3.28786
LNA Screen Plate 1 (1/2)	D	4	Sample	hsa-mir-16-2*	646.889	2.59361	636.889	2.70412
LNA Screen Plate 1 (1/2)	D	5	Sample	hsa-mir-17*	649.889	2.70132	627.222	2.8698
LNA Screen Plate 1 (1/2)	D	6	Sample	hsa-mir-181a-2*	621.222	3.21946	637.111	2.59854
LNA Screen Plate 1 (1/2)	D	7	Sample	hsa-mir-181c*	683.667	0.617585	669.444	2.19087
LNA Screen Plate 1 (1/2)	D	8	Sample	hsa-mir-182*	625.667	2.78814	603.222	2.56032
LNA Screen Plate 1 (1/2)	D	9	Sample	hsa-mir-185*	615.667	2.70709	541	0
LNA Screen Plate 1 (1/2)	D	10	Sample	hsa-mir-186*	586.333	3.14573	650.222	2.61449
LNA Screen Plate 1 (1/2)	E	1	Sample	hsa-mir-18b	650.667	2.76639	749.111	1.34975
LNA Screen Plate 1 (1/2)	E	2	Sample	hsa-mir-18b*	698.444	1.60675	510.222	0.762195
LNA Screen Plate 1 (1/2)	E	3	Sample	hsa-mir-191*	588.667	3.22763	715	2.51748
LNA Screen Plate 1 (1/2)	E	4	Sample	hsa-mir-192*	624.222	3.50659	639.667	2.88345
LNA Screen Plate 1 (1/2)	E	5	Sample	hsa-mir-193a-5p	577.667	3.75072	607.889	3.07074
LNA Screen Plate 1 (1/2)	E	6	Sample	hsa-mir-193b	717.889	1.06795	775.667	0.845151
LNA Screen Plate 1 (1/2)	E	7	Sample	hsa-mir-193b*	631.778	2.91945	657	2.92576
LNA Screen Plate 1 (1/2)	E	8	Sample	hsa-mir-194*	624.222	3.22179	636.222	2.63709
LNA Screen Plate 1 (1/2)	E	9	Sample	hsa-mir-195*	587.556	3.02572	670.667	2.20345
LNA Screen Plate 1 (1/2)	E	10	Sample	hsa-mir-198	587.667	2.98733	614.889	3.3249
LNA Screen Plate 1 (1/2)	F	1	Sample	hsa-mir-19b-1*	649.556	3.45535	599.778	3.24194
LNA Screen Plate 1 (1/2)	F	2	Sample	hsa-mir-19b-2*	568.222	3.81306	643.889	2.84728
LNA Screen Plate 1 (1/2)	F	3	Sample	hsa-mir-202	572.889	3.20016	585.889	2.92054
LNA Screen Plate 1 (1/2)	F	4	Sample	hsa-mir-20a*	618.111	2.87615	651	3.48182
LNA Screen Plate 1 (1/2)	F	5	Sample	hsa-mir-20b*	608.333	3.50685	632	2.72504
LNA Screen Plate 1 (1/2)	F	6	Sample	hsa-mir-21*	617.444	2.44736	627	2.9417
LNA Screen Plate 1 (1/2)	F	7	Sample	hsa-mir-211	612	2.16049	530.444	1.69669
LNA Screen Plate 1 (1/2)	F	8	Sample	hsa-mir-215	605.444	3.06478	597	2.92202
LNA Screen Plate 1 (1/2)	F	9	Sample	hsa-mir-217	621.556	2.89596	277.444	2.32279
LNA Screen Plate 1 (1/2)	F	10	Sample	hsa-mir-218-1*	552.778	2.97487	576.667	2.94798
LNA Screen Plate 1 (1/2)	G	1	Sample	hsa-mir-219-2-3p	570.556	3.89484	526	3.59104
LNA Screen Plate 1 (1/2)	G	2	Sample	hsa-mir-220a	577.889	3.63392	580.111	3.10285
LNA Screen Plate 1 (1/2)	G	3	Sample	hsa-mir-220b	599.778	3.5013	665.889	2.45286
LNA Screen Plate 1 (1/2)	G	4	Sample	hsa-mir-220c	583.444	3.99924	584	2.83486
LNA Screen Plate 1 (1/2)	G	5	Sample	hsa-mir-221*	617.889	2.49955	598.444	2.52506
LNA Screen Plate 1 (1/2)	G	6	Sample	hsa-mir-222*	582	4.18099	590.222	3.08735
LNA Screen Plate 1 (1/2)	G	7	Sample	hsa-mir-223*	575.444	2.79977	588.444	3.41767
LNA Screen Plate 1 (1/2)	G	8	Sample	hsa-mir-23a*	575.333	2.91618	617.778	3.14748
LNA Screen Plate 1 (1/2)	G	9	Sample	hsa-mir-23b*	591.333	2.85607	586.333	2.86147
LNA Screen Plate 1 (1/2)	G	10	Sample	hsa-mir-24-2*	599.667	3.07578	645.556	2.47849
LNA Screen Plate 1 (1/2)	H	1	Sample	hsa-mir-26a-1*	630.889	2.94118	578.333	3.30451
LNA Screen Plate 1 (1/2)	H	2	Sample	hsa-mir-26a-2*	588.222	3.66453	587	3.42608
LNA Screen Plate 1 (1/2)	H	3	Sample	hsa-mir-28-3p	605	3.32415	567.222	3.54554
LNA Screen Plate 1 (1/2)	H	4	Sample	hsa-mir-298	642.667	3.78631	590	3.91714
LNA Screen Plate 1 (1/2)	H	5	Sample	hsa-mir-299-3p	623.889	3.31256	596.778	3.44442
LNA Screen Plate 1 (1/2)	H	6	Sample	hsa-mir-29b-1*	649.333	3.38809	575.111	3.32303
LNA Screen Plate 1 (1/2)	H	7	Sample	hsa-mir-29b-2*	588.667	3.62401	569.889	3.56795
LNA Screen Plate 1 (1/2)	H	8	Sample	hsa-mir-300	605.889	3.46598	570.889	3.91203
LNA Screen Plate 1 (1/2)	H	9	Sample	hsa-mir-301b	599.889	3.22282	607.778	3.18099
LNA Screen Plate 1 (1/2)	H	10	Sample	hsa-mir-302a*	621.444	2.68192	623.444	2.42381
LNA Screen Plate 1 (1/2)	A	1	Sample	hsa-mir-105	680.778	0.5386	703.556	2.51105
LNA Screen Plate 1 (1/2)	A	2	Sample	hsa-mir-302c*	614.667	3.39841	592.667	3.65579
LNA Screen Plate 1 (1/2)	A	3	Sample	hsa-mir-302d*	565.111	4.10932	607.333	3.49433
LNA Screen Plate 1 (1/2)	A	4	Sample	hsa-mir-30b*	603.556	3.84757	613.111	3.95071
LNA Screen Plate 1 (1/2)	A	5	Sample	hsa-mir-30d*	804.444	0.0966851	600	3.87037
LNA Screen Plate 1 (1/2)	A	6	Sample	hsa-mir-32*	600.667	3.99556	628	3.42357
LNA Screen Plate 1 (1/2)	A	7	Sample	hsa-mir-324-3p	644.222	2.24215	674.222	1.41727
LNA Screen Plate 1 (1/2)	A	8	Sample	hsa-mir-325	572.222	3.39806	588.778	3.13267
LNA Screen Plate 1 (1/2)	A	9	Sample	hsa-mir-329	593.889	3.38634	649.444	2.48075
LNA Screen Plate 1 (1/2)	A	10	Sample	hsa-mir-330-3p	578.778	4.08908	585.667	3.09239
LNA Screen Plate 1 (1/2)	B	1	Sample	hsa-mir-141*	606.444	3.00476	632.889	3.63413
LNA Screen Plate 1 (1/2)	B	2	Sample	hsa-mir-339-3p	632.111	3.35736	612	3.81264
LNA Screen Plate 1 (1/2)	B	3	Sample	hsa-mir-33b	656.667	3.90863	602.778	4.12903
LNA Screen Plate 1 (1/2)	B	4	Sample	hsa-mir-33b*	620.333	3.5823	589.667	3.99472
LNA Screen Plate 1 (1/2)	B	5	Sample	hsa-mir-345	632.889	2.98455	568.444	2.56059
LNA Screen Plate 1 (1/2)	B	6	Sample	hsa-mir-346	487.556	0.182315	417.667	0.18622
LNA Screen Plate 1 (1/2)	B	7	Sample	hsa-mir-34a*	601.222	2.42099	507.667	2.23244
LNA Screen Plate 1 (1/2)	B	8	Sample	hsa-mir-34b*	603	4.20122	625.111	3.94597
LNA Screen Plate 1 (1/2)	B	9	Sample	hsa-mir-34c-3p	617.778	2.76978	589.444	3.41188
LNA Screen Plate 1 (1/2)	B	10	Sample	hsa-mir-361-3p	484.556	0.045861	146.333	0
LNA Screen Plate 1 (1/2)	C	1	Sample	hsa-mir-155	682	3.37243	649.222	4.03902
LNA Screen Plate 1 (1/2)	C	2	Sample	hsa-mir-363*	657.333	3.11021	619	4.05672
LNA Screen Plate 1 (1/2)	C	3	Sample	hsa-mir-367*	676	3.02433	669	3.3051
LNA Screen Plate 2 (1/2)	C	4	Sample	hsa-mir-371-3p	727.667	2.10719	676.111	3.1553
LNA Screen Plate 2 (1/2)	C	5	Sample	hsa-mir-371-5p	675.111	3.22581	668.222	3.40871
LNA Screen Plate 2 (1/2)	C	6	Sample	hsa-mir-372	637.778	3.15331	590	4.0113
LNA Screen Plate 2 (1/2)	C	7	Sample	hsa-mir-373	632.111	2.75971	636.889	3.75087
LNA Screen Plate 2 (1/2)	C	8	Sample	hsa-mir-373*	670.444	2.65164	635.222	3.28844
LNA Screen Plate 2 (1/2)	C	9	Sample	hsa-mir-374a	655.333	2.79756	614.667	3.77802
LNA Screen Plate 2 (1/2)	C	10	Sample	hsa-mir-374a*	636.667	3.9267	626.667	3.40426
LNA Screen Plate 2 (1/2)	D	1	Sample	hsa-mir-187*	653.889	2.54885	626.444	2.51862
LNA Screen Plate 2 (1/2)	D	2	Sample	hsa-mir-376b	699.333	2.46266	642.333	3.45961
LNA Screen Plate 2 (1/2)	D	3	Sample	hsa-mir-376c	634.222	3.15347	658.333	3.29114
LNA Screen Plate 2 (1/2)	D	4	Sample	hsa-mir-377*	668.222	3.17592	640.333	3.78275
LNA Screen Plate 2 (1/2)	D	5	Sample	hsa-mir-379*	632.556	2.70508	646.556	3.40265
LNA Screen Plate 2 (1/2)	D	6	Sample	hsa-mir-380	690.889	2.71792	651.889	3.73274
LNA Screen Plate 2 (1/2)	D	7	Sample	hsa-mir-383	616.444	3.677	638.333	3.35944
LNA Screen Plate 2 (1/2)	D	8	Sample	hsa-mir-412	653.222	1.3948	624.444	1.44128
LNA Screen Plate 2 (1/2)	D	9	Sample	hsa-mir-422a	668.556	2.50956	656.889	3.2138
LNA Screen Plate 2 (1/2)	D	10	Sample	hsa-mir-424*	706	2.06169	686.333	2.00745
LNA Screen Plate 2 (1/2)	E	1	Sample	hsa-mir-199b-5p	664.222	2.76012	670.222	2.91777
LNA Screen Plate 2 (1/2)	E	2	Sample	hsa-mir-432*	677.111	2.34657	622.444	3.30239
LNA Screen Plate 2 (1/2)	E	3	Sample	hsa-mir-450b-3p	654.222	1.69837	638.333	2.40209
LNA Screen Plate 2 (1/2)	E	4	Sample	hsa-mir-450b-5p	778.667	0.156963	639.222	3.54598
LNA Screen Plate 2 (1/2)	E	5	Sample	hsa-mir-452	667.333	2.94705	678.222	3.26016
LNA Screen Plate 2 (1/2)	E	6	Sample	hsa-mir-452*	650.444	3.45063	667.222	3.29725
LNA Screen Plate 2 (1/2)	E	7	Sample	hsa-mir-453	676	2.8764	626.556	3.70633
LNA Screen Plate 2 (1/2)	E	8	Sample	hsa-mir-454	572.889	0.562452	572.889	0.387898
LNA Screen Plate 2 (1/2)	E	9	Sample	hsa-mir-454*	506.778	1.88555	640.778	1.4739
LNA Screen Plate 2 (1/2)	E	10	Sample	hsa-mir-455-3p	675.222	0.756952	652.222	1.03918
LNA Screen Plate 2 (1/2)	F	1	Sample	hsa-mir-219-1-3p	744.778	2.61077	614.444	3.74322
LNA Screen Plate 2 (1/2)	F	2	Sample	hsa-mir-486-3p	618.444	3.55731	578.222	3.97771
LNA Screen Plate 2 (1/2)	F	3	Sample	hsa-mir-487a	615.333	3.48501	583.667	3.38854
LNA Screen Plate 2 (1/2)	F	4	Sample	hsa-mir-488	641.889	2.92539	612.778	3.35449
LNA Screen Plate 2 (1/2)	F	5	Sample	hsa-mir-488*	643.778	2.84777	636.889	3.40195
LNA Screen Plate 2 (1/2)	F	6	Sample	hsa-mir-489	621	2.66595	594.556	3.32648
LNA Screen Plate 2 (1/2)	F	7	Sample	hsa-mir-490-5p	604.111	3.32904	623.889	3.43722
LNA Screen Plate 2 (1/2)	F	8	Sample	hsa-mir-491-3p	639.667	2.17127	617.222	2.28623
LNA Screen Plate 2 (1/2)	F	9	Sample	hsa-mir-492	611.556	3.67006	619.444	3.2287
LNA Screen Plate 2 (1/2)	F	10	Sample	hsa-mir-493	613.778	3.98262	632	3.42827
LNA Screen Plate 2 (1/2)	G	1	Sample	hsa-mir-25*	626.444	3.33452	600.667	3.84758
LNA Screen Plate 2 (1/2)	G	2	Sample	hsa-mir-498	623.778	3.56252	628.778	3.4105
LNA Screen Plate 2 (1/2)	G	3	Sample	hsa-mir-499-3p	681.333	2.38095	634.778	2.88815
LNA Screen Plate 2 (1/2)	G	4	Sample	hsa-mir-500	626.667	3.42199	637.556	3.11955
LNA Screen Plate 2 (1/2)	G	5	Sample	hsa-mir-500*	559	3.73683	566.444	3.23656
LNA Screen Plate 2 (1/2)	G	6	Sample	hsa-mir-501-3p	646.556	2.59495	533.556	3.41524
LNA Screen Plate 2 (1/2)	G	7	Sample	hsa-mir-501-5p	623.556	3.17177	600	3.2963
LNA Screen Plate 2 (1/2)	G	8	Sample	hsa-mir-500*/hsa-mir-502-3p	626.889	3.08401	591.889	3.71691
LNA Screen Plate 2 (1/2)	G	9	Sample	hsa-mir-502-5p	783.333	2.08511	635	2.46719
LNA Screen Plate 2 (1/2)	G	10	Sample	hsa-mir-503	578.667	2.22734	532.889	2.8774
LNA Screen Plate 2 (1/2)	H	1	Sample	hsa-mir-302b*	648	2.98354	603.889	3.31187
LNA Screen Plate 2 (1/2)	H	2	Sample	hsa-mir-506	594.889	3.77288	595.444	3.35884
LNA Screen Plate 2 (1/2)	H	3	Sample	hsa-mir-507	604.111	4.37741	582.111	4.21836
LNA Screen Plate 2 (1/2)	H	4	Sample	hsa-mir-508-3p	576.444	3.91288	605.778	3.63169
LNA Screen Plate 2 (1/2)	H	5	Sample	hsa-mir-508-5p	590	3.9548	568.222	1.58389
LNA Screen Plate 2 (1/2)	H	6	Sample	hsa-mir-509-3-5p	667	3.76478	593.778	3.63024
LNA Screen Plate 2 (1/2)	H	7	Sample	hsa-mir-509-3p	708.444	3.3877	616.778	3.69303
LNA Screen Plate 2 (1/2)	H	8	Sample	hsa-mir-509-5p	735.333	2.25144	609.222	3.3923
LNA Screen Plate 2 (1/2)	H	9	Sample	hsa-mir-510	0	0	604.111	3.93599
LNA Screen Plate 2 (1/2)	H	10	Sample	hsa-mir-511	774.111	3.14339	583	4.0404
LNA Screen Plate 2 (1/2)	A	1	Sample	hsa-mir-337-3p	613.333	3.2971	618.333	3.01887
LNA Screen Plate 2 (1/2)	A	2	Sample	hsa-mir-337-5p	604.556	4.06175	603.889	4.25023
LNA Screen Plate 2 (1/2)	A	3	Sample	hsa-mir-513a-3p	622.667	3.89008	592.111	4.10959
LNA Screen Plate 2 (1/2)	A	4	Sample	hsa-mir-513a-5p	594.333	4.29987	664.889	3.20856
LNA Screen Plate 2 (1/2)	A	5	Sample	hsa-mir-514	619.444	3.73094	544	4.00327
LNA Screen Plate 2 (1/2)	A	6	Sample	hsa-mir-515-3p	626.222	3.65507	591.333	4.2841
LNA Screen Plate 2 (1/2)	A	7	Sample	hsa-mir-516a-5p	494.889	3.43511	523	3.39919
LNA Screen Plate 2 (1/2)	A	8	Sample	hsa-mir-516b	539	3.85488	650	3.07692
LNA Screen Plate 2 (1/2)	A	9	Sample	hsa-mir-516a-3p/hsa-mir-516b*	605.889	4.30955	559.667	4.70518
LNA Screen Plate 2 (1/2)	A	10	Sample	hsa-mir-517*	613.222	3.62384	685.778	2.10629
LNA Screen Plate 2 (1/2)	B	1	Sample	hsa-mir-362-3p	616.778	3.89119	724.778	2.68281
LNA Screen Plate 2 (1/2)	B	2	Sample	hsa-mir-362-5p	662.778	3.57083	580.667	4.05664
LNA Screen Plate 2 (1/2)	B	3	Sample	hsa-mir-518a-3p	624.111	3.95229	717.222	3.26878
LNA Screen Plate 2 (1/2)	B	4	Sample	hsa-mir-518a-5p/hsa-mir-527	603.111	3.77671	708.667	2.32048
LNA Screen Plate 2 (1/2)	B	5	Sample	hsa-mir-518b	717.556	0.991019	615.111	1.26445
LNA Screen Plate 2 (1/2)	B	6	Sample	hsa-mir-518c*	738.333	2.769	548	3.81184
LNA Screen Plate 2 (1/2)	B	7	Sample	hsa-mir-518d-3p	590.889	4.06168	560.222	4.20468
LNA Screen Plate 2 (1/2)	B	8	Sample	hsa-mir-518e	743.667	2.77902	697.333	2.15105
LNA Screen Plate 2 (1/2)	B	9	Sample	hsa-mir-518c/hsa-mir-518f	597.333	4.37128	556	4.41647
LNA Screen Plate 2 (1/2)	B	10	Sample	hsa-mir-518d-5p/hsa-mir-518f*/hsa-mir-520c-5p/hsa-mir-526a	576.667	4.64355	575.889	3.87806
LNA Screen Plate 2 (1/2)	C	1	Sample	hsa-mir-374b*	632.889	3.73947	594.667	4.05456
LNA Screen Plate 2 (1/2)	C	2	Sample	hsa-mir-376a	606.778	3.02142	582.222	3.62595
LNA Screen Plate 2 (1/2)	C	3	Sample	hsa-mir-519d	617.556	3.59842	585.778	4.00228
LNA Screen Plate 3 (1/2)	C	4	Sample	hsa-mir-519e	602.444	4.37108	612.556	3.50082
LNA Screen Plate 3 (1/2)	C	5	Sample	hsa-mir-519e*	666	2.55255	543.667	3.29041
LNA Screen Plate 3 (1/2)	C	6	Sample	hsa-mir-520a-3p	608	3.98392	567.222	4.07444
LNA Screen Plate 3 (1/2)	C	7	Sample	hsa-mir-520a-5p	621.889	4.37735	603.111	3.97937
LNA Screen Plate 3 (1/2)	C	8	Sample	hsa-mir-520b/hsa-mir-520c-3p/hsa-mir-520f/hsa-mir-526b*	650.778	2.64641	587.556	3.80106
LNA Screen Plate 3 (1/2)	C	9	Sample	hsa-mir-520d-3p	639.667	3.24822	641.778	3.02978
LNA Screen Plate 3 (1/2)	C	10	Sample	hsa-mir-520d-5p	661.889	3.02166	745	1.89411
LNA Screen Plate 3 (1/2)	D	1	Sample	hsa-mir-429	676.333	0.788566	638.889	1.53043
LNA Screen Plate 3 (1/2)	D	2	Sample	hsa-mir-432	648.889	3.78425	604.889	3.50845
LNA Screen Plate 3 (1/2)	D	3	Sample	hsa-mir-520g/hsa-mir-520h	684.778	1.10336	597	3.40592
LNA Screen Plate 3 (1/2)	D	4	Sample	hsa-mir-521	716.667	2.49612	593.444	3.46377
LNA Screen Plate 3 (1/2)	D	5	Sample	hsa-mir-522	785.667	1.82435	584	3.65297
LNA Screen Plate 3 (1/2)	D	6	Sample	hsa-mir-518e*/hsa-mir-519a*/hsa-mir-519b-5p/hsa-mir-519c-5p/hsa-mir-522*/hsa-mir-523*	676.333	2.18498	597.333	3.01339
LNA Screen Plate 3 (1/2)	D	7	Sample	hsa-mir-523	643.667	2.36492	573	2.36572
LNA Screen Plate 3 (1/2)	D	8	Sample	hsa-mir-524-3p	646.333	3.06	613.444	4.18402
LNA Screen Plate 3 (1/2)	D	9	Sample	hsa-mir-524-5p	656.111	3.62405	584.667	3.74382
LNA Screen Plate 3 (1/2)	D	10	Sample	hsa-mir-525-3p	676.667	2.10181	627	2.78221
LNA Screen Plate 3 (1/2)	E	1	Sample	hsa-mir-483-3p	784.667	0.438969	485.333	0.0457875
LNA Screen Plate 3 (1/2)	E	2	Sample	hsa-mir-483-5p	642.111	3.16664	626.889	3.4385
LNA Screen Plate 3 (1/2)	E	3	Sample	hsa-mir-541	635.556	2.32517	623.667	2.56547
LNA Screen Plate 3 (1/2)	E	4	Sample	hsa-mir-541*	669.556	3.60106	696.889	2.04082
LNA Screen Plate 3 (1/2)	E	5	Sample	hsa-mir-542-5p	646.444	2.97353	637.333	3.22524
LNA Screen Plate 3 (1/2)	E	6	Sample	hsa-mir-544	633.333	3.54386	576	3.87731
LNA Screen Plate 3 (1/2)	E	7	Sample	hsa-mir-545	668.556	4.03856	597.333	3.86905
LNA Screen Plate 3 (1/2)	E	8	Sample	hsa-mir-545*	634.556	3.50201	605.222	3.26785
LNA Screen Plate 3 (1/2)	E	9	Sample	hsa-mir-548a-3p	691.444	2.65145	732.222	2.12443
LNA Screen Plate 3 (1/2)	E	10	Sample	hsa-mir-548a-5p	647.333	4.08514	590.556	4.365
LNA Screen Plate 3 (1/2)	F	1	Sample	hsa-mir-493*	658	3.49544	728.111	2.82313
LNA Screen Plate 3 (1/2)	F	2	Sample	hsa-mir-497*	654.111	3.07457	593.556	3.74392
LNA Screen Plate 3 (1/2)	F	3	Sample	hsa-mir-548d-5p	672.556	3.12242	613.111	3.4614
LNA Screen Plate 3 (1/2)	F	4	Sample	hsa-mir-549	666	2.53587	537.222	3.41262
LNA Screen Plate 3 (1/2)	F	5	Sample	hsa-mir-550	619.556	3.85581	561.444	3.77993
LNA Screen Plate 3 (1/2)	F	6	Sample	hsa-mir-550*	613.889	3.07692	674.111	2.07681
LNA Screen Plate 3 (1/2)	F	7	Sample	hsa-mir-551a	617.556	3.29255	569.889	3.54845
LNA Screen Plate 3 (1/2)	F	8	Sample	hsa-mir-551b*	631.111	2.71127	673	2.6911
LNA Screen Plate 3 (1/2)	F	9	Sample	hsa-mir-552	670.667	3.24718	710.444	2.25211
LNA Screen Plate 3 (1/2)	F	10	Sample	hsa-mir-553	657	3.16252	589.222	3.31888
LNA Screen Plate 3 (1/2)	G	1	Sample	hsa-mir-505	622.667	3.37259	574.111	3.42559
LNA Screen Plate 3 (1/2)	G	2	Sample	hsa-mir-505*	593	3.35394	575.333	4.51912
LNA Screen Plate 3 (1/2)	G	3	Sample	hsa-mir-556-5p	668.556	3.058	583.889	4.05328
LNA Screen Plate 3 (1/2)	G	4	Sample	hsa-mir-557	613.111	3.6245	520.556	4.22625
LNA Screen Plate 3 (1/2)	G	5	Sample	hsa-mir-558	679.889	2.79457	563.111	3.70955
LNA Screen Plate 3 (1/2)	G	6	Sample	hsa-mir-559	599.111	3.41246	548	4.6026
LNA Screen Plate 3 (1/2)	G	7	Sample	hsa-mir-561	634.556	3.15181	559	4.71079
LNA Screen Plate 3 (1/2)	G	8	Sample	hsa-mir-562	608.333	3.81735	569.889	4.19185
LNA Screen Plate 3 (1/2)	G	9	Sample	hsa-mir-563	600.556	3.51526	535.667	3.65069
LNA Screen Plate 3 (1/2)	G	10	Sample	hsa-mir-564	646.333	3.36943	573.111	3.64482
LNA Screen Plate 3 (1/2)	H	1	Sample	hsa-mir-512-3p	692.222	3.09791	702.667	2.18216
LNA Screen Plate 3 (1/2)	H	2	Sample	hsa-mir-512-5p	435.333	0.995406	456.556	1.75225
LNA Screen Plate 3 (1/2)	H	3	Sample	hsa-mir-570	815.667	1.25324	561.222	3.38547
LNA Screen Plate 3 (1/2)	H	4	Sample	hsa-mir-571	642.889	3.56032	783.444	1.47497
LNA Screen Plate 3 (1/2)	H	5	Sample	hsa-mir-572	590.556	3.53716	570.778	3.64026
LNA Screen Plate 3 (1/2)	H	6	Sample	hsa-mir-573	627.111	3.61446	748.778	2.18133
LNA Screen Plate 3 (1/2)	H	7	Sample	hsa-mir-575	601.333	4.15743	730.333	2.23642
LNA Screen Plate 3 (1/2)	H	8	Sample	hsa-mir-576-3p	634.778	3.1157	571.778	4.74155
LNA Screen Plate 3 (1/2)	H	9	Sample	hsa-mir-576-5p	614.778	3.54238	541.333	4.24877
LNA Screen Plate 3 (1/2)	H	10	Sample	hsa-mir-577	573.667	3.46698	545.333	4.11573
LNA Screen Plate 3 (1/2)	A	1	Sample	hsa-mir-517a/hsa-mir-517b	743	0.224316	560.556	4.02379
LNA Screen Plate 3 (1/2)	A	2	Sample	hsa-mir-517a/hsa-mir-517b	774.667	0.315548	588.667	4.36014
LNA Screen Plate 3 (1/2)	A	3	Sample	hsa-mir-517c	545.778	3.96987	555	3.88388
LNA Screen Plate 3 (1/2)	A	4	Sample	hsa-mir-581	598	4.25492	532.556	4.56916
LNA Screen Plate 3 (1/2)	A	5	Sample	hsa-mir-582-3p	552.444	4.1432	544.444	4.7551
LNA Screen Plate 3 (1/2)	A	6	Sample	hsa-mir-583	573	3.76188	555.5	4.43294
LNA Screen Plate 3 (1/2)	A	7	Sample	hsa-mir-584	697	2.83756	549.222	3.94497
LNA Screen Plate 3 (1/2)	A	8	Sample	hsa-mir-585	586.222	3.73389	536.889	4.36672
LNA Screen Plate 3 (1/2)	A	9	Sample	hsa-mir-586	606.222	3.55572	488	3.32423
LNA Screen Plate 3 (1/2)	A	10	Sample	hsa-mir-587	594.667	3.77429	652.444	3.40599
LNA Screen Plate 3 (1/2)	B	1	Sample	hsa-mir-519a	573.111	3.95502	585.111	4.29168
LNA Screen Plate 3 (1/2)	B	2	Sample	hsa-mir-519b-3p	601	3.3093	600.444	4.18209
LNA Screen Plate 3 (1/2)	B	3	Sample	hsa-mir-519c-3p	595.889	3.91572	586.333	4.11218
LNA Screen Plate 3 (1/2)	B	4	Sample	hsa-mir-593	613.222	3.75068	555.111	4.46357
LNA Screen Plate 3 (1/2)	B	5	Sample	hsa-mir-593*	748.778	1.4839	559.444	3.85303
LNA Screen Plate 3 (1/2)	B	6	Sample	hsa-mir-595	598.889	4.11874	561.111	4.33663
LNA Screen Plate 3 (1/2)	B	7	Sample	hsa-mir-596	627.111	2.65769	608	2.85088
LNA Screen Plate 3 (1/2)	B	8	Sample	hsa-mir-597	650.444	1.60574	567.556	2.89742
LNA Screen Plate 3 (1/2)	B	9	Sample	hsa-mir-598	575.444	3.43696	529.889	4.15181
LNA Screen Plate 3 (1/2)	B	10	Sample	hsa-mir-599	594.333	3.98205	529.889	4.19375
LNA Screen Plate 3 (1/2)	C	1	Sample	hsa-mir-520e	564.556	3.6607	621.889	3.71628
LNA Screen Plate 3 (1/2)	C	2	Sample	hsa-mir-520c-3p/hsa-mir-520f	552.889	3.83842	603.667	3.79164
LNA Screen Plate 3 (1/2)	C	3	Sample	hsa-mir-520g	660.444	2.9105	623.444	3.24363
LNA Screen Plate 4 (1/2)	C	4	Sample	hsa-mir-604	609.444	4.08387	577.222	4.0616
LNA Screen Plate 4 (1/2)	C	5	Sample	hsa-mir-605	556.222	1.81782	626.667	1.8617
LNA Screen Plate 4 (1/2)	C	6	Sample	hsa-mir-606	748.667	2.38943	600.333	3.94225
LNA Screen Plate 4 (1/2)	C	7	Sample	hsa-mir-607	582.556	3.28056	566.667	3.72549
LNA Screen Plate 4 (1/2)	C	8	Sample	hsa-mir-608	739	2.16509	595.889	4.15812
LNA Screen Plate 4 (1/2)	C	9	Sample	hsa-mir-609	616.889	3.7464	568.444	4.51525
LNA Screen Plate 4 (1/2)	C	10	Sample	hsa-mir-610	612.444	3.22932	743.778	2.30057
LNA Screen Plate 4 (1/2)	D	1	Sample	hsa-mir-525-5p	685.111	2.31917	563.222	3.37345
LNA Screen Plate 4 (1/2)	D	2	Sample	hsa-mir-526b	604.333	3.78746	621.667	3.28865
LNA Screen Plate 4 (1/2)	D	3	Sample	hsa-mir-520b/hsa-mir-520c-3p/hsa-mir-526b*	722.222	2.23077	596.778	3.33271
LNA Screen Plate 4 (1/2)	D	4	Sample	hsa-mir-616	646.444	3.66105	615.111	4.19075
LNA Screen Plate 4 (1/2)	D	5	Sample	hsa-mir-616*	601.333	1.62602	598.778	1.05771
LNA Screen Plate 4 (1/2)	D	6	Sample	hsa-mir-617	636	3.66876	615.222	3.63012
LNA Screen Plate 4 (1/2)	D	7	Sample	hsa-mir-618	584	4.22374	719.778	2.56252
LNA Screen Plate 4 (1/2)	D	8	Sample	hsa-mir-619	587.333	3.44306	616.556	3.388
LNA Screen Plate 4 (1/2)	D	9	Sample	hsa-mir-620	540.556	3.926	526.667	3.73418
LNA Screen Plate 4 (1/2)	D	10	Sample	hsa-mir-621	578.111	2.88295	533.556	3.45689
LNA Screen Plate 4 (1/2)	E	1	Sample	hsa-mir-548b-3p	572.111	4.0202	657.556	2.7881
LNA Screen Plate 4 (1/2)	E	2	Sample	hsa-mir-548b-5p	613.556	3.2778	601.111	3.38262
LNA Screen Plate 4 (1/2)	E	3	Sample	hsa-mir-548c-5p	619.889	3.4594	597.889	4.2743
LNA Screen Plate 4 (1/2)	E	4	Sample	hsa-mir-625	634.111	3.41686	592	3.9039
LNA Screen Plate 4 (1/2)	E	5	Sample	hsa-mir-625*	507.111	0.0438212	492.333	0.0451365
LNA Screen Plate 4 (1/2)	E	6	Sample	hsa-mir-626	613.889	3.47511	621.444	3.28983
LNA Screen Plate 4 (1/2)	E	7	Sample	hsa-mir-627	600.111	3.62896	626.889	4.00567
LNA Screen Plate 4 (1/2)	E	8	Sample	hsa-mir-628-3p	632.111	2.77729	617.111	3.583
LNA Screen Plate 4 (1/2)	E	9	Sample	hsa-mir-628-5p	576.444	3.70085	557.667	3.6063
LNA Screen Plate 4 (1/2)	E	10	Sample	hsa-mir-629	643.333	3.19516	592.667	3.78703
LNA Screen Plate 4 (1/2)	F	1	Sample	hsa-mir-554	817.556	0.0271813	608.667	2.70172
LNA Screen Plate 4 (1/2)	F	2	Sample	hsa-mir-555	603.556	3.68189	648.111	0.702897
LNA Screen Plate 4 (1/2)	F	3	Sample	hsa-mir-556-3p	618	3.3621	617.444	3.59906
LNA Screen Plate 4 (1/2)	F	4	Sample	hsa-mir-633	627.778	3.41593	618.778	4.09409
LNA Screen Plate 4 (1/2)	F	5	Sample	hsa-mir-634	641.222	1.36891	587.889	1.1718
LNA Screen Plate 4 (1/2)	F	6	Sample	hsa-mir-635	571	3.96964	574.778	2.95766
LNA Screen Plate 4 (1/2)	F	7	Sample	hsa-mir-636	493.444	0.0675524	492.222	0.112867
LNA Screen Plate 4 (1/2)	F	8	Sample	hsa-mir-637	618.222	3.18116	620.111	3.44024
LNA Screen Plate 4 (1/2)	F	9	Sample	hsa-mir-638	751.778	1.98049	589	3.77287
LNA Screen Plate 4 (1/2)	F	10	Sample	hsa-mir-639	670	3.11774	599.222	4.13499
LNA Screen Plate 4 (1/2)	G	1	Sample	hsa-mir-566	618.889	3.8061	585.889	3.8498
LNA Screen Plate 4 (1/2)	G	2	Sample	hsa-mir-567	756.667	2.26138	589.444	4.56173
LNA Screen Plate 4 (1/2)	G	3	Sample	hsa-mir-569	646.444	3.28292	583.556	4.1508
LNA Screen Plate 4 (1/2)	G	4	Sample	hsa-mir-644	687.444	2.82851	615.222	3.61206
LNA Screen Plate 4 (1/2)	G	5	Sample	hsa-mir-645	650.778	1.63906	672	2.34788
LNA Screen Plate 4 (1/2)	G	6	Sample	hsa-mir-646	692	2.19974	576.778	2.67771
LNA Screen Plate 4 (1/2)	G	7	Sample	hsa-mir-647	569.556	3.492	623.556	3.13614
LNA Screen Plate 4 (1/2)	G	8	Sample	hsa-mir-648	599.778	3.68655	587.111	3.69039
LNA Screen Plate 4 (1/2)	G	9	Sample	hsa-mir-649	609.889	3.84405	707.556	2.46545
LNA Screen Plate 4 (1/2)	G	10	Sample	hsa-mir-650	656.333	2.75944	640.111	2.63843
LNA Screen Plate 4 (1/2)	H	1	Sample	hsa-mir-578	583.556	3.33206	635.333	4.10983
LNA Screen Plate 4 (1/2)	H	2	Sample	hsa-mir-579	748.667	2.15197	591	3.77891
LNA Screen Plate 4 (1/2)	H	3	Sample	hsa-mir-580	683	3.09094	757.333	2.27406
LNA Screen Plate 4 (1/2)	H	4	Sample	hsa-mir-657	607.889	3.34491	638.778	1.13063
LNA Screen Plate 4 (1/2)	H	5	Sample	hsa-mir-658	636.333	3.45731	620.111	3.61942
LNA Screen Plate 4 (1/2)	H	6	Sample	hsa-mir-659	675.889	3.63308	608.444	3.87144
LNA Screen Plate 4 (1/2)	H	7	Sample	hsa-mir-660	591.778	3.90537	615.556	3.53791
LNA Screen Plate 4 (1/2)	H	8	Sample	hsa-mir-661	587.889	3.0618	581.111	1.81644
LNA Screen Plate 4 (1/2)	H	9	Sample	hsa-mir-662	630.222	3.4732	623.667	3.81258
LNA Screen Plate 4 (1/2)	H	10	Sample	hsa-mir-663	677.111	0.689202	614.111	2.08069
LNA Screen Plate 4 (1/2)	A	1	Sample	hsa-mir-588	650.889	3.44828	684.333	2.51664
LNA Screen Plate 4 (1/2)	A	2	Sample	hsa-mir-589	628.111	3.90943	611.333	3.36241
LNA Screen Plate 4 (1/2)	A	3	Sample	hsa-mir-589*	670.444	3.44713	606.111	4.05133
LNA Screen Plate 4 (1/2)	A	4	Sample	hsa-mir-591	646.667	3.78007	618.111	3.9547
LNA Screen Plate 4 (1/2)	A	5	Sample	hsa-mir-765	668.444	3.95612	595	3.8282
LNA Screen Plate 4 (1/2)	A	6	Sample	hsa-mir-766	526.222	1.39358	521.333	0.127877
LNA Screen Plate 4 (1/2)	A	7	Sample	hsa-mir-767-3p	745.889	3.3815	687.778	2.39095
LNA Screen Plate 4 (1/2)	A	8	Sample	hsa-mir-767-5p	697.556	3.2813	572.444	4.17314
LNA Screen Plate 4 (1/2)	A	9	Sample	hsa-mir-768-3p	687.889	3.47278	625.556	4.28064
LNA Screen Plate 4 (1/2)	A	10	Sample	hsa-mir-768-5p	635.333	4.49458	567.889	4.40227
LNA Screen Plate 4 (1/2)	B	1	Sample	hsa-mir-600	681.222	1.95727	697.111	0.27096
LNA Screen Plate 4 (1/2)	B	2	Sample	hsa-mir-601	631.111	4.7007	656.667	3.62098
LNA Screen Plate 4 (1/2)	B	3	Sample	hsa-mir-602	620.778	3.90192	645.667	3.49337
LNA Screen Plate 4 (1/2)	B	4	Sample	hsa-mir-603	675.333	3.17539	648.889	3.92123
LNA Screen Plate 4 (1/2)	B	5	Sample	hsa-mir-876-3p	620.556	4.69114	592.778	4.10497
LNA Screen Plate 4 (1/2)	B	6	Sample	hsa-mir-876-5p	681.222	4.02871	609.333	4.06637
LNA Screen Plate 4 (1/2)	B	7	Sample	hsa-mir-877*	669.778	2.23955	467.889	0.759915
LNA Screen Plate 4 (1/2)	B	8	Sample	hsa-mir-885-3p	693.444	3.60519	596.889	4.05808
LNA Screen Plate 4 (1/2)	B	9	Sample	hsa-mir-885-5p	620.444	0.644699	181.111	0
LNA Screen Plate 4 (1/2)	B	10	Sample	hsa-mir-886-3p	651.333	4.02593	667.778	2.84526
LNA Screen Plate 4 (1/2)	C	1	Sample	hsa-mir-611	655.444	4.2041	648.556	3.78619
LNA Screen Plate 4 (1/2)	C	2	Sample	hsa-mir-612	697.222	3.28287	638.556	3.79328
LNA Screen Plate 4 (1/2)	C	3	Sample	hsa-mir-613	714.444	3.12597	623	4.13769
LNA Screen Plate 5 (1/2)	C	4	Sample	hsa-mir-614	719.444	1.79151	632.444	3.02178
LNA Screen Plate 5 (1/2)	C	5	Sample	hsa-mir-890	727.556	2.91692	627.333	4.4102
LNA Screen Plate 5 (1/2)	C	6	Sample	hsa-mir-891a	721	2.66605	650.556	3.00598
LNA Screen Plate 5 (1/2)	C	7	Sample	hsa-mir-891b	597.222	3.68372	593.778	3.34955
LNA Screen Plate 5 (1/2)	C	8	Sample	hsa-mir-892a	665.222	3.35727	623.889	3.45503
LNA Screen Plate 5 (1/2)	C	9	Sample	hsa-mir-892b	651.556	3.70055	621.111	3.81038
LNA Screen Plate 5 (1/2)	C	10	Sample	hsa-mir-920	693.222	3.30181	632.333	3.65489
LNA Screen Plate 5 (1/2)	D	1	Sample	hsa-mir-622	670.111	3.59808	683.333	3.64228
LNA Screen Plate 5 (1/2)	D	2	Sample	hsa-mir-623	643.222	4.28399	588.222	4.62788
LNA Screen Plate 5 (1/2)	D	3	Sample	hsa-mir-624	677	3.69276	638.444	4.00278
LNA Screen Plate 5 (1/2)	D	4	Sample	hsa-mir-624*	673.667	3.56259	632.556	3.74144
LNA Screen Plate 5 (1/2)	D	5	Sample	hsa-mir-92a-2*	668.222	3.57499	670.778	4.37303
LNA Screen Plate 5 (1/2)	D	6	Sample	hsa-mir-92b*	694.556	2.81555	590.111	4.25532
LNA Screen Plate 5 (1/2)	D	7	Sample	hsa-mir-933	651.778	2.01159	588.111	2.43718
LNA Screen Plate 5 (1/2)	D	8	Sample	hsa-mir-934	725.556	2.51149	644.778	3.36033
LNA Screen Plate 5 (1/2)	D	9	Sample	hsa-mir-935	616.778	3.42281	616.778	3.44082
LNA Screen Plate 5 (1/2)	D	10	Sample	hsa-mir-936	699.444	3.25655	668.556	2.90843
LNA Screen Plate 5 (1/2)	E	1	Sample	hsa-mir-629*	666	2.2022	606.667	1.19048
LNA Screen Plate 5 (1/2)	E	2	Sample	hsa-mir-630	622	4.07288	626.333	2.85613
LNA Screen Plate 5 (1/2)	E	3	Sample	hsa-mir-631	712	2.88702	748	2.22816
LNA Screen Plate 5 (1/2)	E	4	Sample	hsa-mir-632	668.111	3.55896	599.778	4.05706
LNA Screen Plate 5 (1/2)	E	5	Sample	hsa-mir-942	670.111	3.86337	660.889	3.7996
LNA Screen Plate 5 (1/2)	E	6	Sample	hsa-mir-943	660.556	3.59966	687.444	2.99014
LNA Screen Plate 5 (1/2)	E	7	Sample	hsa-mir-944	656.111	3.74259	632.778	3.705
LNA Screen Plate 5 (1/2)	E	8	Sample	hsa-mir-95	680.222	3.6916	862.222	0.244845
LNA Screen Plate 5 (1/2)	E	9	Sample	hsa-mir-96*	615.889	3.53599	613	2.61011
LNA Screen Plate 5 (1/2)	E	10	Sample	hsa-mir-99a*	679.778	3.5796	639.667	3.76932
LNA Screen Plate 5 (1/2)	F	1	Sample	hsa-mir-640	671.444	3.29307	699.667	2.71558
LNA Screen Plate 5 (1/2)	F	2	Sample	hsa-mir-641	592.556	3.80649	614.111	3.32911
LNA Screen Plate 5 (1/2)	F	3	Sample	hsa-mir-642	681.222	0.717664	560.333	0.297442
LNA Screen Plate 5 (1/2)	F	4	Sample	hsa-mir-643	657.667	3.42963	615.889	4.14938
LNA Screen Plate 5 (1/2)	F	5	Sample	hsa-miRPlus-A1042	678.778	3.45392	609.333	4.08461
LNA Screen Plate 5 (1/2)	F	6	Sample	hsa-miRPlus-A1043	698.111	2.16457	691.778	2.03983
LNA Screen Plate 5 (1/2)	F	7	Sample	hsa-miRPlus-A1046	605.556	4.05505	584.222	4.01293
LNA Screen Plate 5 (1/2)	F	8	Sample	hsa-miRPlus-A1098	601.444	3.49159	587.778	4.29112
LNA Screen Plate 5 (1/2)	F	9	Sample	hsa-miRPlus-A1056	579	3.87642	608.556	4.27241
LNA Screen Plate 5 (1/2)	F	10	Sample	hsa-miRPlus-A1065	595.444	4.19854	685.667	2.60898
LNA Screen Plate 5 (1/2)	G	1	Sample	hsa-mir-651	547.889	4.74549	605.222	4.07564
LNA Screen Plate 5 (1/2)	G	2	Sample	hsa-mir-654-5p	597.778	3.42007	701.333	1.96451
LNA Screen Plate 5 (1/2)	G	3	Sample	hsa-mir-655	571.111	4.06615	606.222	3.95894
LNA Screen Plate 5 (1/2)	G	4	Sample	hsa-mir-656	623.111	3.602	599.222	4.28333
LNA Screen Plate 5 (1/2)	G	5	Sample	hsa-miRPlus-D1036	600.111	4.18441	612.333	4.0646
LNA Screen Plate 5 (1/2)	G	6	Sample	hsa-miRPlus-D1058	634.444	3.3275	557.222	4.32702
LNA Screen Plate 5 (1/2)	G	7	Sample	hsa-mir-541*	723.222	2.68859	600.889	4.04956
LNA Screen Plate 5 (1/2)	G	8	Sample	hsa-mir-1908	578.444	4.20668	608	3.54532
LNA Screen Plate 5 (1/2)	G	9	Sample	hsa-miRPlus-A1015	617.444	3.4731	585.889	4.00152
LNA Screen Plate 5 (1/2)	G	10	Sample	hsa-miRPlus-C1002	609.333	2.80817	584.556	2.71811
LNA Screen Plate 5 (1/2)	H	1	Sample	hsa-mir-665	557.222	4.28714	588.444	4.04079
LNA Screen Plate 5 (1/2)	H	2	Sample	hsa-mir-675	599.778	3.51982	597.778	4.57249
LNA Screen Plate 5 (1/2)	H	3	Sample	hsa-mir-7-2*	611.778	3.94116	626.889	3.4385
LNA Screen Plate 5 (1/2)	H	4	Sample	hsa-mir-758	539.444	4.16066	597.111	4.131
LNA Screen Plate 5 (1/2)	H	5	Sample	hsa-miRPlus-C1070	585.444	3.8717	622	4.12647
LNA Screen Plate 5 (1/2)	H	6	Sample	hsa-miRPlus-C1075	642.778	3.78565	675.556	3.40461
LNA Screen Plate 5 (1/2)	H	7	Sample	hsa-miRPlus-C1076	562.778	4.46199	567.111	4.76097
LNA Screen Plate 5 (1/2)	H	8	Sample	hsa-miRPlus-C1087	578.111	5.13165	606.444	4.06742
LNA Screen Plate 5 (1/2)	H	9	Sample	hsa-miRPlus-C1089	546.333	4.39292	546.667	4.53252
LNA Screen Plate 5 (1/2)	H	10	Sample	hsa-miRPlus-C1099	575.333	4.38393	731.111	3.57143
LNA Screen Plate 5 (1/2)	A	1	Sample	hsa-mir-769-3p	690.444	3.13808	655.222	3.47634
LNA Screen Plate 5 (1/2)	A	2	Sample	hsa-mir-769-5p	680.222	4.73701	663.222	3.6522
LNA Screen Plate 5 (1/2)	A	3	Sample	hsa-mir-770-5p	611	2.47318	585.778	2.02959
LNA Screen Plate 5 (1/2)	A	4	Sample	hsa-mir-801 - see comment in column E →	716.111	4.01862	683.444	4.76345
LNA Screen Plate 5 (1/2)	A	5	Sample	hsa-mir-875-3p	726.222	4.28397	647.111	4.8592
LNA Screen Plate 5 (1/2)	A	6	Sample	hsa-let-7a	621.667	4.55764	564.444	4.52756
LNA Screen Plate 5 (1/2)	A	7	Sample	hsa-let-7a*	708.778	3.77802	577.889	4.46068
LNA Screen Plate 5 (1/2)	A	8	Sample	hsa-let-7b	651.889	4.38043	486.222	2.9936
LNA Screen Plate 5 (1/2)	A	9	Sample	hsa-let-7b*	578.333	0.49952	495.667	0.582829
LNA Screen Plate 5 (1/2)	A	10	Sample	hsa-let-7c	571.333	3.7534	513.667	3.26628
LNA Screen Plate 5 (1/2)	B	1	Sample	hsa-mir-886-5p	749.556	2.14942	734.333	2.42094
LNA Screen Plate 5 (1/2)	B	2	Sample	hsa-mir-887	696	3.67178	645.778	4.49071
LNA Screen Plate 5 (1/2)	B	3	Sample	hsa-mir-888	737.444	3.8873	610.778	4.22048
LNA Screen Plate 5 (1/2)	B	4	Sample	hsa-mir-888*	745.444	3.71143	626.556	3.65313
LNA Screen Plate 5 (1/2)	B	5	Sample	hsa-mir-889	684.778	4.23495	647.333	4.41126
LNA Screen Plate 5 (1/2)	B	6	Sample	hsa-let-7g*	680.222	4.16531	533.222	4.83434
LNA Screen Plate 5 (1/2)	B	7	Sample	hsa-let-7i	635.778	4.2992	538.667	3.54785
LNA Screen Plate 5 (1/2)	B	8	Sample	hsa-let-7i*	645.222	3.96074	571.444	3.61657
LNA Screen Plate 5 (1/2)	B	9	Sample	hsa-mir-1	631.667	4.67898	581.667	4.75645
LNA Screen Plate 5 (1/2)	B	10	Sample	hsa-mir-100	630.889	4.50863	576.778	4.52707
LNA Screen Plate 5 (1/2)	C	1	Sample	hsa-mir-921	680.333	3.85432	679.333	3.68008
LNA Screen Plate 5 (1/2)	C	2	Sample	hsa-mir-922	708	3.89203	647.556	3.98078
LNA Screen Plate 5 (1/2)	C	3	Sample	hsa-mir-923	645	1.3609	630.222	4.35472
LNA Screen Plate 6 (1/2)	C	4	Sample	hsa-mir-924	701.778	3.62571	597	4.48539
LNA Screen Plate 6 (1/2)	C	5	Sample	hsa-mir-92a-1*	714	3.73483	643.333	4.40415
LNA Screen Plate 6 (1/2)	C	6	Sample	hsa-mir-10a*	625.444	4.19257	554.889	4.40529
LNA Screen Plate 6 (1/2)	C	7	Sample	hsa-mir-10b	578.889	3.99232	484.444	4.15138
LNA Screen Plate 6 (1/2)	C	8	Sample	hsa-mir-10b*	649.556	3.86589	587	4.44823
LNA Screen Plate 6 (1/2)	C	9	Sample	hsa-mir-122	689.556	3.09378	577.333	3.98383
LNA Screen Plate 6 (1/2)	C	10	Sample	hsa-mir-124	644.333	4.1214	588.556	4.5875
LNA Screen Plate 6 (1/2)	D	1	Sample	hsa-mir-937	660	3.41751	685.444	3.30686
LNA Screen Plate 6 (1/2)	D	2	Sample	hsa-mir-938	627.778	3.53982	617.222	3.09631
LNA Screen Plate 6 (1/2)	D	3	Sample	hsa-mir-939	717.778	3.82353	629.333	4.53743
LNA Screen Plate 6 (1/2)	D	4	Sample	hsa-mir-940	806.667	1.00551	737.444	1.06976
LNA Screen Plate 6 (1/2)	D	5	Sample	hsa-mir-941	623.778	3.36658	577.222	4.1001
LNA Screen Plate 6 (1/2)	D	6	Sample	hsa-mir-126*	664.111	3.78116	610.444	4.76884
LNA Screen Plate 6 (1/2)	D	7	Sample	hsa-mir-127-3p	792	1.09428	563.889	4.4532
LNA Screen Plate 6 (1/2)	D	8	Sample	hsa-mir-127-5p	691.111	3.55305	601	4.27066
LNA Screen Plate 6 (1/2)	D	9	Sample	hsa-mir-128	710.778	3.45474	594.444	3.92523
LNA Screen Plate 6 (1/2)	D	10	Sample	hsa-mir-129-3p	752.556	0.989222	615.222	0.830775
LNA Screen Plate 6 (1/2)	E	1	Sample	hsa-miRPlus-A1083	724.222	3.62074	738.111	4.1698
LNA Screen Plate 6 (1/2)	E	2	Sample	hsa-mir-1180	605.889	4.60297	675.444	3.79997
LNA Screen Plate 6 (1/2)	E	3	Sample	hsa-miRPlus-A1025	700	4.07937	640	4.53125
LNA Screen Plate 6 (1/2)	E	4	Sample	hsa-miRPlus-A1027	677	4.16872	683.667	3.85178
LNA Screen Plate 6 (1/2)	E	5	Sample	hsa-miRPlus-A1031	678	4.06424	636.889	4.4836
LNA Screen Plate 6 (1/2)	E	6	Sample	hsa-mir-133a/hsa-mir-133b	342.222	0.779221	88.1111	2.14376
LNA Screen Plate 6 (1/2)	E	7	Sample	hsa-mir-134	615.667	4.92691	552.889	4.74277
LNA Screen Plate 6 (1/2)	E	8	Sample	hsa-mir-135a	719.222	3.50687	558.333	4.75622
LNA Screen Plate 6 (1/2)	E	9	Sample	hsa-mir-135a*	665.889	4.00467	606.778	4.41311
LNA Screen Plate 6 (1/2)	E	10	Sample	hsa-mir-135b	607.778	4.57038	588.333	4.74032
LNA Screen Plate 6 (1/2)	F	1	Sample	hsa-mir-1307	639.333	4.44908	667.778	4.50915
LNA Screen Plate 6 (1/2)	F	2	Sample	hsa-miRPlus-A1072	583.222	4.03886	579.778	5.07857
LNA Screen Plate 6 (1/2)	F	3	Sample	hsa-miRPlus-A1073	695.333	3.05209	646.222	2.94017
LNA Screen Plate 6 (1/2)	F	4	Sample	hsa-mir-1296	429.222	0.802485	222.222	0.15
LNA Screen Plate 6 (1/2)	F	5	Sample	hsa-miRPlus-A1087	864.444	0.102828	636.444	4.31215
LNA Screen Plate 6 (1/2)	F	6	Sample	hsa-mir-139-5p	638	4.16231	599.667	4.31721
LNA Screen Plate 6 (1/2)	F	7	Sample	hsa-mir-139-5p	649.111	3.8343	577.333	3.90685
LNA Screen Plate 6 (1/2)	F	8	Sample	hsa-mir-140-5p	617.222	4.06841	563.333	4.26036
LNA Screen Plate 6 (1/2)	F	9	Sample	hsa-mir-140-3p	609.556	3.93729	604.778	4.33584
LNA Screen Plate 6 (1/2)	F	10	Sample	hsa-mir-141	618	5.37576	574.111	4.72228
LNA Screen Plate 6 (1/2)	G	1	Sample	hsa-miRPlus-C1005	595.333	4.14334	540.667	4.72667
LNA Screen Plate 6 (1/2)	G	2	Sample	hsa-let-7f-2*	579	4.33698	548.111	5.12872
LNA Screen Plate 6 (1/2)	G	3	Sample	hsa-miRPlus-C1040	618.222	4.85262	603.889	4.71021
LNA Screen Plate 6 (1/2)	G	4	Sample	hsa-miRPlus-C1057	618	4.00935	621.111	4.74061
LNA Screen Plate 6 (1/2)	G	5	Sample	hsa-miRPlus-C1066	622.111	4.71513	598.444	4.9573
LNA Screen Plate 6 (1/2)	G	6	Sample	hsa-mir-146b-5p	650.333	3.48539	570.222	4.053
LNA Screen Plate 6 (1/2)	G	7	Sample	hsa-mir-147b	590.556	4.53434	560.444	4.5797
LNA Screen Plate 6 (1/2)	G	8	Sample	hsa-mir-148a	605.444	4.51459	581.111	4.64627
LNA Screen Plate 6 (1/2)	G	9	Sample	hsa-mir-148a*	902.778	0.787692	597.667	4.23871
LNA Screen Plate 6 (1/2)	G	10	Sample	hsa-mir-148b	586.222	4.49204	604.444	3.84191
LNA Screen Plate 6 (1/2)	H	1	Sample	hsa-miRPlus-C1100	670	3.61526	559.778	4.6844
LNA Screen Plate 6 (1/2)	H	2	Sample	hsa-miRPlus-C1110	612.667	4.84222	571.333	4.80358
LNA Screen Plate 6 (1/2)	H	3	Sample	hsa-miRPlus-C1114	607.111	4.5205	567.778	4.6771
LNA Screen Plate 6 (1/2)	H	4	Sample	hsa-miRPlus-C1115	620.444	4.51289	648.556	3.61487
LNA Screen Plate 6 (1/2)	G	1	Sample	hsa-mir-149	638	3.50052	663.444	3.78496
LNA Screen Plate 6 (1/2)	G	2	Sample	hsa-mir-150	620.667	1.07411	551.444	1.37014
LNA Screen Plate 6 (1/2)	G	3	Sample	hsa-mir-151-5p	576.778	4.60412	602.556	4.83127
LNA Screen Plate 6 (1/2)	G	4	Sample	hsa-mir-152	588.444	4.53172	625.444	4.47682
LNA Screen Plate 6 (1/2)	G	5	Sample	hsa-mir-153	581.222	5.56299	591.778	5.08825
LNA Screen Plate 6 (1/2)	G	6	Sample	hsa-mir-154	571.667	4.93683	620.222	5.08778
LNA Screen Plate 6 (1/2)	G	7	Sample	hsa-mir-26b*	587.667	4.14067	633.556	4.05121
LNA Screen Plate 6 (1/2)	G	8	Sample	hsa-mir-27a	558.444	5.41186	532.889	4.85822
LNA Screen Plate 6 (1/2)	G	9	Sample	hsa-mir-27a*	615.444	4.38707	585.111	5.03228
LNA Screen Plate 6 (1/2)	G	10	Sample	hsa-mir-27b	562.111	4.56612	567.111	5.36834
LNA Screen Plate 6 (1/2)	H	1	Sample	hsa-mir-106a/hsa-mir-17	599.111	2.50371	581	3.30847
LNA Screen Plate 6 (1/2)	H	2	Sample	hsa-mir-181a	620.222	4.31745	626.556	5.08955
LNA Screen Plate 6 (1/2)	H	3	Sample	hsa-mir-181a*	612.889	4.80421	594.444	4.4486
LNA Screen Plate 6 (1/2)	H	4	Sample	hsa-mir-181b	625.556	4.49378	617.556	4.17416
LNA Screen Plate 6 (1/2)	H	5	Sample	hsa-mir-181c	595.333	5.02053	619	4.91833
LNA Screen Plate 6 (1/2)	H	6	Sample	hsa-mir-181d	569.667	5.01268	630.222	4.76023
LNA Screen Plate 6 (1/2)	H	7	Sample	hsa-mir-29a*	590.889	5.03949	620.111	4.6945
LNA Screen Plate 6 (1/2)	H	8	Sample	hsa-mir-29b	540.444	4.29688	534.889	4.84005
LNA Screen Plate 6 (1/2)	H	9	Sample	hsa-mir-29c	545.111	3.93396	569.667	4.50556
LNA Screen Plate 6 (1/2)	H	10	Sample	hsa-mir-29c*	809.667	0.631261	597.222	5.41395
LNA Screen Plate 6 (1/2)	A	1	Sample	hsa-mir-185	617.444	5.21864	458.556	0.290768
LNA Screen Plate 6 (1/2)	A	2	Sample	hsa-mir-185	586.778	4.82863	597.778	5.33457
LNA Screen Plate 6 (1/2)	A	3	Sample	hsa-mir-186	598.444	5.19866	651.778	5.04603
LNA Screen Plate 7 (1/2)	A	4	Sample	hsa-mir-187	623.444	4.509	632.444	4.97189
LNA Screen Plate 7 (1/2)	A	5	Sample	hsa-mir-188-3p	600.333	5.49695	618.333	5.33693
LNA Screen Plate 7 (1/2)	A	6	Sample	hsa-mir-188-5p	606.667	5.2381	626.333	5.12684
LNA Screen Plate 7 (1/2)	A	7	Sample	hsa-mir-18a	627.111	5.01417	661.444	5.22426
LNA Screen Plate 7 (1/2)	A	8	Sample	hsa-mir-30b	603.556	4.51031	631.222	4.38303
LNA Screen Plate 7 (1/2)	A	9	Sample	hsa-mir-30c	704.444	2.64984	652.222	3.93526
LNA Screen Plate 7 (1/2)	A	10	Sample	hsa-mir-30c-1*	578.667	4.85791	612.667	4.98731
LNA Screen Plate 7 (1/2)	B	1	Sample	hsa-mir-192	564.222	5.43521	633.889	4.83786
LNA Screen Plate 7 (1/2)	B	2	Sample	hsa-mir-193a-3p	625.111	4.85247	660.889	4.47209
LNA Screen Plate 7 (1/2)	B	3	Sample	hsa-mir-194	567	4.38957	653.889	4.53696
LNA Screen Plate 7 (1/2)	B	4	Sample	hsa-mir-195	567.556	5.07048	599.889	4.79718
LNA Screen Plate 7 (1/2)	B	5	Sample	hsa-mir-196a	589	4.62177	613.667	5.44994
LNA Screen Plate 7 (1/2)	B	6	Sample	hsa-mir-196a*	579.444	5.50336	601.111	5.23105
LNA Screen Plate 7 (1/2)	B	7	Sample	hsa-mir-196b	576.444	4.93446	644.333	5.00086
LNA Screen Plate 7 (1/2)	B	8	Sample	hsa-mir-424	620.778	3.88402	636.111	4.38428
LNA Screen Plate 7 (1/2)	B	9	Sample	hsa-mir-323-3p	566	4.77032	580.444	5.16845
LNA Screen Plate 7 (1/2)	B	10	Sample	hsa-mir-323-5p	568.444	5.57076	622.222	4.85714
LNA Screen Plate 7 (1/2)	C	1	Sample	hsa-mir-19a*	554	5.716	605.889	4.54796
LNA Screen Plate 7 (1/2)	C	2	Sample	hsa-mir-19b	587.444	4.48269	634.778	4.30597
LNA Screen Plate 7 (1/2)	C	3	Sample	hsa-mir-200a	633.111	4.3173	714.667	3.85572
LNA Screen Plate 8 (1/2)	C	4	Sample	hsa-mir-200a*	577.222	4.36959	737.222	3.43632
LNA Screen Plate 8 (1/2)	C	5	Sample	hsa-mir-200b	635.222	4.02309	685.556	3.59806
LNA Screen Plate 8 (1/2)	C	6	Sample	hsa-mir-200b*	588.444	4.89048	612.444	4.24528
LNA Screen Plate 8 (1/2)	C	7	Sample	hsa-mir-200c	611.111	4.83636	681.889	3.79664
LNA Screen Plate 8 (1/2)	C	8	Sample	hsa-mir-335*	588.111	4.89326	675.889	4.5208
LNA Screen Plate 8 (1/2)	C	9	Sample	hsa-mir-335	605.889	5.2815	660	4.12458
LNA Screen Plate 8 (1/2)	C	10	Sample	hsa-mir-338-3p	599.222	4.37604	661.778	4.26461
LNA Screen Plate 8 (1/2)	D	1	Sample	hsa-mir-205	612.667	3.95357	602.889	4.34943
LNA Screen Plate 8 (1/2)	D	2	Sample	hsa-mir-206	587.222	5.43046	645.444	5.25047
LNA Screen Plate 8 (1/2)	D	3	Sample	hsa-mir-208a	616.667	4.5045	650.778	4.43913
LNA Screen Plate 8 (1/2)	D	4	Sample	hsa-mir-208b	638.111	4.56208	698.778	4.73843
LNA Screen Plate 8 (1/2)	D	5	Sample	hsa-mir-20a	672.111	3.9676	688.778	3.61349
LNA Screen Plate 8 (1/2)	D	6	Sample	hsa-mir-20b	658.778	4.01417	660.556	4.2725
LNA Screen Plate 8 (1/2)	D	7	Sample	hsa-mir-21	612.111	4.64694	683.889	4.50041
LNA Screen Plate 8 (1/2)	D	8	Sample	hsa-mir-34c-5p	588.889	5.16981	707.333	3.92711
LNA Screen Plate 8 (1/2)	D	9	Sample	hsa-mir-361-5p	649.667	4.56644	677.556	3.96851
LNA Screen Plate 8 (1/2)	D	10	Sample	hsa-mir-363	630.333	4.19531	683.333	4.37398
LNA Screen Plate 8 (1/2)	E	1	Sample	hsa-mir-216a	687.556	3.45831	643.889	4.1415
LNA Screen Plate 8 (1/2)	E	2	Sample	hsa-mir-216b	668.444	4.57114	672.667	4.41031
LNA Screen Plate 8 (1/2)	E	3	Sample	hsa-mir-218	658.111	4.52473	771.889	2.95091
LNA Screen Plate 8 (1/2)	E	4	Sample	hsa-mir-218-2*	598.556	3.63839	614.111	3.69097
LNA Screen Plate 8 (1/2)	E	5	Sample	hsa-mir-219-5p	642.333	4.73966	711.556	3.56027
LNA Screen Plate 8 (1/2)	E	6	Sample	hsa-mir-22	646.333	4.53842	733.222	3.04592
LNA Screen Plate 8 (1/2)	E	7	Sample	hsa-mir-22*	608	5.11696	724.667	3.63385
LNA Screen Plate 8 (1/2)	E	8	Sample	hsa-mir-377	629.333	4.32556	709.222	4.19865
LNA Screen Plate 8 (1/2)	E	9	Sample	hsa-mir-378	597.111	4.8195	624	4.22009
LNA Screen Plate 8 (1/2)	E	10	Sample	hsa-mir-378*	683.222	4.26086	702.222	3.81329
LNA Screen Plate 8 (1/2)	F	1	Sample	hsa-mir-23a	590.222	4.6122	653.667	4.48751
LNA Screen Plate 8 (1/2)	F	2	Sample	hsa-mir-23b	607.222	5.2699	637.667	5.07057
LNA Screen Plate 8 (1/2)	F	3	Sample	hsa-mir-24	667.333	4.17915	730.556	2.98099
LNA Screen Plate 8 (1/2)	F	4	Sample	hsa-mir-24-1*	649.444	3.71257	666.222	3.7525
LNA Screen Plate 8 (1/2)	F	5	Sample	hsa-mir-25	665.222	4.72691	730.556	3.51331
LNA Screen Plate 8 (1/2)	F	6	Sample	hsa-mir-26a	662.444	3.94163	714.333	3.03313
LNA Screen Plate 8 (1/2)	F	7	Sample	hsa-mir-26b	620	4.85663	684.778	3.95911
LNA Screen Plate 8 (1/2)	F	8	Sample	hsa-mir-411	645.222	4.90787	657	4.1265
LNA Screen Plate 8 (1/2)	F	9	Sample	hsa-mir-411*	658.889	4.51939	636.556	5.0096
LNA Screen Plate 8 (1/2)	F	10	Sample	hsa-mir-421	619.333	4.50305	623.111	4.45792
LNA Screen Plate 8 (1/2)	G	1	Sample	hsa-mir-27b*	642.556	4.25385	649.556	4.39617
LNA Screen Plate 8 (1/2)	G	2	Sample	hsa-mir-28-5p	578.222	5.18832	665.889	4.50526
LNA Screen Plate 8 (1/2)	G	3	Sample	hsa-mir-296-3p	671.556	4.31833	708	3.60954
LNA Screen Plate 8 (1/2)	G	4	Sample	hsa-mir-296-5p	567.778	1.23288	717	1.99907
LNA Screen Plate 8 (1/2)	G	5	Sample	hsa-mir-297	601.556	5.13484	680.111	3.74122
LNA Screen Plate 8 (1/2)	G	6	Sample	hsa-mir-299-5p	638.556	4.10649	728.222	3.08209
LNA Screen Plate 8 (1/2)	G	7	Sample	hsa-mir-29a	568.444	4.35887	603	4.91985
LNA Screen Plate 8 (1/2)	G	8	Sample	hsa-mir-449a/hsa-mir-449b	630.444	4.70568	669.333	4.34927
LNA Screen Plate 8 (1/2)	G	9	Sample	hsa-mir-450a	619.222	5.02422	637.444	4.14851
LNA Screen Plate 8 (1/2)	G	10	Sample	hsa-mir-451	648.667	4.45358	610.778	4.42059
LNA Screen Plate 8 (1/2)	H	1	Sample	hsa-mir-301a	643.333	3.60967	675.444	3.66837
LNA Screen Plate 8 (1/2)	H	2	Sample	hsa-mir-302a	591.111	5.05639	653.778	4.41876
LNA Screen Plate 8 (1/2)	H	3	Sample	hsa-mir-302b	595	4.94865	689	4.19287
LNA Screen Plate 8 (1/2)	H	4	Sample	hsa-mir-302c	630.778	4.47419	625.333	4.79744
LNA Screen Plate 8 (1/2)	H	5	Sample	hsa-mir-302d	618.222	4.6729	654.333	4.22822
LNA Screen Plate 8 (1/2)	H	6	Sample	hsa-mir-30a	656.556	4.09545	646.333	4.53842
LNA Screen Plate 8 (1/2)	H	7	Sample	hsa-mir-30a*	589.222	5.43089	669.667	4.51302
LNA Screen Plate 8 (1/2)	H	8	Sample	hsa-mir-494	604.444	4.55882	598.333	4.75395
LNA Screen Plate 8 (1/2)	H	9	Sample	hsa-mir-495	622.667	4.71092	670.667	4.5063
LNA Screen Plate 8 (1/2)	H	10	Sample	hsa-mir-496	580.556	5.03349	619.222	5.16777
LNA Screen Plate 8 (1/2)	A	1	Sample	hsa-mir-30c-2*	731.778	3.97814	690.111	4.02512
LNA Screen Plate 8 (1/2)	A	2	Sample	hsa-mir-30d	650.778	4.43913	692.111	4.25429
LNA Screen Plate 8 (1/2)	A	3	Sample	hsa-mir-30e	636.222	5.06462	669.556	4.29804
LNA Screen Plate 8 (1/2)	A	4	Sample	hsa-mir-30e*	626	4.66809	686.667	4.62783
LNA Screen Plate 8 (1/2)	A	5	Sample	hsa-mir-31	598.444	4.80876	617	5.36647
LNA Screen Plate 8 (1/2)	A	6	Sample	hsa-mir-31*	596.556	4.56323	648.111	3.96023
LNA Screen Plate 8 (1/2)	A	7	Sample	hsa-mir-32	621.778	5.3431	650	4.78632
LNA Screen Plate 8 (1/2)	A	8	Sample	hsa-mir-320a	594.333	4.63638	641.889	5.05453
LNA Screen Plate 8 (1/2)	A	9	Sample	hsa-mir-551b	661.889	4.21353	664.556	4.4307
LNA Screen Plate 8 (1/2)	A	10	Sample	hsa-mir-568	588.444	4.89048	610	5.82878
LNA Screen Plate 8 (1/2)	B	1	Sample	hsa-mir-324-5p	699.889	4.3499	633	4.44093
LNA Screen Plate 8 (1/2)	B	2	Sample	hsa-mir-326	774.111	1.73676	659.889	0.926082
LNA Screen Plate 8 (1/2)	B	3	Sample	hsa-mir-328	495.111	0.875224	402.778	0.689655
LNA Screen Plate 8 (1/2)	B	4	Sample	hsa-mir-33a	663.222	4.23857	651.556	4.68963
LNA Screen Plate 8 (1/2)	B	5	Sample	hsa-mir-33a*	662.667	4.25889	634.667	4.7444
LNA Screen Plate 8 (1/2)	B	6	Sample	hsa-mir-330-5p	665.667	4.05608	638.889	4.55652
LNA Screen Plate 8 (1/2)	B	7	Sample	hsa-mir-331-3p	639	2.34742	559	1.01371
LNA Screen Plate 8 (1/2)	B	8	Sample	hsa-mir-331-5p	636.111	4.68122	641.333	4.46985
LNA Screen Plate 8 (1/2)	B	9	Sample	hsa-mir-652	680	4.46078	627.222	4.88928
LNA Screen Plate 8 (1/2)	B	10	Sample	hsa-mir-653	685.667	4.42392	623	4.63706
LNA Screen Plate 8 (1/2)	C	1	Sample	hsa-mir-338-5p	684.778	4.65682	645.556	4.5611
LNA Screen Plate 8 (1/2)	C	2	Sample	hsa-mir-339-5p	658.444	2.86871	616.444	2.52343
LNA Screen Plate 8 (1/2)	C	3	Sample	hsa-mir-340*	678.222	3.62058	695.222	3.77178
LNA Screen Plate 9 (1/2)	C	4	Sample	hsa-mir-340	707.111	4.08548	721	3.83726
LNA Screen Plate 9 (1/2)	C	5	Sample	hsa-mir-342-3p	504.222	2.64434	405.222	1.42583
LNA Screen Plate 9 (1/2)	C	6	Sample	hsa-mir-342-5p	688.556	4.34081	633.778	4.6108
LNA Screen Plate 9 (1/2)	C	7	Sample	hsa-mir-34a	642.222	4.84429	652.333	4.75217
LNA Screen Plate 9 (1/2)	C	8	Sample	hsa-mir-34b	672.111	3.73615	694	0.0960615
LNA Screen Plate 9 (1/2)	C	9	Sample	hsa-mir-744*	711.778	3.93381	684.222	4.17343
LNA Screen Plate 9 (1/2)	C	10	Sample	hsa-mir-760	672.667	4.06343	602	5.05722
LNA Screen Plate 9 (1/2)	D	1	Sample	hsa-mir-365	533.444	2.79109	512.556	2.16779
LNA Screen Plate 9 (1/2)	D	2	Sample	hsa-mir-367	660.111	3.73674	691.778	3.91905
LNA Screen Plate 9 (1/2)	D	3	Sample	hsa-mir-369-3p	718.889	3.21484	702.778	3.65217
LNA Screen Plate 9 (1/2)	D	4	Sample	hsa-mir-369-5p	666.111	4.37031	673.889	4.71558
LNA Screen Plate 9 (1/2)	D	5	Sample	hsa-mir-370	694	4.01857	688.111	3.92378
LNA Screen Plate 9 (1/2)	D	6	Sample	hsa-mir-374b	653.889	4.62192	622.333	5.03482
LNA Screen Plate 9 (1/2)	D	7	Sample	hsa-mir-375	662.667	4.35949	635.333	4.3022
LNA Screen Plate 9 (1/2)	D	8	Sample	hsa-mir-376a*	695.556	4.16933	647	4.19028
LNA Screen Plate 9 (1/2)	D	9	Sample	hsa-mir-9	692.333	4.42947	677.889	4.29438
LNA Screen Plate 9 (1/2)	D	10	Sample	hsa-mir-9*	624.556	4.4654	603.556	4.45508
LNA Screen Plate 9 (1/2)	E	1	Sample	hsa-mir-379	748.222	3.57885	646.889	5.10134
LNA Screen Plate 9 (1/2)	E	2	Sample	hsa-mir-380*	614.444	4.75588	655.444	4.44143
LNA Screen Plate 9 (1/2)	E	3	Sample	hsa-mir-381	717.444	3.45362	707.778	3.3281
LNA Screen Plate 9 (1/2)	E	4	Sample	hsa-mir-382	703	4.14098	619.889	4.35562
LNA Screen Plate 9 (1/2)	E	5	Sample	hsa-miRPlus-D1120	711	3.84435	629.667	4.14681
LNA Screen Plate 9 (1/2)	E	6	Sample	hsa-mir-409-3p	615.111	3.05275	652.333	2.21427
LNA Screen Plate 9 (1/2)	E	7	Sample	hsa-mir-409-5p	686	4.17881	638.444	4.40306
LNA Screen Plate 9 (1/2)	E	8	Sample	hsa-mir-410	696.111	4.13408	657.444	4.61382
LNA Screen Plate 9 (1/2)	E	9	Sample	hsa-mir-551b	652.111	4.70268	673.778	4.33707
LNA Screen Plate 9 (1/2)	E	10	Sample	hsa-mir-568	683.667	4.81066	631	5.19458
LNA Screen Plate 9 (1/2)	F	1	Sample	hsa-mir-423-3p	705.556	4.33071	600.889	4.91864
LNA Screen Plate 9 (1/2)	F	2	Sample	hsa-mir-423-5p	608.444	4.58364	637.333	4.70711
LNA Screen Plate 9 (1/2)	F	3	Sample	hsa-mir-425	649.444	4.31138	660	3.67003
LNA Screen Plate 9 (1/2)	F	4	Sample	hsa-mir-425*	677.889	4.45829	597.222	4.98605
LNA Screen Plate 9 (1/2)	F	5	Sample	hsa-mir-431	692.333	3.81961	601.333	4.87805
LNA Screen Plate 9 (1/2)	F	6	Sample	hsa-mir-431*	655.333	4.27263	592.889	4.92879
LNA Screen Plate 9 (1/2)	F	7	Sample	hsa-mir-433	636.111	4.08734	604	4.69095
LNA Screen Plate 9 (1/2)	F	8	Sample	hsa-mir-448	661.667	3.30814	644	4.10628
LNA Screen Plate 9 (1/2)	F	9	Sample	hsa-mir-652	681.778	4.1558	645	4.87511
LNA Screen Plate 9 (1/2)	F	10	Sample	hsa-mir-653	691	4.42193	597.778	5.2974
LNA Screen Plate 9 (1/2)	G	1	Sample	hsa-mir-455-5p	619.778	4.71495	529.444	5.30955
LNA Screen Plate 9 (1/2)	G	2	Sample	hsa-mir-484	688.778	1.43572	594.556	0.672771
LNA Screen Plate 9 (1/2)	G	3	Sample	hsa-mir-485-5p	667.778	4.4426	661.333	4.35148
LNA Screen Plate 9 (1/2)	G	4	Sample	hsa-mir-485-3p	526.889	2.19317	389	1.34247
LNA Screen Plate 9 (1/2)	G	5	Sample	hsa-mir-486-5p	436	0.560652	287.556	0.502318
LNA Screen Plate 9 (1/2)	G	6	Sample	hsa-mir-487b	673.333	3.59736	587.444	5.10687
LNA Screen Plate 9 (1/2)	G	7	Sample	hsa-mir-490-3p	651	4.7107	577	4.69863
LNA Screen Plate 9 (1/2)	G	8	Sample	hsa-mir-491-5p	627.556	4.21388	618	4.33297
LNA Screen Plate 9 (1/2)	G	9	Sample	hsa-mir-744*	585.222	5.08829	601.556	5.39342
LNA Screen Plate 9 (1/2)	G	10	Sample	hsa-mir-760	602.222	4.7417	537.444	5.49928
LNA Screen Plate 9 (1/2)	H	1	Sample	hsa-mir-497	695.222	2.49321	564.444	5.33465
LNA Screen Plate 9 (1/2)	H	2	Sample	hsa-mir-499-5p	655.778	4.67638	624.222	5.25098
LNA Screen Plate 9 (1/2)	H	3	Sample	hsa-mir-504	642.556	4.02905	596.778	5.25042
LNA Screen Plate 9 (1/2)	H	4	Sample	hsa-mir-532-3p	677.889	2.24553	633.222	2.91279
LNA Screen Plate 9 (1/2)	H	5	Sample	hsa-mir-532-5p	653	5.0536	590.667	5.54929
LNA Screen Plate 9 (1/2)	H	6	Sample	hsa-mir-539	640.778	4.38703	597.111	5.89877
LNA Screen Plate 9 (1/2)	H	7	Sample	hsa-mir-542-3p	610.556	4.87716	584.778	5.22516
LNA Screen Plate 9 (1/2)	H	8	Sample	hsa-mir-543	623.222	4.79586	581.556	4.73825
LNA Screen Plate 9 (1/2)	H	9	Sample	hsa-mir-9	574.667	5.29776	165.125	6.66162
LNA Screen Plate 9 (1/2)	H	10	Sample	hsa-mir-9*	560.222	5.41452	533.444	5.24891
LNA Screen Plate 9 (1/2)	A	1	Sample	hsa-mir-574-3p	422.222	0.736842	504.333	1.41
LNA Screen Plate 9 (1/2)	A	2	Sample	hsa-mir-574-5p	609.333	5.65281	577.889	5.71044
LNA Screen Plate 9 (1/2)	A	3	Sample	hsa-mir-574-5p	628.556	5.16175	554.222	5.65357
LNA Screen Plate 9 (1/2)	A	4	Sample	hsa-mir-582-5p	617.444	4.89473	579	4.97026
LNA Screen Plate 9 (1/2)	A	5	Sample	hsa-mir-590-3p	566.778	5.62635	572.111	4.71936
LNA Screen Plate 9 (1/2)	A	6	Sample	hsa-mir-590-5p	604	4.98528	604.778	4.99724
LNA Screen Plate 9 (1/2)	A	7	Sample	hsa-mir-592	568.667	5.15826	622.111	4.48294
LNA Screen Plate 9 (1/2)	A	8	Sample	hsa-mir-615-3p	584	4.50913	613.556	3.45889
LNA Screen Plate 9 (1/2)	A	9	Sample	hsa-mir-615-5p	640.667	4.49185	701.889	2.75447
LNA Screen Plate 9 (1/2)	A	10	Sample	hsa-mir-1207-3p	572.889	4.71296	655.222	2.22147
LNA Screen Plate 9 (1/2)	B	1	Sample	hsa-mir-654-3p	550.111	5.23127	556.222	5.45346
LNA Screen Plate 9 (1/2)	B	2	Sample	hsa-mir-668	566.778	4.62654	573.111	4.86623
LNA Screen Plate 9 (1/2)	B	3	Sample	hsa-mir-671-3p	550.778	4.7206	580.667	3.99923
LNA Screen Plate 9 (1/2)	B	4	Sample	hsa-mir-671-5p	580.222	5.09383	561.556	5.10487
LNA Screen Plate 9 (1/2)	B	5	Sample	hsa-mir-672 - see comment in column E →	595.556	5.74627	588.111	5.15776
LNA Screen Plate 9 (1/2)	B	6	Sample	hsa-mir-674/hsa-miRPlus-D1100 - see comment in column E →	557.333	5.20335	567.778	5.47945
LNA Screen Plate 9 (1/2)	B	7	Sample	hsa-mir-708	555	4.9049	596.333	4.24818
LNA Screen Plate 9 (1/2)	B	8	Sample	hsa-mir-708*	568.444	4.67162	582.556	4.46309
LNA Screen Plate 9 (1/2)	B	9	Sample	hsa-mir-744	565.222	5.22902	617.667	4.65911
LNA Screen Plate 9 (1/2)	B	10	Sample	hsa-mir-1250	560.333	4.58061	618.889	2.65709
LNA Screen Plate 9 (1/2)	C	1	Sample	hsa-mir-7	567	5.09504	569.889	6.04406
LNA Screen Plate 9 (1/2)	C	2	Sample	hsa-mir-7-1*	615.889	5.05142	583.889	4.98573
LNA Screen Plate 9 (1/2)	C	3	Sample	hsa-mir-802	608.889	4.4708	557.111	4.88632
LNA Screen Plate 10 (1/2)	C	4	Sample	hsa-mir-871 - see comment in column E →	573.222	5.02035	576	5.34336
LNA Screen Plate 10 (1/2)	C	5	Sample	hsa-mir-872/hsa-miRPlus-D1090 - see comment in column E →	633.222	4.79031	598.667	4.67706
LNA Screen Plate 10 (1/2)	C	6	Sample	hsa-mir-873	651.111	4.60751	586.222	5.0417
LNA Screen Plate 10 (1/2)	C	7	Sample	hsa-mir-874	610.889	4.16515	615.778	4.61927
LNA Screen Plate 10 (1/2)	C	8	Sample	hsa-mir-875-5p	634.556	4.50009	608	4.53216
LNA Screen Plate 10 (1/2)	C	9	Sample	hsa-mir-877	645.333	4.42493	608.556	4.92971
LNA Screen Plate 10 (1/2)	C	10	Sample	hsa-mir-1301	592.667	4.012	667.444	2.7468
LNA Screen Plate 10 (1/2)	D	1	Sample	hsa-mir-92a	580	1.68582	650.444	3.17731
LNA Screen Plate 10 (1/2)	D	2	Sample	hsa-mir-92b	648.667	2.9976	584.333	3.84103
LNA Screen Plate 10 (1/2)	D	3	Sample	hsa-mir-93	685.333	4.02075	617.333	4.28366
LNA Screen Plate 10 (1/2)	D	4	Sample	hsa-mir-93*	690.667	1.30309	738	1.77657
LNA Screen Plate 10 (1/2)	D	5	Sample	hsa-mir-96	643.556	4.62707	568.333	4.59433
LNA Screen Plate 10 (1/2)	D	6	Sample	hsa-mir-98	566.333	4.90485	532.556	5.44544
LNA Screen Plate 10 (1/2)	D	7	Sample	hsa-mir-99a	593.222	4.13935	592.333	4.14556
LNA Screen Plate 10 (1/2)	D	8	Sample	hsa-mir-99b	651.889	3.66456	687.111	3.57374
LNA Screen Plate 10 (1/2)	D	9	Sample	hsa-mir-99b*	660.222	4.20734	670.444	4.0769
LNA Screen Plate 10 (1/2)	D	10	Sample	hsa-mir-1249	498	0.423918	415	1.57965
LNA Screen Plate 10 (1/2)	E	1	Sample	hsa-mir-574-3p	652.444	3.98501	583.222	4.87712
LNA Screen Plate 10 (1/2)	E	2	Sample	hsa-mir-574-5p	652.333	4.24119	656.889	3.97497
LNA Screen Plate 10 (1/2)	E	3	Sample	hsa-mir-574-5p	661.889	4.36461	608.889	5.34672
LNA Screen Plate 10 (1/2)	E	4	Sample	hsa-mir-582-5p	646.111	4.72915	567.111	4.85893
LNA Screen Plate 10 (1/2)	E	5	Sample	hsa-mir-590-3p	639.444	4.60469	602	4.54042
LNA Screen Plate 10 (1/2)	E	6	Sample	hsa-mir-590-5p	677.444	3.80515	577.778	4.65385
LNA Screen Plate 10 (1/2)	E	7	Sample	hsa-mir-592	605.111	4.64561	647.667	4.39183
LNA Screen Plate 10 (1/2)	E	8	Sample	hsa-mir-615-3p	651.778	3.9209	597.444	4.68663
LNA Screen Plate 10 (1/2)	E	9	Sample	hsa-mir-615-5p	627.222	4.23384	700.667	3.47288
LNA Screen Plate 10 (1/2)	E	10	Sample	hsa-mir-1275	599.111	5.15579	603.222	4.80752
LNA Screen Plate 10 (1/2)	F	1	Sample	hsa-mir-654-3p	693.111	3.57486	582.333	4.77008
LNA Screen Plate 10 (1/2)	F	2	Sample	hsa-mir-668	672.556	3.81629	595.444	4.45979
LNA Screen Plate 10 (1/2)	F	3	Sample	hsa-mir-671-3p	664	4.53481	568.778	5.19633
LNA Screen Plate 10 (1/2)	F	4	Sample	hsa-mir-671-5p	634.667	4.9895	564.444	5.23622
LNA Screen Plate 10 (1/2)	F	5	Sample	hsa-mir-672 - see comment in column E →	686.222	3.28692	565.889	4.59454
LNA Screen Plate 10 (1/2)	F	6	Sample	hsa-mir-674/hsa-miRPlus-D1100 - see comment in column E →	677.889	3.91739	591.556	5.05259
LNA Screen Plate 10 (1/2)	F	7	Sample	hsa-mir-708	641.333	4.27928	650.556	4.20154
LNA Screen Plate 10 (1/2)	F	8	Sample	hsa-mir-708*	627.111	4.53579	592.111	4.54119
LNA Screen Plate 10 (1/2)	F	9	Sample	hsa-mir-744	616.667	4.77477	659.333	4.75228
LNA Screen Plate 10 (1/2)	F	10	Sample	hsa-mir-1298	668.444	3.50731	670.556	3.61226
LNA Screen Plate 10 (1/2)	G	1	Sample	hsa-mir-7	647.222	4.34335	606.111	4.94959
LNA Screen Plate 10 (1/2)	G	2	Sample	hsa-mir-7-1*	665.333	3.80762	650.778	4.88305
LNA Screen Plate 10 (1/2)	G	3	Sample	hsa-mir-802	644.778	4.58384	665.667	4.25638
LNA Screen Plate 10 (1/2)	G	4	Sample	hsa-mir-871 - see comment in column E →	651.111	4.57338	575.778	5.28753
LNA Screen Plate 10 (1/2)	G	5	Sample	hsa-mir-872/hsa-miRPlus-D1090 - see comment in column E →	651.667	4.12617	555.778	5.2379
LNA Screen Plate 10 (1/2)	G	6	Sample	hsa-mir-873	629.222	4.83842	685	3.92539
LNA Screen Plate 10 (1/2)	G	7	Sample	hsa-mir-874	637	4.74446	683.667	3.88428
LNA Screen Plate 10 (1/2)	G	8	Sample	hsa-mir-875-5p	636.556	4.86996	594.889	4.55734
LNA Screen Plate 10 (1/2)	G	9	Sample	hsa-mir-877	656	3.94648	625.444	4.65447
LNA Screen Plate 10 (1/2)	G	10	Sample	hsa-mir-1228*	603.111	3.97937	686	4.11403
LNA Screen Plate 10 (1/2)	H	1	Sample	hsa-mir-92a	683.111	4.27781	687.667	4.34642
LNA Screen Plate 10 (1/2)	H	2	Sample	hsa-mir-92b	663.333	4.63987	577.111	5.02503
LNA Screen Plate 10 (1/2)	H	3	Sample	hsa-mir-93	614.778	5.27743	659.444	5.2738
LNA Screen Plate 10 (1/2)	H	4	Sample	hsa-mir-93*	630.556	4.6696	673	4.62275
LNA Screen Plate 10 (1/2)	H	5	Sample	hsa-mir-96	662.222	4.63087	649.222	4.2444
LNA Screen Plate 10 (1/2)	H	6	Sample	hsa-mir-98	629.667	4.85266	642.667	4.97925
LNA Screen Plate 10 (1/2)	H	7	Sample	hsa-mir-99a	618.222	5.15816	661.333	4.13306
LNA Screen Plate 10 (1/2)	H	8	Sample	hsa-mir-99b	623.444	5.4714	597.556	4.85311
LNA Screen Plate 10 (1/2)	H	9	Sample	hsa-mir-99b*	569.556	4.52595	595.667	5.37213
LNA Screen Plate 10 (1/2)	H	10	Sample	hsa-mir-520c-3p	640.333	4.92799	670.222	3.86273
LNA Screen Plate 10 (1/2)	A	1	Sample	hsa-mir-320c	632	5.29184	612.333	5.53439
LNA Screen Plate 10 (1/2)	A	2	Sample	hsa-mir-1825	660.444	4.00404	630.111	3.17404
LNA Screen Plate 10 (1/2)	A	3	Sample	hsa-mir-1286	594.444	5.04673	566.222	4.49372
LNA Screen Plate 10 (1/2)	A	4	Sample	hsa-mir-133b	406.667	1.5847	374.889	1.95614
LNA Screen Plate 10 (1/2)	A	5	Sample	hsa-mir-1284	621.667	4.75424	602.111	4.72412
LNA Screen Plate 10 (1/2)	A	6	Sample	hsa-mir-1324	645.444	4.06266	629.111	4.22112
LNA Screen Plate 10 (1/2)	A	7	Sample	hsa-mir-1255a	631.222	4.71748	631.889	4.607
LNA Screen Plate 10 (1/2)	A	8	Sample	hsa-mir-1537	596.778	5.26904	607.889	4.62438
LNA Screen Plate 10 (1/2)	A	9	Sample	hsa-mir-1255b	581.111	5.10516	598.333	5.36676
LNA Screen Plate 10 (1/2)	A	10	Sample	hsa-mir-1308	644	4.33057	636.444	4.59148
LNA Screen Plate 10 (1/2)	B	1	Sample	hsa-mir-1287	611.444	5.39706	610.889	5.16551
LNA Screen Plate 10 (1/2)	B	2	Sample	hsa-mir-107	623.222	5.6338	623.667	5.09531
LNA Screen Plate 10 (1/2)	B	3	Sample	hsa-mir-1228	324	0.48011	169	2.49836
LNA Screen Plate 10 (1/2)	B	4	Sample	hsa-mir-106a	661.778	4.04634	631.222	3.53811
LNA Screen Plate 10 (1/2)	B	5	Sample	hsa-mir-1259	640.444	4.49341	649.778	4.49726
LNA Screen Plate 10 (1/2)	B	6	Sample	hsa-mir-1279	627.556	5.08144	627.111	4.39405
LNA Screen Plate 10 (1/2)	B	7	Sample	hsa-mir-1273	622.333	4.90984	614.556	4.62846
LNA Screen Plate 10 (1/2)	B	8	Sample	hsa-mir-1264	606.444	4.83694	616.778	4.32355
LNA Screen Plate 10 (1/2)	B	9	Sample	hsa-mir-1244	630.667	4.79211	679.889	4.73934
LNA Screen Plate 10 (1/2)	B	10	Sample	hsa-mir-1295	688.556	3.48556	638.444	4.38566
LNA Screen Plate 10 (1/2)	C	1	Sample	hsa-mir-1914	649.222	3.90211	608.333	4.82192
LNA Screen Plate 10 (1/2)	C	2	Sample	hsa-mir-675b	729.889	2.54224	609.444	2.73473
LNA Screen Plate 10 (1/2)	C	3	Sample	hsa-mir-1285	586.444	4.62296	602.556	3.9646
LNA Screen Plate 11 (1/2)	C	4	Sample	hsa-mir-1912	619.333	4.7901	608.667	5.00183
LNA Screen Plate 11 (1/2)	C	5	Sample	hsa-mir-1289	667	3.91471	648	3.87517
LNA Screen Plate 11 (1/2)	C	6	Sample	hsa-mir-1300	621.556	4.89811	644.667	4.17098
LNA Screen Plate 11 (1/2)	C	7	Sample	hsa-mir-1252	568.889	4.35547	566.889	5.40964
LNA Screen Plate 11 (1/2)	C	8	Sample	hsa-mir-1277	539.556	5.76606	561.111	4.75248
LNA Screen Plate 11 (1/2)	C	9	Sample	hsa-mir-1243	723.778	3.59226	703.889	3.59905
LNA Screen Plate 11 (1/2)	C	10	Sample	hsa-mir-526a/hsa-mir-518d-5p/hsa-mir-520c-5p	612	4.53885	597.111	3.8891
LNA Screen Plate 11 (1/2)	D	1	Sample	hsa-mir-1909*	618.444	3.84477	570.444	4.67472
LNA Screen Plate 11 (1/2)	D	2	Sample	hsa-mir-1469	671.556	4.50033	706.333	3.7911
LNA Screen Plate 11 (1/2)	D	3	Sample	hsa-mir-1280	615.444	1.1735	373.667	1.36783
LNA Screen Plate 11 (1/2)	D	4	Sample	hsa-mir-1182	641.333	4.7124	663.111	4.35657
LNA Screen Plate 11 (1/2)	D	5	Sample	hsa-mir-302f	690.889	4.40656	708.889	3.77743
LNA Screen Plate 11 (1/2)	D	6	Sample	hsa-mir-302e	659.889	4.52938	632.333	4.37533
LNA Screen Plate 11 (1/2)	D	7	Sample	hsa-mir-17	692.889	4.20141	648.333	4.50728
LNA Screen Plate 11 (1/2)	D	8	Sample	hsa-mir-1185	653.778	4.79266	699.889	3.84188
LNA Screen Plate 11 (1/2)	D	9	Sample	hsa-mir-548m	640.111	5.08592	706.222	4.16929
LNA Screen Plate 11 (1/2)	D	10	Sample	hsa-mir-1201	644	5.00345	686.333	3.75587
LNA Screen Plate 11 (1/2)	E	1	Sample	hsa-mir-1200	602.111	5.00092	593.778	4.92141
LNA Screen Plate 11 (1/2)	E	2	Sample	hsa-mir-1915	616.111	4.74301	632.778	4.2669
LNA Screen Plate 11 (1/2)	E	3	Sample	hsa-mir-1260	607.889	1.60848	241.667	1.65517
LNA Screen Plate 11 (1/2)	E	4	Sample	hsa-mir-1181	657.889	4.6276	652.333	3.55987
LNA Screen Plate 11 (1/2)	E	5	Sample	hsa-mir-517b	623.444	4.49118	704.556	3.20139
LNA Screen Plate 11 (1/2)	E	6	Sample	hsa-mir-1322	663.111	4.85925	674.889	4.28054
LNA Screen Plate 11 (1/2)	E	7	Sample	hsa-mir-1203	632.889	5.03862	650.444	5.02221
LNA Screen Plate 11 (1/2)	E	8	Sample	hsa-mir-1304	658.444	4.20182	674.889	4.62628
LNA Screen Plate 11 (1/2)	E	9	Sample	hsa-mir-548o	601.778	4.96677	634.111	4.6259
LNA Screen Plate 11 (1/2)	E	10	Sample	hsa-mir-133a	606.667	2.76557	529	3.04558
LNA Screen Plate 11 (1/2)	F	1	Sample	hsa-mir-758	585.111	5.41208	614.667	4.91685
LNA Screen Plate 11 (1/2)	F	2	Sample	hsa-mir-1539	654.556	4.05704	604.778	4.37259
LNA Screen Plate 11 (1/2)	F	3	Sample	hsa-mir-1229	543.444	2.84195	329.667	1.82002
LNA Screen Plate 11 (1/2)	F	4	Sample	hsa-mir-1245	753.111	2.62614	673.222	3.81251
LNA Screen Plate 11 (1/2)	F	5	Sample	hsa-mir-520f	640.222	4.98091	720.222	2.12897
LNA Screen Plate 11 (1/2)	F	6	Sample	hsa-mir-1282	648.556	4.54	655.556	4.62712
LNA Screen Plate 11 (1/2)	F	7	Sample	hsa-mir-548h	673.222	4.78627	679	3.94371
LNA Screen Plate 11 (1/2)	F	8	Sample	hsa-mir-1265	668.444	4.63763	666.667	4.51667
LNA Screen Plate 11 (1/2)	F	9	Sample	hsa-mir-1179	630.444	1.6743	696.222	4.72391
LNA Screen Plate 11 (1/2)	F	10	Sample	hsa-mir-1263	620.889	4.3844	654.667	4.75221
LNA Screen Plate 11 (1/2)	G	1	Sample	hsa-mir-1197	630.444	5.48114	629.556	5.71832
LNA Screen Plate 11 (1/2)	G	2	Sample	hsa-mir-1225-3p	770.889	0.778322	574.444	3.13346
LNA Screen Plate 11 (1/2)	G	3	Sample	hsa-mir-1178	644.444	4.43103	618.444	4.61732
LNA Screen Plate 11 (1/2)	G	4	Sample	hsa-mir-1236	659.889	3.03081	638.889	3.06087
LNA Screen Plate 11 (1/2)	G	5	Sample	hsa-mir-548f	649.889	3.79552	562.667	4.85782
LNA Screen Plate 11 (1/2)	G	6	Sample	hsa-mir-1468	637.333	4.95119	616.889	5.11527
LNA Screen Plate 11 (1/2)	G	7	Sample	hsa-mir-548l	673.667	4.60168	618.444	4.90478
LNA Screen Plate 11 (1/2)	G	8	Sample	hsa-mir-1306	669.444	5.07884	677.444	4.24799
LNA Screen Plate 11 (1/2)	G	9	Sample	hsa-mir-1248	642.333	4.73966	635.889	3.87908
LNA Screen Plate 11 (1/2)	G	10	Sample	hsa-mir-1305	634.444	4.48336	620.778	5.4412
LNA Screen Plate 11 (1/2)	H	1	Sample	hsa-mir-1184	573.333	5.42636	587.222	4.16272
LNA Screen Plate 11 (1/2)	H	2	Sample	hsa-mir-412	667.222	4.59617	637.444	4.70629
LNA Screen Plate 11 (1/2)	H	3	Sample	hsa-mir-1226	659.333	4.1456	626.333	5.35746
LNA Screen Plate 11 (1/2)	H	4	Sample	hsa-mir-1234	648.556	1.83313	584.222	2.28224
LNA Screen Plate 11 (1/2)	H	5	Sample	hsa-mir-548p	717	4.24609	593.444	4.99906
LNA Screen Plate 11 (1/2)	H	6	Sample	hsa-mir-1261	657.889	4.1547	588.667	5.58701
LNA Screen Plate 11 (1/2)	H	7	Sample	hsa-mir-548n	682.556	4.21618	584.667	4.71304
LNA Screen Plate 11 (1/2)	H	8	Sample	hsa-mir-449a	693.111	4.71305	632.111	5.81825
LNA Screen Plate 11 (1/2)	H	9	Sample	hsa-mir-517a	632.556	5.05884	624.222	4.64578
LNA Screen Plate 11 (1/2)	H	10	Sample	hsa-mir-1914*	666.778	4.58257	660.556	4.23886
LNA Screen Plate 11 (1/2)	A	1	Sample	hsa-mir-1291	649.222	4.70649	616.556	4.68553
LNA Screen Plate 11 (1/2)	A	2	Sample	hsa-mir-1226*	553.556	3.17142	505.444	2.52803
LNA Screen Plate 11 (1/2)	A	3	Sample	hsa-mir-1208	639.444	5.14335	615.889	5.50244
LNA Screen Plate 11 (1/2)	A	4	Sample	hsa-mir-1267	771.667	1.92945	720.222	0.92564
LNA Screen Plate 11 (1/2)	A	5	Sample	hsa-mir-1256	648.667	3.8198	642	5.12288
LNA Screen Plate 11 (1/2)	A	6	Sample	hsa-mir-1470	557.667	2.64993	312.667	0.888415
LNA Screen Plate 11 (1/2)	A	7	Sample	hsa-mir-1283	666.556	4.75079	623.889	5.14693
LNA Screen Plate 11 (1/2)	A	8	Sample	hsa-mir-548j	650.889	5.39433	637.889	4.77269
LNA Screen Plate 11 (1/2)	A	9	Sample	hsa-mir-513b	644.333	4.7422	635.333	4.86184
LNA Screen Plate 11 (1/2)	A	10	Sample	hsa-mir-1272	630	3.96825	607.222	4.30009
LNA Screen Plate 11 (1/2)	B	1	Sample	hsa-mir-1246	611.444	5.61512	621	5.51082
LNA Screen Plate 11 (1/2)	B	2	Sample	hsa-mir-1911	625.556	4.47602	611.444	4.7247
LNA Screen Plate 11 (1/2)	B	3	Sample	hsa-mir-1247	717.778	3.40557	691.333	2.65188
LNA Screen Plate 11 (1/2)	B	4	Sample	hsa-mir-548g	616	5.06854	615	4.42638
LNA Screen Plate 11 (1/2)	B	5	Sample	hsa-mir-1910	604	4.37822	608	4.40424
LNA Screen Plate 11 (1/2)	B	6	Sample	hsa-mir-1274a	633.222	4.50956	605.889	3.81441
LNA Screen Plate 11 (1/2)	B	7	Sample	hsa-mir-1206	609.556	4.99453	604.222	4.63406
LNA Screen Plate 11 (1/2)	B	8	Sample	hsa-mir-150*	620.222	4.81906	640	4.63542
LNA Screen Plate 11 (1/2)	B	9	Sample	hsa-mir-1278	641.889	3.75627	660.333	4.15615
LNA Screen Plate 11 (1/2)	B	10	Sample	hsa-mir-1204	602.667	4.81195	652.444	4.56403
LNA Screen Plate 11 (1/2)	C	1	Sample	hsa-mir-1231	637	4.65725	602.556	4.96035
LNA Screen Plate 11 (1/2)	C	2	Sample	hsa-mir-1202	634.556	4.60515	621	4.77724
LNA Screen Plate 11 (1/2)	C	3	Sample	hsa-mir-1290	722.444	0.153799	661.889	4.6332
LNA Screen Plate 12 (1/2)	C	4	Sample	hsa-mir-1257	640.222	4.54703	622	4.76956
LNA Screen Plate 12 (1/2)	C	5	Sample	hsa-mir-1538	745	1.75988	675.222	2.74807
LNA Screen Plate 12 (1/2)	C	6	Sample	hsa-mir-548e	639.556	4.10007	672.667	3.58441
LNA Screen Plate 12 (1/2)	C	7	Sample	hsa-mir-664	707.667	2.07254	637.222	1.55187
LNA Screen Plate 12 (1/2)	C	8	Sample	hsa-mir-518f	570.333	4.77304	566.778	4.62654
LNA Screen Plate 12 (1/2)	C	9	Sample	hsa-mir-1302	608.875	5.23506	641	4.24684
LNA Screen Plate 12 (1/2)	C	10	Sample	hsa-mir-502-3p	618.889	4.91921	661.333	3.1922
LNA Screen Plate 12 (1/2)	D	1	Sample	hsa-mir-1471	612.111	4.88292	647.444	4.66793
LNA Screen Plate 12 (1/2)	D	2	Sample	hsa-mir-1268	641.667	5.17749	630.444	4.63518
LNA Screen Plate 12 (1/2)	D	3	Sample	hsa-mir-1323	656.889	4.53315	647.444	4.8567
LNA Screen Plate 12 (1/2)	D	4	Sample	hsa-mir-1292	682.333	4.33154	643	4.66563
LNA Screen Plate 12 (1/2)	D	5	Sample	hsa-mir-720	605.333	3.67107	605.222	2.57022
LNA Screen Plate 12 (1/2)	D	6	Sample	hsa-mir-548i	619.222	4.66535	635.778	4.54387
LNA Screen Plate 12 (1/2)	D	7	Sample	hsa-mir-103	654.444	4.39728	633.444	4.50798
LNA Screen Plate 12 (1/2)	D	8	Sample	hsa-mir-1266	615.333	4.26147	630.111	4.28496
LNA Screen Plate 12 (1/2)	D	9	Sample	hsa-mir-1826	682.333	3.89187	728.556	2.85191
LNA Screen Plate 12 (1/2)	D	10	Sample	hsa-mir-1224-3p	621.667	1.21537	576.556	0.905762
LNA Screen Plate 12 (1/2)	E	1	Sample	hsa-mir-1299	650.111	4.8026	638	4.78927
LNA Screen Plate 12 (1/2)	E	2	Sample	hsa-mir-518f*	19.8889	0	619.111	4.84566
LNA Screen Plate 12 (1/2)	E	3	Sample	hsa-mir-1276	721.222	3.68202	683.444	4.19444
LNA Screen Plate 12 (1/2)	E	4	Sample	hsa-mir-1238	718.111	2.63036	645.444	3.46015
LNA Screen Plate 12 (1/2)	E	5	Sample	hsa-mir-548k	671.444	4.20321	677.333	4.57677
LNA Screen Plate 12 (1/2)	E	6	Sample	hsa-mir-1269	671.222	4.55223	656.444	4.33311
LNA Screen Plate 12 (1/2)	E	7	Sample	hsa-mir-449b	683.222	3.90307	644.111	4.57133
LNA Screen Plate 12 (1/2)	E	8	Sample	hsa-mir-320b	661.667	3.99664	666.667	4.13333
LNA Screen Plate 12 (1/2)	E	9	Sample	hsa-mir-1237	695.444	4.31379	724.667	3.77185
LNA Screen Plate 12 (1/2)	E	10	Sample	hsa-mir-1270	702.556	3.6217	663.556	4.11922
LNA Screen Plate 12 (1/2)	F	1	Sample	hsa-mir-1911*	684.667	4.99838	641.889	4.37944
LNA Screen Plate 12 (1/2)	F	2	Sample	hsa-mir-1303	656.778	4.517	653.556	4.43727
LNA Screen Plate 12 (1/2)	F	3	Sample	hsa-mir-1909	706.889	3.70953	607.667	4.18724
LNA Screen Plate 12 (1/2)	F	4	Sample	hsa-mir-1253	682.778	4.26363	680.222	4.08363
LNA Screen Plate 12 (1/2)	F	5	Sample	hsa-mir-1293	691.111	4.48553	645.444	4.85454
LNA Screen Plate 12 (1/2)	F	6	Sample	hsa-mir-663b	665.333	3.45691	679.111	3.77945
LNA Screen Plate 12 (1/2)	F	7	Sample	hsa-mir-1233	765.222	1.87309	720.667	1.17175
LNA Screen Plate 12 (1/2)	F	8	Sample	hsa-mir-1205	699.889	4.09589	672.222	3.45455
LNA Screen Plate 12 (1/2)	F	9	Sample	hsa-mir-1225-5p	676.333	4.32068	708.222	3.85943
LNA Screen Plate 12 (1/2)	F	10	Sample	hsa-mir-520b	688.444	4.18012	674.444	4.06919
LNA Screen Plate 12 (1/2)	G	1	Sample	hsa-mir-1294	665.778	4.90654	614.111	4.77655
LNA Screen Plate 12 (1/2)	G	2	Sample	hsa-mir-1913	748.333	2.92502	698.333	2.21161
LNA Screen Plate 12 (1/2)	G	3	Sample	hsa-mir-526b*	694.444	3.856	647.889	4.39033
LNA Screen Plate 12 (1/2)	G	4	Sample	hsa-mir-1224-5p	648.778	4.9666	657.111	4.3118
LNA Screen Plate 12 (1/2)	G	5	Sample	hsa-mir-1288	709.111	3.13381	633	3.44041
LNA Screen Plate 12 (1/2)	G	6	Sample	hsa-mir-1227	664.222	0.802944	619.556	0
LNA Screen Plate 12 (1/2)	G	7	Sample	hsa-mir-1321	634.222	4.57253	670	4.31177
LNA Screen Plate 12 (1/2)	G	8	Sample	hsa-mir-1183	657.778	4.15541	659.222	4.3317
LNA Screen Plate 12 (1/2)	G	9	Sample	hsa-mir-1915*	675.333	3.8664	689.222	3.35322
LNA Screen Plate 12 (1/2)	G	10	Sample	hsa-mir-1281	676	3.28731	684.778	2.57991
LNA Screen Plate 12 (1/2)	H	1	Sample	hsa-mir-1274b	731.778	3.79593	716.333	3.27284
LNA Screen Plate 12 (1/2)	H	2	Sample	hsa-mir-1251	674.333	4.95963	640.889	4.681
LNA Screen Plate 12 (1/2)	H	3	Sample	hsa-mir-1297	705.667	4.03086	655.667	4.74496
LNA Screen Plate 12 (1/2)	H	4	Sample	hsa-mir-513c	656.667	5.02538	847.222	3.34426
LNA Screen Plate 12 (1/2)	H	5	Sample	hsa-mir-1827	684.222	4.59565	629.667	5.61143
LNA Screen Plate 12 (1/2)	H	6	Sample	hsa-mir-664*	659	4.60293	664	4.30054
LNA Screen Plate 12 (1/2)	A	1	Sample	hsa-mir-1258	544.778	6.24108	520.444	6.0205
LNA Screen Plate 12 (1/2)	B	1	Sample	hsa-mir-320d	511	5.74038	506.889	5.78694
LNA Screen Plate 12 (1/2)	C	1	Sample	hsa-mir-1262	513.889	6.68108	505.889	5.40303
LNA Screen Plate 12 (1/2)	D	1	Sample	hsa-mir-1254	497.556	6.47611	512.667	5.3316
LNA Screen Plate 12 (1/2)	E	1	Sample	hsa-mir-1207-5p	496.333	6.20103	523.556	4.01104
LNA Screen Plate 12 (1/2)	F	1	Sample	hsa-mir-1271	488.111	5.69087	480.667	5.6172
LNA Screen Plate 12 (1/2)	G	1	Sample	hsa-mir-103-as	469.111	5.56608	458.222	4.65567
LNA Screen Plate 12 (1/2)
LNA Screen Plate 12 (1/2)
LNA Screen Plate 12 (1/2)
LNA Screen Plate 12 (1/2)
LNA Screen Plate 12 (1/2)
LNA Screen Plate 12 (1/2)
LNA Screen Plate 12 (1/2)
LNA Screen Plate 12 (1/2)
LNA Screen Plate 12 (1/2)
LNA Screen Plate 12 (1/2)
LNA Screen Plate 12 (1/2)
LNA Screen Plate 12 (1/2)
LNA Screen Plate 12 (1/2)
LNA Screen Plate 12 (1/2)
LNA Screen Plate 12 (1/2)
LNA Screen Plate 12 (1/2)
LNA Screen Plate 13 (1/2)
LNA Screen Plate 13 (1/2)
LNA Screen Plate 13 (1/2)
LNA Screen Plate 13 (1/2)
LNA Screen Plate 13 (1/2)
LNA Screen Plate 13 (1/2)
LNA Screen Plate 13 (1/2)
