# Supplementary material for: Genome-Wide Exploration of miRNA Function in Mammalian Muscle Cell Differentiation
Source: PLoS One. 2013 Aug 21;8(8):e71927. doi: 10.1371/journal.pone.0071927 (PMC3749189; doi:10.1371/journal.pone.0071927)
Supplement: File S2 — Lists of miRNAs tested in the LNA antisense screen and in the expression screen. (XLS) [file pone.0071927.s005.xls]

## Sheet: Feuil1
Functional screen	Expression screen (RT Exiqon)
hsa-let-7a	hsa-let-7a		1		KD and not arrays		KD and not arrays
hsa-let-7a*	hsa-let-7a*		1				miR-1469
hsa-let-7b	hsa-let-7b		1				miR-1470
hsa-let-7b*	hsa-let-7b*		1				miR-1471
hsa-let-7c	hsa-let-7c		1				hsa-mir-1538
hsa-let-7c*	hsa-let-7c*		1				hsa-mir-1539
hsa-let-7e*	hsa-let-7d		3				hsa-mir-1909
hsa-let-7f-2*	hsa-let-7d*		6				hsa-mir-1909*
hsa-let-7f-2*	hsa-let-7e		5				hsa-mir-1910
hsa-let-7g*	hsa-let-7e*		5				hsa-mir-1911
hsa-let-7i	hsa-let-7f		6				hsa-mir-1911*
hsa-let-7i*	hsa-let-7f-1*		5				hsa-mir-1912
hsa-mir-1	hsa-let-7f-2*		6				hsa-mir-1913
hsa-mir-100	hsa-let-7g		6				hsa-mir-1914
hsa-mir-100*	hsa-let-7g*		5				hsa-mir-1914*
hsa-mir-103	hsa-let-7i		8				hsa-mir-1915
hsa-mir-103-as	hsa-let-7i*		#N/A				hsa-mir-1915*
hsa-mir-105	hsa-miR-1		7				hsa-mir-423-3p
hsa-mir-105*	hsa-miR-100		6				hsa-mir-590-5p
hsa-mir-106a	hsa-miR-100*		7				hsa-mir-634
hsa-mir-106a*	hsa-miR-101		6				hsa-mir-642
hsa-mir-106a/hsa-mir-17	hsa-miR-101*		#N/A				hsa-mir-672 - see comment in column E →
hsa-mir-107	hsa-miR-103		8				hsa-mir-674 - see comment in column E →
hsa-mir-10a*	hsa-miR-105		8				hsa-mir-768-3p
hsa-mir-10b	hsa-miR-105*		9				hsa-mir-768-5p
hsa-mir-10b*	hsa-miR-106a		8				hsa-mir-801 - see comment in column E →
hsa-mir-1178	hsa-miR-106a*		9				hsa-mir-871 - see comment in column E →
hsa-mir-1179	hsa-miR-106b		9				hsa-mir-943
hsa-mir-1180	hsa-miR-106b*		9				hsa-miRPlus-A1043
hsa-mir-1181	hsa-miR-107		9				hsa-miRPlus-A1046
hsa-mir-1182	hsa-miR-10a		9
hsa-mir-1183	hsa-miR-10a*		9
hsa-mir-1184	hsa-miR-10b		9
hsa-mir-1185	hsa-miR-10b*		9
hsa-mir-1197	hsa-miR-1178		9
hsa-mir-1200	hsa-miR-1179		9
hsa-mir-1201	hsa-miR-1180		9					0.0312152
hsa-mir-1202	hsa-miR-1181		9
hsa-mir-1203	hsa-miR-1182		9
hsa-mir-1204	hsa-miR-1183		9
hsa-mir-1205	hsa-miR-1184		9
hsa-mir-1206	hsa-miR-1185		9
hsa-mir-1207-3p	hsa-miR-1197		9
hsa-mir-1207-5p	hsa-miR-1200		9
hsa-mir-1208	hsa-miR-1201		9
hsa-mir-122	hsa-miR-1202		9
hsa-mir-122*	hsa-miR-1203		8
hsa-mir-1224-3p	hsa-miR-1204		9
hsa-mir-1224-5p	hsa-miR-1205		9
hsa-mir-1225-3p	hsa-miR-1206		9
hsa-mir-1225-5p	hsa-miR-1207-3p		9
hsa-mir-1226	hsa-miR-1207-5p		9
hsa-mir-1226*	hsa-miR-1208		8
hsa-mir-1227	hsa-miR-122		9
hsa-mir-1228	hsa-miR-122*		9
hsa-mir-1228*	hsa-miR-1224-3p		8
hsa-mir-1229	hsa-miR-1224-5p		9
hsa-mir-1231	hsa-miR-1225-3p		9
hsa-mir-1233	hsa-miR-1225-5p		9
hsa-mir-1234	hsa-miR-1226		9
hsa-mir-1236	hsa-miR-1226*		9
hsa-mir-1237	hsa-miR-1227		9
hsa-mir-1238	hsa-miR-1228		9
hsa-mir-124	hsa-miR-1228*		9
hsa-mir-1243	hsa-miR-1229		10
hsa-mir-1244	hsa-miR-1231		10
hsa-mir-1245	hsa-miR-1233		10
hsa-mir-1246	hsa-miR-1234		10
hsa-mir-1247	hsa-miR-1236		10
hsa-mir-1248	hsa-miR-1237		10
hsa-mir-1249	hsa-miR-1238		10
hsa-mir-1250	hsa-miR-124		10
hsa-mir-1251	hsa-miR-124*		10
hsa-mir-1252	hsa-miR-1243		10
hsa-mir-1253	hsa-miR-1244		10
hsa-mir-1254	hsa-miR-1245		10
hsa-mir-1255a	hsa-miR-1246		10
hsa-mir-1255b	hsa-miR-1247		10
hsa-mir-1256	hsa-miR-1248		10
hsa-mir-1257	hsa-miR-1249		10
hsa-mir-1258	hsa-miR-1250		10
hsa-mir-1259	hsa-miR-1251		10
hsa-mir-125b-2*	hsa-miR-1252		14
hsa-mir-126*	hsa-miR-1253		14
hsa-mir-1260	hsa-miR-1254		15
hsa-mir-1261	hsa-miR-1255a		15
hsa-mir-1262	hsa-miR-1255b		15
hsa-mir-1263	hsa-miR-1256		15
hsa-mir-1264	hsa-miR-1257		15
hsa-mir-1265	hsa-miR-1258		15
hsa-mir-1266	hsa-miR-1259		15
hsa-mir-1267	hsa-miR-125a-3p		15
hsa-mir-1268	hsa-miR-125a-5p		15
hsa-mir-1269	hsa-miR-125b		15
hsa-mir-127-3p	hsa-miR-125b-1*		15
hsa-mir-127-5p	hsa-miR-125b-2*		15
hsa-mir-1270	hsa-miR-126		15
hsa-mir-1271	hsa-miR-126*		15
hsa-mir-1272	hsa-miR-1260		15
hsa-mir-1273	hsa-miR-1261		15
hsa-mir-1274a	hsa-miR-1262		15
hsa-mir-1274b	hsa-miR-1263		15
hsa-mir-1275	hsa-miR-1264		15
hsa-mir-1276	hsa-miR-1265		15
hsa-mir-1277	hsa-miR-1266		15
hsa-mir-1278	hsa-miR-1267		15
hsa-mir-1279	hsa-miR-1268		15
hsa-mir-128	hsa-miR-1269		15
hsa-mir-1280	hsa-miR-127-3p		15
hsa-mir-1281	hsa-miR-127-5p		15
hsa-mir-1282	hsa-miR-1270		15
hsa-mir-1283	hsa-miR-1271		15
hsa-mir-1284	hsa-miR-1272		15
hsa-mir-1285	hsa-miR-1273		15
hsa-mir-1286	hsa-miR-1274a		15
hsa-mir-1287	hsa-miR-1274b		15
hsa-mir-1288	hsa-miR-1275		15
hsa-mir-1289	hsa-miR-1276		15
hsa-mir-129-3p	hsa-miR-1277		15
hsa-mir-129*	hsa-miR-1278		14
hsa-mir-1290	hsa-miR-1279		16
hsa-mir-1291	hsa-miR-128		16
hsa-mir-1292	hsa-miR-1280		16
hsa-mir-1293	hsa-miR-1281		16
hsa-mir-1294	hsa-miR-1282		16
hsa-mir-1295	hsa-miR-1283		16
hsa-mir-1296	hsa-miR-1284		16
hsa-mir-1297	hsa-miR-1285		16
hsa-mir-1298	hsa-miR-1286		16
hsa-mir-1299	hsa-miR-1287		16
hsa-mir-1300	hsa-miR-1288		16
hsa-mir-1301	hsa-miR-1289		16
hsa-mir-1302	hsa-miR-129-3p		16
hsa-mir-1303	hsa-miR-129-5p		16
hsa-mir-1304	hsa-miR-129*		16
hsa-mir-1305	hsa-miR-1290		16
hsa-mir-1306	hsa-miR-1291		16
hsa-mir-1307	hsa-miR-1292		16
hsa-mir-1308	hsa-miR-1293		16
hsa-mir-130a*	hsa-miR-1294		16
hsa-mir-132*	hsa-miR-1295		19
hsa-mir-1321	hsa-miR-1296		20
hsa-mir-1322	hsa-miR-1297		20
hsa-mir-1323	hsa-miR-1298		20
hsa-mir-1324	hsa-miR-1299		20
hsa-mir-133a	hsa-miR-1300		20
hsa-mir-133a/hsa-mir-133b	hsa-miR-1301		#N/A
hsa-mir-133b	hsa-miR-1302		19
hsa-mir-134	hsa-miR-1303		19
hsa-mir-135a	hsa-miR-1304		19
hsa-mir-135a*	hsa-miR-1305		18
hsa-mir-135b	hsa-miR-1306		19
hsa-mir-135b*	hsa-miR-1307		18
hsa-mir-138-1*	hsa-miR-1308		23
hsa-mir-138-2*	hsa-miR-130a		23
hsa-mir-139-5p	hsa-miR-130a*		24
hsa-mir-139-5p	hsa-miR-130b		23
hsa-mir-140-3p	hsa-miR-130b*		23
hsa-mir-140-5p	hsa-miR-132		23
hsa-mir-141	hsa-miR-132*		23
hsa-mir-141*	hsa-miR-1321		22
hsa-mir-143*	hsa-miR-1322		25
hsa-mir-144*	hsa-miR-1323		26
hsa-mir-145*	hsa-miR-1324		27
hsa-mir-1468	hsa-miR-133a		28
hsa-mir-1469	hsa-miR-133b		#N/A		miR-1469
hsa-mir-146a*	hsa-miR-134		27
hsa-mir-146b-3p	hsa-miR-135a		28
hsa-mir-146b-5p	hsa-miR-135a*		28
hsa-mir-147	hsa-miR-135b		28
hsa-mir-1470	hsa-miR-135b*		#N/A		miR-1470
hsa-mir-1471	hsa-miR-136		#N/A		miR-1471
hsa-mir-147b	hsa-miR-136*		26
hsa-mir-148a	hsa-miR-137		26
hsa-mir-148a*	hsa-miR-138		25
hsa-mir-148b	hsa-miR-138-1*		26
hsa-mir-148b*	hsa-miR-138-2*		25
hsa-mir-149	hsa-miR-139-3p		25
hsa-mir-149*	hsa-miR-139-5p		24
hsa-mir-150	hsa-miR-140-3p		25
hsa-mir-150*	hsa-miR-140-5p		24
hsa-mir-150*	hsa-miR-141		23
hsa-mir-151-3p	hsa-miR-141*		24
hsa-mir-151-5p	hsa-miR-142-3p		24
hsa-mir-152	hsa-miR-142-5p		24
hsa-mir-153	hsa-miR-143		24
hsa-mir-1537	hsa-miR-143*		24
hsa-mir-1538	hsa-miR-144		#N/A		hsa-mir-1538
hsa-mir-1539	hsa-miR-144*		#N/A		hsa-mir-1539
hsa-mir-154	hsa-miR-145		22
hsa-mir-155	hsa-miR-145*		23
hsa-mir-155*	hsa-miR-1468		22
hsa-mir-15a*	hsa-miR-146a		23
hsa-mir-16-1*	hsa-miR-146a*		27
hsa-mir-16-2*	hsa-miR-146b-3p		27
hsa-mir-17	hsa-miR-146b-5p		27
hsa-mir-17*	hsa-miR-147		26
hsa-mir-181a	hsa-miR-147b		27
hsa-mir-181a-2*	hsa-miR-148a		27
hsa-mir-181a*	hsa-miR-148a*		25
hsa-mir-181b	hsa-miR-148b		27
hsa-mir-181c	hsa-miR-149		27
hsa-mir-181c*	hsa-miR-149*		26
hsa-mir-181d	hsa-miR-150		27
hsa-mir-182*	hsa-miR-150*		27
hsa-mir-1825	hsa-miR-151-3p		28
hsa-mir-1826	hsa-miR-151-5p		28
hsa-mir-1827	hsa-miR-152		28
hsa-mir-185	hsa-miR-153		31
hsa-mir-185	hsa-miR-1537		30
hsa-mir-185*	hsa-miR-154		29
hsa-mir-186	hsa-miR-154*		30
hsa-mir-186*	hsa-miR-155		29
hsa-mir-187	hsa-miR-155*		30
hsa-mir-187*	hsa-miR-15a		29
hsa-mir-188-3p	hsa-miR-15a*		30
hsa-mir-188-5p	hsa-miR-15b		30
hsa-mir-18a	hsa-miR-15b*		30
hsa-mir-18b	hsa-miR-16		31
hsa-mir-18b*	hsa-miR-16-1*		30
hsa-mir-1908	hsa-miR-16-2*		32
hsa-mir-1909	hsa-miR-17		#N/A		hsa-mir-1909
hsa-mir-1909*	hsa-miR-17*		#N/A		hsa-mir-1909*
hsa-mir-191*	hsa-miR-181a		31
hsa-mir-1910	hsa-miR-181a-2*		#N/A		hsa-mir-1910
hsa-mir-1911	hsa-miR-181a*		#N/A		hsa-mir-1911
hsa-mir-1911*	hsa-miR-181b		#N/A		hsa-mir-1911*
hsa-mir-1912	hsa-miR-181c		#N/A		hsa-mir-1912
hsa-mir-1913	hsa-miR-181c*		#N/A		hsa-mir-1913
hsa-mir-1914	hsa-miR-181d		#N/A		hsa-mir-1914
hsa-mir-1914*	hsa-miR-182		#N/A		hsa-mir-1914*
hsa-mir-1915	hsa-miR-182*		#N/A		hsa-mir-1915
hsa-mir-1915*	hsa-miR-1825		#N/A		hsa-mir-1915*
hsa-mir-192	hsa-miR-1826		23
hsa-mir-192*	hsa-miR-1827		22
hsa-mir-193a-3p	hsa-miR-183		23
hsa-mir-193a-5p	hsa-miR-183*		23
hsa-mir-193b	hsa-miR-184		23
hsa-mir-193b*	hsa-miR-185		22
hsa-mir-194	hsa-miR-185*		23
hsa-mir-194*	hsa-miR-186		22
hsa-mir-195	hsa-miR-186*		23
hsa-mir-195*	hsa-miR-187		22
hsa-mir-196a	hsa-miR-187*		23
hsa-mir-196a*	hsa-miR-188-3p		22
hsa-mir-196b	hsa-miR-188-5p		23
hsa-mir-198	hsa-miR-18a		24
hsa-mir-199b-5p	hsa-miR-18a*		26
hsa-mir-19a*	hsa-miR-18b		26
hsa-mir-19b	hsa-miR-18b*		27
hsa-mir-19b-1*	hsa-miR-190		27
hsa-mir-19b-2*	hsa-miR-1908		27
hsa-mir-200a	hsa-miR-190b		27
hsa-mir-200a*	hsa-miR-191		26
hsa-mir-200b	hsa-miR-191*		27
hsa-mir-200b*	hsa-miR-192		26
hsa-mir-200c	hsa-miR-192*		27
hsa-mir-202	hsa-miR-193a-3p		28
hsa-mir-205	hsa-miR-193a-5p		31
hsa-mir-206	hsa-miR-193b		31
hsa-mir-208a	hsa-miR-193b*		31
hsa-mir-208b	hsa-miR-194		31
hsa-mir-20a	hsa-miR-194*		31
hsa-mir-20a*	hsa-miR-195		30
hsa-mir-20b	hsa-miR-195*		31
hsa-mir-20b*	hsa-miR-196a		30
hsa-mir-21	hsa-miR-196a*		31
hsa-mir-21*	hsa-miR-196b		30
hsa-mir-211	hsa-miR-197		32
hsa-mir-215	hsa-miR-198		35
hsa-mir-216a	hsa-miR-199a-3p/hsa-miR-199b-3p		35
hsa-mir-216b	hsa-miR-199a-5p		35
hsa-mir-217	hsa-miR-199b-5p		35
hsa-mir-218	hsa-miR-19a		35
hsa-mir-218-1*	hsa-miR-19a*		35
hsa-mir-218-2*	hsa-miR-19b		35
hsa-mir-219-1-3p	hsa-miR-19b-1*		35
hsa-mir-219-2-3p	hsa-miR-19b-2*		35
hsa-mir-219-5p	hsa-miR-200a		35
hsa-mir-22	hsa-miR-200a*		35
hsa-mir-22*	hsa-miR-200b		34
hsa-mir-220a	hsa-miR-200b*		35
hsa-mir-220b	hsa-miR-200c		35
hsa-mir-220c	hsa-miR-200c*		35
hsa-mir-221*	hsa-miR-202		35
hsa-mir-222*	hsa-miR-202*		36
hsa-mir-223*	hsa-miR-203		37
hsa-mir-23a	hsa-miR-204		39
hsa-mir-23a*	hsa-miR-205		38
hsa-mir-23b	hsa-miR-206		39
hsa-mir-23b*	hsa-miR-208a		38
hsa-mir-24	hsa-miR-208b		39
hsa-mir-24-1*	hsa-miR-20a		39
hsa-mir-24-2*	hsa-miR-20a*		39
hsa-mir-25	hsa-miR-20b		39
hsa-mir-25*	hsa-miR-20b*		38
hsa-mir-26a	hsa-miR-21		39
hsa-mir-26a-1*	hsa-miR-21*		39
hsa-mir-26a-2*	hsa-miR-210		39
hsa-mir-26b	hsa-miR-211		39
hsa-mir-26b*	hsa-miR-212		38
hsa-mir-27a	hsa-miR-214		39
hsa-mir-27a*	hsa-miR-214*		38
hsa-mir-27b	hsa-miR-215		39
hsa-mir-27b*	hsa-miR-216a		38
hsa-mir-28-3p	hsa-miR-216b		39
hsa-mir-28-5p	hsa-miR-217		39
hsa-mir-296-3p	hsa-miR-218		39
hsa-mir-296-5p	hsa-miR-218-1*		39
hsa-mir-297	hsa-miR-218-2*		39
hsa-mir-298	hsa-miR-219-1-3p		39
hsa-mir-299-3p	hsa-miR-219-2-3p		39
hsa-mir-299-5p	hsa-miR-219-5p		39
hsa-mir-29a	hsa-miR-22		39
hsa-mir-29a*	hsa-miR-22*		38
hsa-mir-29b	hsa-miR-220a		39
hsa-mir-29b-1*	hsa-miR-220b		39
hsa-mir-29b-2*	hsa-miR-220c		39
hsa-mir-29c	hsa-miR-221		39
hsa-mir-29c*	hsa-miR-221*		38
hsa-mir-300	hsa-miR-222		39
hsa-mir-301a	hsa-miR-222*		39
hsa-mir-301b	hsa-miR-223		39
hsa-mir-302a	hsa-miR-223*		39
hsa-mir-302a*	hsa-miR-224		38
hsa-mir-302b	hsa-miR-23a		39
hsa-mir-302b*	hsa-miR-23a*		38
hsa-mir-302c	hsa-miR-23b		39
hsa-mir-302c*	hsa-miR-23b*		38
hsa-mir-302d	hsa-miR-24		39
hsa-mir-302d*	hsa-miR-24-1*		38
hsa-mir-302e	hsa-miR-24-2*		39
hsa-mir-302f	hsa-miR-25		39
hsa-mir-30a	hsa-miR-25*		39
hsa-mir-30a*	hsa-miR-26a		38
hsa-mir-30b	hsa-miR-26a-1*		39
hsa-mir-30b*	hsa-miR-26a-2*		38
hsa-mir-30c	hsa-miR-26b		39
hsa-mir-30c-1*	hsa-miR-26b*		39
hsa-mir-30c-2*	hsa-miR-27a		39
hsa-mir-30d	hsa-miR-27a*		39
hsa-mir-30d*	hsa-miR-27b		38
hsa-mir-30e	hsa-miR-27b*		39
hsa-mir-30e*	hsa-miR-28-3p		38
hsa-mir-31	hsa-miR-28-5p		39
hsa-mir-31*	hsa-miR-296-3p		38
hsa-mir-32	hsa-miR-296-5p		39
hsa-mir-32*	hsa-miR-297		38
hsa-mir-320a	hsa-miR-298		39
hsa-mir-320b	hsa-miR-299-3p		39
hsa-mir-320c	hsa-miR-299-5p		39
hsa-mir-320d	hsa-miR-29a		39
hsa-mir-323-3p	hsa-miR-29a*		39
hsa-mir-323-5p	hsa-miR-29b		39
hsa-mir-324-3p	hsa-miR-29b-1*		39
hsa-mir-324-5p	hsa-miR-29b-2*		39
hsa-mir-325	hsa-miR-29c		39
hsa-mir-326	hsa-miR-29c*		39
hsa-mir-328	hsa-miR-300		39
hsa-mir-329	hsa-miR-301a		39
hsa-mir-330-3p	hsa-miR-301b		39
hsa-mir-330-5p	hsa-miR-302a		39
hsa-mir-331-3p	hsa-miR-302a*		39
hsa-mir-331-5p	hsa-miR-302b		39
hsa-mir-335	hsa-miR-302b*		39
hsa-mir-335*	hsa-miR-302c		38
hsa-mir-337-3p	hsa-miR-302c*		39
hsa-mir-337-5p	hsa-miR-302d		39
hsa-mir-338-3p	hsa-miR-302d*		39
hsa-mir-338-5p	hsa-miR-302e		39
hsa-mir-339-3p	hsa-miR-302f		39
hsa-mir-339-5p	hsa-miR-30a		39
hsa-mir-33a	hsa-miR-30a*		39
hsa-mir-33a*	hsa-miR-30b		38
hsa-mir-33b	hsa-miR-30b*		39
hsa-mir-33b*	hsa-miR-30c		38
hsa-mir-340	hsa-miR-30c-1*		39
hsa-mir-340*	hsa-miR-30c-2*		38
hsa-mir-342-3p	hsa-miR-30d		39
hsa-mir-342-5p	hsa-miR-30d*		39
hsa-mir-345	hsa-miR-30e		39
hsa-mir-346	hsa-miR-30e*		39
hsa-mir-34a	hsa-miR-31		39
hsa-mir-34a*	hsa-miR-31*		38
hsa-mir-34b	hsa-miR-32		39
hsa-mir-34b*	hsa-miR-32*		38
hsa-mir-34c-3p	hsa-miR-320a		39
hsa-mir-34c-5p	hsa-miR-320b		39
hsa-mir-361-3p	hsa-miR-320c		39
hsa-mir-361-5p	hsa-miR-320d		39
hsa-mir-362-3p	hsa-miR-323-3p		39
hsa-mir-362-5p	hsa-miR-323-5p		39
hsa-mir-363	hsa-miR-324-3p		39
hsa-mir-363*	hsa-miR-324-5p		38
hsa-mir-365	hsa-miR-325		39
hsa-mir-367	hsa-miR-326		39
hsa-mir-367*	hsa-miR-328		38
hsa-mir-369-3p	hsa-miR-329		39
hsa-mir-369-5p	hsa-miR-330-3p		39
hsa-mir-370	hsa-miR-330-5p		39
hsa-mir-371-3p	hsa-miR-331-3p		39
hsa-mir-371-5p	hsa-miR-331-5p		39
hsa-mir-372	hsa-miR-335		39
hsa-mir-373	hsa-miR-335*		39
hsa-mir-373*	hsa-miR-337-3p		38
hsa-mir-374a	hsa-miR-337-5p		39
hsa-mir-374a*	hsa-miR-338-3p		38
hsa-mir-374b	hsa-miR-338-5p		39
hsa-mir-374b*	hsa-miR-339-3p		38
hsa-mir-375	hsa-miR-339-5p		39
hsa-mir-376a	hsa-miR-33a		39
hsa-mir-376a*	hsa-miR-33a*		38
hsa-mir-376b	hsa-miR-33b		39
hsa-mir-376c	hsa-miR-33b*		39
hsa-mir-377	hsa-miR-340		39
hsa-mir-377*	hsa-miR-340*		38
hsa-mir-378	hsa-miR-342-3p		39
hsa-mir-378*	hsa-miR-342-5p		38
hsa-mir-379	hsa-miR-345		39
hsa-mir-379*	hsa-miR-346		38
hsa-mir-380	hsa-miR-34a		39
hsa-mir-380*	hsa-miR-34a*		38
hsa-mir-381	hsa-miR-34b		39
hsa-mir-382	hsa-miR-34b*		39
hsa-mir-383	hsa-miR-34c-3p		39
hsa-mir-384	hsa-miR-34c-5p		39
hsa-mir-409-3p	hsa-miR-361-3p		39
hsa-mir-409-5p	hsa-miR-361-5p		39
hsa-mir-410	hsa-miR-362-3p		39
hsa-mir-411	hsa-miR-362-5p		39
hsa-mir-411*	hsa-miR-363		38
hsa-mir-412	hsa-miR-363*		39
hsa-mir-412	hsa-miR-365		38
hsa-mir-421	hsa-miR-367		38
hsa-mir-422a	hsa-miR-367*		38
hsa-mir-423-3p	hsa-miR-369-3p		#N/A		hsa-mir-423-3p
hsa-mir-423-5p	hsa-miR-369-5p		37
hsa-mir-424	hsa-miR-370		37
hsa-mir-424*	hsa-miR-371-3p		36
hsa-mir-425	hsa-miR-371-5p		37
hsa-mir-425*	hsa-miR-372		36
hsa-mir-429	hsa-miR-373		37
hsa-mir-431	hsa-miR-373*		37
hsa-mir-431*	hsa-miR-374a		36
hsa-mir-432	hsa-miR-374a*		37
hsa-mir-432*	hsa-miR-374b		36
hsa-mir-433	hsa-miR-374b*		37
hsa-mir-448	hsa-miR-375		37
hsa-mir-449a	hsa-miR-376a		37
hsa-mir-449a/hsa-mir-449b	hsa-miR-376a*		#N/A
hsa-mir-449b	hsa-miR-376b		36
hsa-mir-450a	hsa-miR-376c		36
hsa-mir-450b-3p	hsa-miR-377		36
hsa-mir-450b-5p	hsa-miR-377*		36
hsa-mir-451	hsa-miR-378		36
hsa-mir-452	hsa-miR-378*		36
hsa-mir-452*	hsa-miR-379		35
hsa-mir-453	hsa-miR-379*		36
hsa-mir-454	hsa-miR-380		36
hsa-mir-454*	hsa-miR-380*		35
hsa-mir-455-3p	hsa-miR-381		36
hsa-mir-455-5p	hsa-miR-382		36
hsa-mir-483-3p	hsa-miR-383		36
hsa-mir-483-5p	hsa-miR-384		36
hsa-mir-484	hsa-miR-409-3p		36
hsa-mir-485-3p	hsa-miR-409-5p		36
hsa-mir-485-5p	hsa-miR-410		36
hsa-mir-486-3p	hsa-miR-411		36
hsa-mir-486-5p	hsa-miR-411*		36
hsa-mir-487a	hsa-miR-412		36
hsa-mir-487b	hsa-miR-421		36
hsa-mir-488	hsa-miR-422a		36
hsa-mir-488*	hsa-miR-423-5p		35
hsa-mir-489	hsa-miR-424		36
hsa-mir-490-3p	hsa-miR-424*		36
hsa-mir-490-5p	hsa-miR-425		36
hsa-mir-491-3p	hsa-miR-425*		36
hsa-mir-491-5p	hsa-miR-429		36
hsa-mir-492	hsa-miR-431		36
hsa-mir-493	hsa-miR-431*		36
hsa-mir-493*	hsa-miR-432		35
hsa-mir-494	hsa-miR-432*		36
hsa-mir-495	hsa-miR-433		36
hsa-mir-496	hsa-miR-448		36
hsa-mir-497	hsa-miR-449a		36
hsa-mir-497*	hsa-miR-449b		35
hsa-mir-498	hsa-miR-450a		36
hsa-mir-499-3p	hsa-miR-450b-3p		36
hsa-mir-499-5p	hsa-miR-450b-5p		36
hsa-mir-500	hsa-miR-451		36
hsa-mir-500*	hsa-miR-452		35
hsa-mir-500*/hsa-mir-502-3p	hsa-miR-452*		#N/A
hsa-mir-501-3p	hsa-miR-453		35
hsa-mir-501-5p	hsa-miR-454		35
hsa-mir-502-3p	hsa-miR-454*		35
hsa-mir-502-5p	hsa-miR-455-3p		35
hsa-mir-503	hsa-miR-455-5p		35
hsa-mir-504	hsa-miR-483-3p		35
hsa-mir-505	hsa-miR-483-5p		35
hsa-mir-505*	hsa-miR-484		34
hsa-mir-506	hsa-miR-485-3p		35
hsa-mir-507	hsa-miR-485-5p		35
hsa-mir-508-3p	hsa-miR-486-3p		35
hsa-mir-508-5p	hsa-miR-486-5p		35
hsa-mir-509-3-5p	hsa-miR-487a		35
hsa-mir-509-3p	hsa-miR-487b		35
hsa-mir-509-5p	hsa-miR-488		35
hsa-mir-510	hsa-miR-488*		35
hsa-mir-511	hsa-miR-489		35
hsa-mir-512-3p	hsa-miR-490-3p		35
hsa-mir-512-5p	hsa-miR-490-5p		35
hsa-mir-513a-3p	hsa-miR-491-3p		35
hsa-mir-513a-5p	hsa-miR-491-5p		35
hsa-mir-513b	hsa-miR-492		35
hsa-mir-513c	hsa-miR-493		35
hsa-mir-514	hsa-miR-493*		35
hsa-mir-515-3p	hsa-miR-494		35
hsa-mir-515-5p	hsa-miR-495		35
hsa-mir-516a-3p/hsa-mir-516b*	hsa-miR-496		#N/A
hsa-mir-516a-5p	hsa-miR-497		34
hsa-mir-516b	hsa-miR-497*		34
hsa-mir-517*	hsa-miR-498		35
hsa-mir-517a	hsa-miR-499-3p		35
hsa-mir-517a/hsa-mir-517b	hsa-miR-499-5p		#N/A
hsa-mir-517a/hsa-mir-517b	hsa-miR-500		#N/A
hsa-mir-517b	hsa-miR-500*		33
hsa-mir-517c	hsa-miR-501-3p		33
hsa-mir-518a-3p	hsa-miR-501-5p		33
hsa-mir-518a-5p/hsa-mir-527	hsa-miR-502-3p		33
hsa-mir-518b	hsa-miR-502-5p		33
hsa-mir-518c	hsa-miR-503		33
hsa-mir-518c*	hsa-miR-504		32
hsa-mir-518c/hsa-mir-518f	hsa-miR-505		#N/A
hsa-mir-518d-3p	hsa-miR-505*		32
hsa-mir-518d-5p/hsa-mir-518f*/hsa-mir-520c-5p/hsa-mir-526a	hsa-miR-506		#N/A
hsa-mir-518e	hsa-miR-507		31
hsa-mir-518e*/hsa-mir-519a*/hsa-mir-519b-5p/hsa-mir-519c-5p/hsa-mir-522*/hsa-mir-523*	hsa-miR-508-3p		#N/A
hsa-mir-518f	hsa-miR-508-5p		30
hsa-mir-518f*	hsa-miR-509-3-5p		29
hsa-mir-519a	hsa-miR-509-3p		30
hsa-mir-519b-3p	hsa-miR-509-5p		30
hsa-mir-519c-3p	hsa-miR-510		30
hsa-mir-519d	hsa-miR-511		30
hsa-mir-519e	hsa-miR-512-3p		30
hsa-mir-519e*	hsa-miR-512-5p		29
hsa-mir-520a-3p	hsa-miR-513a-3p		30
hsa-mir-520a-5p	hsa-miR-513a-5p		30
hsa-mir-520b	hsa-miR-513b		30
hsa-mir-520b/hsa-mir-520c-3p/hsa-mir-520f/hsa-mir-526b*	hsa-miR-513c		#N/A
hsa-mir-520b/hsa-mir-520c-3p/hsa-mir-526b*	hsa-miR-514		#N/A
hsa-mir-520c-3p	hsa-miR-515-3p		28
hsa-mir-520c-3p/hsa-mir-520f	hsa-miR-515-5p		#N/A
hsa-mir-520d-3p	hsa-miR-516a-5p		27
hsa-mir-520d-5p	hsa-miR-516b		27
hsa-mir-520e	hsa-miR-516b*/hsa-miR-516a-3p		27
hsa-mir-520f	hsa-miR-517*		27
hsa-mir-520g	hsa-miR-517a		27
hsa-mir-520g/hsa-mir-520h	hsa-miR-517b		#N/A
hsa-mir-521	hsa-miR-517c		27
hsa-mir-522	hsa-miR-518a-3p		27
hsa-mir-523	hsa-miR-518a-5p/hsa-miR-527		27
hsa-mir-524-3p	hsa-miR-518b		28
hsa-mir-524-5p	hsa-miR-518c		28
hsa-mir-525-3p	hsa-miR-518c*		28
hsa-mir-525-5p	hsa-miR-518d-3p		28
hsa-mir-526a/hsa-mir-518d-5p/hsa-mir-520c-5p	hsa-miR-518e		#N/A
hsa-mir-526b	hsa-miR-518f		28
hsa-mir-526b*	hsa-miR-518f*		27
hsa-mir-532-3p	hsa-miR-519a		28
hsa-mir-532-5p	hsa-miR-519b-3p		28
hsa-mir-539	hsa-miR-519c-3p		28
hsa-mir-541	hsa-miR-519d		28
hsa-mir-541*	hsa-miR-519e		27
hsa-mir-541*	hsa-miR-519e*		26
hsa-mir-542-3p	hsa-miR-520a-3p		27
hsa-mir-542-5p	hsa-miR-520a-5p		27
hsa-mir-543	hsa-miR-520b		27
hsa-mir-544	hsa-miR-520c-3p		27
hsa-mir-545	hsa-miR-520d-3p		27
hsa-mir-545*	hsa-miR-520d-5p		26
hsa-mir-548a-3p	hsa-miR-520e		27
hsa-mir-548a-5p	hsa-miR-520f		27
hsa-mir-548b-3p	hsa-miR-520g		27
hsa-mir-548b-5p	hsa-miR-520h		27
hsa-mir-548c-3p	hsa-miR-521		27
hsa-mir-548c-5p	hsa-miR-522		27
hsa-mir-548d-3p	hsa-miR-523		27
hsa-mir-548d-5p	hsa-miR-523*/hsa-miR-518e*/hsa-miR-522*/hsa-miR-519a*/hsa-miR-519c-5p/hsa-miR-519b-5p		27
hsa-mir-548e	hsa-miR-524-3p		27
hsa-mir-548f	hsa-miR-524-5p		27
hsa-mir-548g	hsa-miR-525-3p		27
hsa-mir-548h	hsa-miR-525-5p		27
hsa-mir-548i	hsa-miR-526a/hsa-miR-520c-5p/hsa-miR-518d-5p		27
hsa-mir-548j	hsa-miR-526b		27
hsa-mir-548k	hsa-miR-526b*		27
hsa-mir-548l	hsa-miR-532-3p		27
hsa-mir-548m	hsa-miR-532-5p		27
hsa-mir-548n	hsa-miR-539		27
hsa-mir-548o	hsa-miR-541		27
hsa-mir-548p	hsa-miR-541*		27
hsa-mir-549	hsa-miR-542-3p		27
hsa-mir-550	hsa-miR-542-5p		27
hsa-mir-550*	hsa-miR-543		26
hsa-mir-551a	hsa-miR-544		27
hsa-mir-551b	hsa-miR-545		27
hsa-mir-551b	hsa-miR-545*		26
hsa-mir-551b*	hsa-miR-548a-3p		25
hsa-mir-552	hsa-miR-548a-5p		26
hsa-mir-553	hsa-miR-548b-3p		26
hsa-mir-554	hsa-miR-548b-5p		26
hsa-mir-555	hsa-miR-548c-3p		26
hsa-mir-556-3p	hsa-miR-548c-5p		26
hsa-mir-556-5p	hsa-miR-548d-3p		26
hsa-mir-557	hsa-miR-548d-5p		26
hsa-mir-558	hsa-miR-548e		26
hsa-mir-559	hsa-miR-548f		26
hsa-mir-561	hsa-miR-548g		26
hsa-mir-562	hsa-miR-548h		26
hsa-mir-563	hsa-miR-548i		26
hsa-mir-564	hsa-miR-548j		26
hsa-mir-566	hsa-miR-548k		26
hsa-mir-567	hsa-miR-548l		26
hsa-mir-568	hsa-miR-548m		26
hsa-mir-568	hsa-miR-548n		25
hsa-mir-569	hsa-miR-548o		25
hsa-mir-570	hsa-miR-548p		25
hsa-mir-571	hsa-miR-549		25
hsa-mir-572	hsa-miR-550		25
hsa-mir-573	hsa-miR-550*		25
hsa-mir-574-3p	hsa-miR-551a		25
hsa-mir-574-3p	hsa-miR-551b		24
hsa-mir-574-5p	hsa-miR-551b*		24
hsa-mir-574-5p	hsa-miR-552		23
hsa-mir-574-5p	hsa-miR-553		22
hsa-mir-574-5p	hsa-miR-554		21
hsa-mir-575	hsa-miR-555		21
hsa-mir-576-3p	hsa-miR-556-3p		21
hsa-mir-576-5p	hsa-miR-556-5p		21
hsa-mir-577	hsa-miR-557		21
hsa-mir-578	hsa-miR-558		21
hsa-mir-579	hsa-miR-559		21
hsa-mir-580	hsa-miR-561		21
hsa-mir-581	hsa-miR-562		21
hsa-mir-582-3p	hsa-miR-563		21
hsa-mir-582-5p	hsa-miR-564		21
hsa-mir-582-5p	hsa-miR-566		20
hsa-mir-583	hsa-miR-567		20
hsa-mir-584	hsa-miR-568		20
hsa-mir-585	hsa-miR-569		20
hsa-mir-586	hsa-miR-570		20
hsa-mir-587	hsa-miR-571		20
hsa-mir-588	hsa-miR-572		20
hsa-mir-589	hsa-miR-573		20
hsa-mir-589*	hsa-miR-574-3p		19
hsa-mir-590-3p	hsa-miR-574-5p		20
hsa-mir-590-3p	hsa-miR-575		19
hsa-mir-590-5p	hsa-miR-576-3p		#N/A		hsa-mir-590-5p
hsa-mir-590-5p	hsa-miR-576-5p		#N/A
hsa-mir-591	hsa-miR-577		17
hsa-mir-592	hsa-miR-578		17
hsa-mir-592	hsa-miR-579		16
hsa-mir-593	hsa-miR-580		16
hsa-mir-593*	hsa-miR-581		15
hsa-mir-595	hsa-miR-582-3p		16
hsa-mir-596	hsa-miR-582-5p		16
hsa-mir-597	hsa-miR-583		16
hsa-mir-598	hsa-miR-584		16
hsa-mir-599	hsa-miR-585		16
hsa-mir-600	hsa-miR-586		16
hsa-mir-601	hsa-miR-587		16
hsa-mir-602	hsa-miR-588		16
hsa-mir-603	hsa-miR-589		16
hsa-mir-604	hsa-miR-589*		16
hsa-mir-605	hsa-miR-590-3p		16
hsa-mir-606	hsa-miR-591		16
hsa-mir-607	hsa-miR-592		16
hsa-mir-608	hsa-miR-593		16
hsa-mir-609	hsa-miR-593*		16
hsa-mir-610	hsa-miR-595		16
hsa-mir-611	hsa-miR-596		16
hsa-mir-612	hsa-miR-597		16
hsa-mir-613	hsa-miR-598		16
hsa-mir-614	hsa-miR-599		16
hsa-mir-615-3p	hsa-miR-600		16
hsa-mir-615-3p	hsa-miR-601		15
hsa-mir-615-5p	hsa-miR-602		15
hsa-mir-615-5p	hsa-miR-603		14
hsa-mir-616	hsa-miR-604		14
hsa-mir-616*	hsa-miR-605		13
hsa-mir-617	hsa-miR-606		14
hsa-mir-618	hsa-miR-607		14
hsa-mir-619	hsa-miR-608		14
hsa-mir-620	hsa-miR-609		14
hsa-mir-621	hsa-miR-610		14
hsa-mir-622	hsa-miR-611		14
hsa-mir-623	hsa-miR-612		14
hsa-mir-624	hsa-miR-613		14
hsa-mir-624*	hsa-miR-614		13
hsa-mir-625	hsa-miR-615-3p		14
hsa-mir-625*	hsa-miR-615-5p		13
hsa-mir-626	hsa-miR-616		14
hsa-mir-627	hsa-miR-616*		14
hsa-mir-628-3p	hsa-miR-617		14
hsa-mir-628-5p	hsa-miR-618		14
hsa-mir-629	hsa-miR-619		14
hsa-mir-629*	hsa-miR-620		13
hsa-mir-630	hsa-miR-621		14
hsa-mir-631	hsa-miR-622		14
hsa-mir-632	hsa-miR-623		14
hsa-mir-633	hsa-miR-624		14
hsa-mir-634	hsa-miR-624*		#N/A		hsa-mir-634
hsa-mir-635	hsa-miR-625		13
hsa-mir-636	hsa-miR-625*		13
hsa-mir-637	hsa-miR-626		13
hsa-mir-638	hsa-miR-627		13
hsa-mir-639	hsa-miR-628-3p		13
hsa-mir-640	hsa-miR-628-5p		13
hsa-mir-641	hsa-miR-629		13
hsa-mir-642	hsa-miR-629*		#N/A		hsa-mir-642
hsa-mir-643	hsa-miR-630		12
hsa-mir-644	hsa-miR-631		12
hsa-mir-645	hsa-miR-632		12
hsa-mir-646	hsa-miR-633		12
hsa-mir-647	hsa-miR-635		12
hsa-mir-648	hsa-miR-636		12
hsa-mir-649	hsa-miR-637		12
hsa-mir-650	hsa-miR-638		12
hsa-mir-651	hsa-miR-639		12
hsa-mir-652	hsa-miR-640		12
hsa-mir-652	hsa-miR-641		11
hsa-mir-653	hsa-miR-643		11
hsa-mir-653	hsa-miR-644		10
hsa-mir-654-3p	hsa-miR-645		10
hsa-mir-654-3p	hsa-miR-646		9
hsa-mir-654-5p	hsa-miR-647		9
hsa-mir-655	hsa-miR-648		9
hsa-mir-656	hsa-miR-649		9
hsa-mir-657	hsa-miR-650		9
hsa-mir-658	hsa-miR-651		9
hsa-mir-659	hsa-miR-652		9
hsa-mir-660	hsa-miR-653		9
hsa-mir-661	hsa-miR-654-3p		9
hsa-mir-662	hsa-miR-654-5p		9
hsa-mir-663	hsa-miR-655		9
hsa-mir-663b	hsa-miR-656		9
hsa-mir-664	hsa-miR-657		9
hsa-mir-664*	hsa-miR-658		8
hsa-mir-665	hsa-miR-659		9
hsa-mir-668	hsa-miR-660		9
hsa-mir-668	hsa-miR-661		8
hsa-mir-671-3p	hsa-miR-662		8
hsa-mir-671-3p	hsa-miR-663		7
hsa-mir-671-5p	hsa-miR-663b		7
hsa-mir-671-5p	hsa-miR-664		6
hsa-mir-672 - see comment in column E →	hsa-miR-664*		#N/A		hsa-mir-672 - see comment in column E →
hsa-mir-672 - see comment in column E →	hsa-miR-665		#N/A		hsa-mir-674 - see comment in column E →
hsa-mir-674/hsa-miRPlus-D1100 - see comment in column E →	hsa-miR-668		#N/A
hsa-mir-674/hsa-miRPlus-D1100 - see comment in column E →	hsa-miR-671-3p		#N/A
hsa-mir-675	hsa-miR-671-5p		2
hsa-mir-675b	hsa-miR-675		2
hsa-mir-7	hsa-miR-675b		2
hsa-mir-7	hsa-miR-7		1
hsa-mir-7-1*	hsa-miR-7-1*		1
hsa-mir-7-1*	hsa-miR-7-2*		#N/A		il y est pb $
hsa-mir-7-2*	hsa-miR-708		1
hsa-mir-708	hsa-miR-708*		2
hsa-mir-708	hsa-miR-720		2
hsa-mir-708*	hsa-miR-744		2
hsa-mir-708*	hsa-miR-744*		2
hsa-mir-720	hsa-miR-758		4
hsa-mir-744	hsa-miR-760		5
hsa-mir-744	hsa-miR-765		5
hsa-mir-744*	hsa-miR-766		5
hsa-mir-744*	hsa-miR-767-3p		5
hsa-mir-758	hsa-miR-767-5p		7
hsa-mir-758	hsa-miR-769-3p		7
hsa-mir-760	hsa-miR-769-5p		8
hsa-mir-760	hsa-miR-770-5p		8
hsa-mir-765	hsa-miR-802		9
hsa-mir-766	hsa-miR-873		10
hsa-mir-767-3p	hsa-miR-874		11
hsa-mir-767-5p	hsa-miR-875-3p		12
hsa-mir-768-3p	hsa-miR-875-5p		#N/A		hsa-mir-768-3p
hsa-mir-768-5p	hsa-miR-876-3p		#N/A		hsa-mir-768-5p
hsa-mir-769-3p	hsa-miR-876-5p		13
hsa-mir-769-5p	hsa-miR-877		14
hsa-mir-770-5p	hsa-miR-877*		15
hsa-mir-801 - see comment in column E →	hsa-miR-885-3p		#N/A		hsa-mir-801 - see comment in column E →
hsa-mir-802	hsa-miR-885-5p		16
hsa-mir-802	hsa-miR-886-3p		16
hsa-mir-871 - see comment in column E →	hsa-miR-886-5p		#N/A		hsa-mir-871 - see comment in column E →
hsa-mir-871 - see comment in column E →	hsa-miR-887		#N/A
hsa-mir-872/hsa-miRPlus-D1090 - see comment in column E →	hsa-miR-888		#N/A
hsa-mir-872/hsa-miRPlus-D1090 - see comment in column E →	hsa-miR-888*		#N/A
hsa-mir-873	hsa-miR-889		17
hsa-mir-873	hsa-miR-890		17
hsa-mir-874	hsa-miR-891a		18
hsa-mir-874	hsa-miR-891b		18
hsa-mir-875-3p	hsa-miR-892a		19
hsa-mir-875-5p	hsa-miR-892b		20
hsa-mir-875-5p	hsa-miR-9		20
hsa-mir-876-3p	hsa-miR-9*		21
hsa-mir-876-5p	hsa-miR-920		22
hsa-mir-877	hsa-miR-921		23
hsa-mir-877	hsa-miR-922		23
hsa-mir-877*	hsa-miR-923		23
hsa-mir-885-3p	hsa-miR-924		25
hsa-mir-885-5p	hsa-miR-92a		26
hsa-mir-886-3p	hsa-miR-92a-1*		27
hsa-mir-886-5p	hsa-miR-92a-2*		28
hsa-mir-887	hsa-miR-92b		29
hsa-mir-888	hsa-miR-92b*		30
hsa-mir-888*	hsa-miR-93		30
hsa-mir-889	hsa-miR-93*		32
hsa-mir-890	hsa-miR-933		33
hsa-mir-891a	hsa-miR-934		34
hsa-mir-891b	hsa-miR-935		35
hsa-mir-892a	hsa-miR-936		36
hsa-mir-892b	hsa-miR-937		37
hsa-mir-9	hsa-miR-938		38
hsa-mir-9	hsa-miR-939		38
hsa-mir-9*	hsa-miR-940		38
hsa-mir-9*	hsa-miR-941		38
hsa-mir-920	hsa-miR-942		40
hsa-mir-921	hsa-miR-944		41
hsa-mir-922	hsa-miR-95		42
hsa-mir-923	hsa-miR-96		43
hsa-mir-924	hsa-miR-96*		44
hsa-mir-92a	hsa-miR-98		45
hsa-mir-92a	hsa-miR-99a		45
hsa-mir-92a-1*	hsa-miR-99a*		46
hsa-mir-92a-2*	hsa-miR-99b		47
hsa-mir-92b	hsa-miR-99b*		48
hsa-mir-92b	hsa-miRPlus-A1015		48
hsa-mir-92b*	hsa-miRPlus-A1025		48
hsa-mir-93	hsa-miRPlus-A1027		50
hsa-mir-93	hsa-miRPlus-A1031		50
hsa-mir-93*	hsa-miRPlus-A1042		50
hsa-mir-93*	hsa-miRPlus-A1056		50
hsa-mir-933	hsa-miRPlus-A1065		52
hsa-mir-934	hsa-miRPlus-A1072		53
hsa-mir-935	hsa-miRPlus-A1073		54
hsa-mir-936	hsa-miRPlus-A1083		55
hsa-mir-937	hsa-miRPlus-A1087		56
hsa-mir-938	hsa-miRPlus-A1098		57
hsa-mir-939	hsa-miRPlus-B1114		58
hsa-mir-940	hsa-miRPlus-C1002		59
hsa-mir-941	hsa-miRPlus-C1005		60
hsa-mir-942	hsa-miRPlus-C1040		61
hsa-mir-943	hsa-miRPlus-C1049		#N/A		hsa-mir-943
hsa-mir-944	hsa-miRPlus-C1057		62
hsa-mir-95	hsa-miRPlus-C1066		63
hsa-mir-96	hsa-miRPlus-C1070		64
hsa-mir-96	hsa-miRPlus-C1075		64
hsa-mir-96*	hsa-miRPlus-C1076		64
hsa-mir-98	hsa-miRPlus-C1087		66
hsa-mir-98	hsa-miRPlus-C1089		66
hsa-mir-99a	hsa-miRPlus-C1099		67
hsa-mir-99a	hsa-miRPlus-C1100		67
hsa-mir-99a*	hsa-miRPlus-C1106		67
hsa-mir-99b	hsa-miRPlus-C1110		69
hsa-mir-99b	hsa-miRPlus-C1114		69
hsa-mir-99b*	hsa-miRPlus-C1115		69
hsa-mir-99b*	hsa-miRPlus-D1036		69
hsa-miRPlus-A1015	hsa-miRPlus-D1058		71
hsa-miRPlus-A1025	hsa-miRPlus-D1090		72
hsa-miRPlus-A1027	hsa-miRPlus-D1100		73
hsa-miRPlus-A1031	hsa-miRPlus-D1120		74
hsa-miRPlus-A1042	hsa-miRPlus-E1001		75
hsa-miRPlus-A1043	hsa-miRPlus-E1005		#N/A		hsa-miRPlus-A1043
hsa-miRPlus-A1046	hsa-miRPlus-E1008		#N/A		hsa-miRPlus-A1046
hsa-miRPlus-A1056	hsa-miRPlus-E1011		76
hsa-miRPlus-A1065	hsa-miRPlus-E1012		77
hsa-miRPlus-A1072	hsa-miRPlus-E1013		78
hsa-miRPlus-A1073	hsa-miRPlus-E1014		79
hsa-miRPlus-A1083	hsa-miRPlus-E1015		80
hsa-miRPlus-A1087	hsa-miRPlus-E1016		81
hsa-miRPlus-A1098	hsa-miRPlus-E1017		82
hsa-miRPlus-B1114	hsa-miRPlus-E1018		83
hsa-miRPlus-C1002	hsa-miRPlus-E1023		84
hsa-miRPlus-C1005	hsa-miRPlus-E1024		85
hsa-miRPlus-C1040	hsa-miRPlus-E1025		86
hsa-miRPlus-C1057	hsa-miRPlus-E1026		88
hsa-miRPlus-C1066	hsa-miRPlus-E1027		89
hsa-miRPlus-C1070	hsa-miRPlus-E1028		90
hsa-miRPlus-C1075	hsa-miRPlus-E1029		91
hsa-miRPlus-C1076	hsa-miRPlus-E1030		92
hsa-miRPlus-C1087	hsa-miRPlus-E1031		93
hsa-miRPlus-C1089	hsa-miRPlus-E1032		94
hsa-miRPlus-C1099	hsa-miRPlus-E1033		95
hsa-miRPlus-C1100	hsa-miRPlus-E1034		96
hsa-miRPlus-C1110	hsa-miRPlus-E1035		98
hsa-miRPlus-C1114	hsa-miRPlus-E1036		99
hsa-miRPlus-C1115	hsa-miRPlus-E1037		100
hsa-miRPlus-D1036	hsa-miRPlus-E1038		101
hsa-miRPlus-D1058	hsa-miRPlus-E1039		102
hsa-miRPlus-D1120	hsa-miRPlus-E1040		105
	hsa-miRPlus-E1041		#N/A
	hsa-miRPlus-E1042		#N/A
	hsa-miRPlus-E1043		#N/A
	hsa-miRPlus-E1044		#N/A
	hsa-miRPlus-E1045		#N/A
	hsa-miRPlus-E1046		#N/A
	hsa-miRPlus-E1047		#N/A
	hsa-miRPlus-E1048		#N/A
	hsa-miRPlus-E1049		#N/A
	hsa-miRPlus-E1050		#N/A
	hsa-miRPlus-E1051		#N/A
	hsa-miRPlus-E1053
	hsa-miRPlus-E1054
	hsa-miRPlus-E1055
	hsa-miRPlus-E1056
	hsa-miRPlus-E1057
	hsa-miRPlus-E1059
	hsa-miRPlus-E1060
	hsa-miRPlus-E1061
	hsa-miRPlus-E1062
	hsa-miRPlus-E1063
	hsa-miRPlus-E1064
	hsa-miRPlus-E1065
	hsa-miRPlus-E1066
	hsa-miRPlus-E1067
	hsa-miRPlus-E1068
	hsa-miRPlus-E1069
	hsa-miRPlus-E1070
	hsa-miRPlus-E1071
	hsa-miRPlus-E1072
	hsa-miRPlus-E1073
	hsa-miRPlus-E1074
	hsa-miRPlus-E1075
	hsa-miRPlus-E1076
	hsa-miRPlus-E1077
	hsa-miRPlus-E1078
	hsa-miRPlus-E1079
	hsa-miRPlus-E1080
	hsa-miRPlus-E1081
	hsa-miRPlus-E1082
	hsa-miRPlus-E1083
	hsa-miRPlus-E1086
	hsa-miRPlus-E1087
	hsa-miRPlus-E1088
	hsa-miRPlus-E1089
	hsa-miRPlus-E1090
	hsa-miRPlus-E1091
	hsa-miRPlus-E1092
	hsa-miRPlus-E1093
	hsa-miRPlus-E1094
	hsa-miRPlus-E1095
	hsa-miRPlus-E1096
	hsa-miRPlus-E1097
	hsa-miRPlus-E1098
	hsa-miRPlus-E1100
	hsa-miRPlus-E1101
	hsa-miRPlus-E1102
	hsa-miRPlus-E1103
	hsa-miRPlus-E1104
	hsa-miRPlus-E1106
	hsa-miRPlus-E1107
	hsa-miRPlus-E1108
	hsa-miRPlus-E1109
	hsa-miRPlus-E1110
	hsa-miRPlus-E1111
	hsa-miRPlus-E1112
	hsa-miRPlus-E1113
	hsa-miRPlus-E1114
	hsa-miRPlus-E1116
	hsa-miRPlus-E1117
	hsa-miRPlus-E1118
	hsa-miRPlus-E1119
	hsa-miRPlus-E1120
	hsa-miRPlus-E1121
	hsa-miRPlus-E1122
	hsa-miRPlus-E1123
	hsa-miRPlus-E1125
	hsa-miRPlus-E1126
	hsa-miRPlus-E1127
	hsa-miRPlus-E1128
	hsa-miRPlus-E1129
	hsa-miRPlus-E1130
	hsa-miRPlus-E1132
	hsa-miRPlus-E1133
	hsa-miRPlus-E1136
	hsa-miRPlus-E1137
	hsa-miRPlus-E1138
	hsa-miRPlus-E1139
	hsa-miRPlus-E1140
	hsa-miRPlus-E1141
	hsa-miRPlus-E1142
	hsa-miRPlus-E1143
	hsa-miRPlus-E1144
	hsa-miRPlus-E1145
	hsa-miRPlus-E1146
	hsa-miRPlus-E1147
	hsa-miRPlus-E1148
	hsa-miRPlus-E1150
	hsa-miRPlus-E1151
	hsa-miRPlus-E1153
	hsa-miRPlus-E1154
	hsa-miRPlus-E1156
	hsa-miRPlus-E1157
	hsa-miRPlus-E1159
	hsa-miRPlus-E1160
	hsa-miRPlus-E1161
	hsa-miRPlus-E1162
	hsa-miRPlus-E1163
	hsa-miRPlus-E1164
	hsa-miRPlus-E1165
	hsa-miRPlus-E1166
	hsa-miRPlus-E1167
	hsa-miRPlus-E1168
	hsa-miRPlus-E1169
	hsa-miRPlus-E1170
	hsa-miRPlus-E1171
	hsa-miRPlus-E1172
	hsa-miRPlus-E1173
	hsa-miRPlus-E1174
	hsa-miRPlus-E1175
	hsa-miRPlus-E1176
	hsa-miRPlus-E1177
	hsa-miRPlus-E1179
	hsa-miRPlus-E1180
	hsa-miRPlus-E1181
	hsa-miRPlus-E1183
	hsa-miRPlus-E1184
	hsa-miRPlus-E1185
	hsa-miRPlus-E1186
	hsa-miRPlus-E1187
	hsa-miRPlus-E1188
	hsa-miRPlus-E1189
	hsa-miRPlus-E1190
	hsa-miRPlus-E1191
	hsa-miRPlus-E1192
	hsa-miRPlus-E1193
	hsa-miRPlus-E1194
	hsa-miRPlus-E1195
	hsa-miRPlus-E1196
	hsa-miRPlus-E1197
	hsa-miRPlus-E1199
	hsa-miRPlus-E1200
	hsa-miRPlus-E1201
	hsa-miRPlus-E1202
	hsa-miRPlus-E1203
	hsa-miRPlus-E1204
	hsa-miRPlus-E1205
	hsa-miRPlus-E1206
	hsa-miRPlus-E1207
	hsa-miRPlus-E1210
	hsa-miRPlus-E1211
	hsa-miRPlus-E1212
	hsa-miRPlus-E1213
	hsa-miRPlus-E1215
	hsa-miRPlus-E1216
	hsa-miRPlus-E1218
	hsa-miRPlus-E1219
	hsa-miRPlus-E1223
	hsa-miRPlus-E1225
	hsa-miRPlus-E1232
	hsa-miRPlus-E1233
	hsa-miRPlus-E1234
	hsa-miRPlus-E1236
	hsa-miRPlus-E1238
	hsa-miRPlus-E1241
	hsa-miRPlus-E1245
	hsa-miRPlus-E1246
	hsa-miRPlus-E1247
	hsa-miRPlus-E1252
	hsa-miRPlus-E1253
	hsa-miRPlus-E1256
	hsa-miRPlus-E1258
	hsa-miRPlus-E1259
	hsa-miRPlus-E1260
	hsa-miRPlus-E1269
	hsa-miRPlus-E1271
	hsa-miRPlus-E1275
	hsa-miRPlus-E1277
	hsa-miRPlus-E1285
	hsa-miRPlus-E1287
	hsa-miRPlus-E1290
	hsa-miRPlus-F1001
	hsa-miRPlus-F1003
	hsa-miRPlus-F1004
	hsa-miRPlus-F1006
	hsa-miRPlus-F1007
	hsa-miRPlus-F1008
	hsa-miRPlus-F1009
	hsa-miRPlus-F1010
	hsa-miRPlus-F1011
	hsa-miRPlus-F1012
	hsa-miRPlus-F1013
	hsa-miRPlus-F1014
	hsa-miRPlus-F1015
	hsa-miRPlus-F1016
	hsa-miRPlus-F1017
	hsa-miRPlus-F1018
	hsa-miRPlus-F1019
	hsa-miRPlus-F1021
	hsa-miRPlus-F1022
	hsa-miRPlus-F1023
	hsa-miRPlus-F1024
	hsa-miRPlus-F1025
	hsa-miRPlus-F1026
	hsa-miRPlus-F1027
	hsa-miRPlus-F1028
	hsa-miRPlus-F1029
	hsa-miRPlus-F1030
	hsa-miRPlus-F1031
	hsa-miRPlus-F1032
	hsa-miRPlus-F1033
	hsa-miRPlus-F1034
	hsa-miRPlus-F1035
	hsa-miRPlus-F1036
	hsa-miRPlus-F1037
	hsa-miRPlus-F1038
	hsa-miRPlus-F1039
	hsa-miRPlus-F1040
	hsa-miRPlus-F1041
	hsa-miRPlus-F1042
	hsa-miRPlus-F1043
	hsa-miRPlus-F1044
	hsa-miRPlus-F1046
	hsa-miRPlus-F1047
	hsa-miRPlus-F1048
	hsa-miRPlus-F1049
	hsa-miRPlus-F1050
	hsa-miRPlus-F1051
	hsa-miRPlus-F1052
	hsa-miRPlus-F1053
	hsa-miRPlus-F1055
	hsa-miRPlus-F1056
	hsa-miRPlus-F1057
	hsa-miRPlus-F1058
	hsa-miRPlus-F1059
	hsa-miRPlus-F1060
	hsa-miRPlus-F1061
	hsa-miRPlus-F1062
	hsa-miRPlus-F1063
	hsa-miRPlus-F1064
	hsa-miRPlus-F1065
	hsa-miRPlus-F1066
	hsa-miRPlus-F1067
	hsa-miRPlus-F1070
	hsa-miRPlus-F1071
	hsa-miRPlus-F1072
	hsa-miRPlus-F1074
	hsa-miRPlus-F1075
	hsa-miRPlus-F1077
	hsa-miRPlus-F1078
	hsa-miRPlus-F1079
	hsa-miRPlus-F1080
	hsa-miRPlus-F1081
	hsa-miRPlus-F1082
	hsa-miRPlus-F1084
	hsa-miRPlus-F1085
	hsa-miRPlus-F1086
	hsa-miRPlus-F1087
	hsa-miRPlus-F1088
	hsa-miRPlus-F1089
	hsa-miRPlus-F1090
	hsa-miRPlus-F1091
	hsa-miRPlus-F1092
	hsa-miRPlus-F1093
	hsa-miRPlus-F1094
	hsa-miRPlus-F1095
	hsa-miRPlus-F1096
	hsa-miRPlus-F1097
	hsa-miRPlus-F1099
	hsa-miRPlus-F1104
	hsa-miRPlus-F1105
	hsa-miRPlus-F1106
	hsa-miRPlus-F1107
	hsa-miRPlus-F1108
	hsa-miRPlus-F1116
	hsa-miRPlus-F1118
	hsa-miRPlus-F1119
	hsa-miRPlus-F1126
	hsa-miRPlus-F1127
	hsa-miRPlus-F1128
	hsa-miRPlus-F1129
	hsa-miRPlus-F1130
	hsa-miRPlus-F1136
	hsa-miRPlus-F1137
	hsa-miRPlus-F1138
	hsa-miRPlus-F1139
	hsa-miRPlus-F1140
	hsa-miRPlus-F1141
	hsa-miRPlus-F1142
	hsa-miRPlus-F1143
	hsa-miRPlus-F1145
	hsa-miRPlus-F1146
	hsa-miRPlus-F1147
	hsa-miRPlus-F1148
	hsa-miRPlus-F1149
	hsa-miRPlus-F1153
	hsa-miRPlus-F1154
	hsa-miRPlus-F1155
	hsa-miRPlus-F1157
	hsa-miRPlus-F1158
	hsa-miRPlus-F1159
	hsa-miRPlus-F1160
	hsa-miRPlus-F1162
	hsa-miRPlus-F1163
	hsa-miRPlus-F1164
	hsa-miRPlus-F1166
	hsa-miRPlus-F1170
	hsa-miRPlus-F1179
	hsa-miRPlus-F1180
	hsa-miRPlus-F1181
	hsa-miRPlus-F1185
	hsa-miRPlus-F1186
	hsa-miRPlus-F1187
	hsa-miRPlus-F1190
	hsa-miRPlus-F1191
	hsa-miRPlus-F1193
	hsa-miRPlus-F1194
	hsa-miRPlus-F1195
	hsa-miRPlus-F1196
	hsa-miRPlus-F1197
	hsa-miRPlus-F1199
	hsa-miRPlus-F1200
	hsa-miRPlus-F1201
	hsa-miRPlus-F1202
	hsa-miRPlus-F1203
	hsa-miRPlus-F1204
	hsa-miRPlus-F1205
	hsa-miRPlus-F1206
	hsa-miRPlus-F1207
	hsa-miRPlus-F1209
	hsa-miRPlus-F1210
	hsa-miRPlus-F1211
	hsa-miRPlus-F1212
	hsa-miRPlus-F1213
	hsa-miRPlus-F1214
	hsa-miRPlus-F1215
	hsa-miRPlus-F1216
	hsa-miRPlus-F1217
	hsa-miRPlus-F1218
	hsa-miRPlus-F1220
	hsa-miRPlus-F1221
	hsa-miRPlus-F1222
	hsa-miRPlus-F1223
	hsa-miRPlus-F1224
	hsa-miRPlus-F1225
	hsa-miRPlus-F1226
	hsa-miRPlus-F1227
	hsa-miRPlus-F1228
	hsa-miRPlus-F1229
	hsa-miRPlus-F1230
	hsa-miRPlus-F1231
	hsa-miRPlus-F1232
	hsa-miRPlus-F1234
	hsa-miRPlus-F1235
	hsa-miRPlus-F1236
	hsa-miRPlus-F1237
	hsa-miRPlus-F1239
	hsa-miRPlus-F1240
	hsa-miRPlus-F1241
	hsa-miRPlus-F1242
	hsa-miRPlus-F1243
	hsa-miRPlus-F1246
	hsa-miRPlus-F1248
	hsa-miRPlus-F1252
	hsa-miRPlus-F1253
	hsv1-miR-H1
	kshv-miR-K12-1
	kshv-miR-K12-10a
	kshv-miR-K12-10b
	kshv-miR-K12-11
	kshv-miR-K12-12
	kshv-miR-K12-2
	kshv-miR-K12-3*
	kshv-miR-K12-4-3p
	kshv-miR-K12-4-5p
	kshv-miR-K12-5
	kshv-miR-K12-6-3p
	kshv-miR-K12-6-5p
	kshv-miR-K12-7
	kshv-miR-K12-8
	kshv-miR-K12-9
	kshv-miR-K12-9*
	SNORD38B-3
	SNORD38B-5
	SNORD44-3
	SNORD44-5
	SNORD48-3
	SNORD48-5
	SNORD49A-3
	SNORD49A-5
	SNORD66-3
	SNORD66-5
	sv40-miR-S1-3p
	sv40-miR-S1-5p
	U6-snRNA-1
	U6-snRNA-2
	U6B-3
	U6B-5

## Sheet: Feuil1 (2)
Functional screen	Expression screen TLDA
hsa-let-7a	hsa-let-7a		1		KD and not arrays		KD and not arrays
hsa-let-7a*	hsa-let-7a*		1				miR-1469
hsa-let-7b	hsa-let-7b		3				miR-1470
hsa-let-7b*	hsa-let-7b*		3				miR-1471
hsa-let-7c	hsa-let-7c		5				hsa-mir-1538
hsa-let-7c*	hsa-let-7d		5				hsa-mir-1539
hsa-let-7e*	hsa-let-7d*		8				hsa-mir-1909
hsa-let-7f-2*	hsa-let-7e		12				hsa-mir-1909*
hsa-let-7f-2*	hsa-let-7e*		12				hsa-mir-1910
hsa-let-7g*	hsa-let-7f		13				hsa-mir-1911
hsa-let-7i	hsa-let-7f-1*		#N/A	1			hsa-mir-1911*
hsa-let-7i*	hsa-let-7f-2*		15				hsa-mir-1912
hsa-mir-1	hsa-let-7g		16				hsa-mir-1913
hsa-mir-100	hsa-let-7g*		17				hsa-mir-1914
hsa-mir-100*	hsa-let-7i*		17				hsa-mir-1914*
hsa-mir-103	hsa-miR-1		21				hsa-mir-1915
hsa-mir-103-as	hsa-miR-100		#N/A	2			hsa-mir-1915*
hsa-mir-105	hsa-miR-100*		22				hsa-mir-423-3p
hsa-mir-105*	hsa-miR-101		22				hsa-mir-590-5p
hsa-mir-106a	hsa-miR-101*		24				hsa-mir-634
hsa-mir-106a*	hsa-miR-103		24				hsa-mir-642
hsa-mir-106a/hsa-mir-17	hsa-miR-105		#N/A	NON			hsa-mir-672 - see comment in column E →
hsa-mir-107	hsa-miR-105*		28				hsa-mir-674 - see comment in column E →
hsa-mir-10a*	hsa-miR-106a		29				hsa-mir-768-3p
hsa-mir-10b	hsa-miR-106a*		31				hsa-mir-768-5p
hsa-mir-10b*	hsa-miR-106b		31				hsa-mir-801 - see comment in column E →
hsa-mir-1178	hsa-miR-106b*		#N/A	3			hsa-mir-871 - see comment in column E →
hsa-mir-1179	hsa-miR-107		#N/A	4			hsa-mir-943
hsa-mir-1180	hsa-miR-10a		#N/A	5			hsa-miRPlus-A1043
hsa-mir-1181	hsa-miR-10a*		#N/A	6			hsa-miRPlus-A1046
hsa-mir-1182	hsa-miR-10b		#N/A	7
hsa-mir-1183	hsa-miR-10b*		#N/A	8
hsa-mir-1184	hsa-miR-122		#N/A	9
hsa-mir-1185	hsa-miR-122*		#N/A	10
hsa-mir-1197	hsa-miR-124		#N/A	11
hsa-mir-1200	hsa-miR-124*		#N/A	12
hsa-mir-1201	hsa-miR-125a-3p		#N/A	13				0.0312152
hsa-mir-1202	hsa-miR-125a-5p		#N/A	14
hsa-mir-1203	hsa-miR-125b		#N/A	15
hsa-mir-1204	hsa-miR-125b-1*		#N/A	16
hsa-mir-1205	hsa-miR-125b-2*		#N/A	17
hsa-mir-1206	hsa-miR-126		#N/A	18
hsa-mir-1207-3p	hsa-miR-126*		#N/A	19
hsa-mir-1207-5p	hsa-miR-127-3p		#N/A	20
hsa-mir-1208	hsa-miR-127-5p		#N/A	21
hsa-mir-122	hsa-miR-128		33
hsa-mir-122*	hsa-miR-129-3p		33
hsa-mir-1224-3p	hsa-miR-129-5p		#N/A	22
hsa-mir-1224-5p	hsa-miR-130a		#N/A
hsa-mir-1225-3p	hsa-miR-130a*		#N/A
hsa-mir-1225-5p	hsa-miR-130b		#N/A
hsa-mir-1226	hsa-miR-130b*		#N/A
hsa-mir-1226*	hsa-miR-132		#N/A
hsa-mir-1227	hsa-miR-132*		#N/A
hsa-mir-1228	hsa-miR-133a		#N/A
hsa-mir-1228*	hsa-miR-133b		#N/A
hsa-mir-1229	hsa-miR-134		#N/A
hsa-mir-1231	hsa-miR-135a		#N/A
hsa-mir-1233	hsa-miR-135a*		#N/A
hsa-mir-1234	hsa-miR-135b		#N/A
hsa-mir-1236	hsa-miR-135b*		#N/A
hsa-mir-1237	hsa-miR-136		#N/A
hsa-mir-1238	hsa-miR-136*		#N/A	37
hsa-mir-124	hsa-miR-137		35
hsa-mir-1243	hsa-miR-138		#N/A	38
hsa-mir-1244	hsa-miR-138-1*		#N/A
hsa-mir-1245	hsa-miR-138-2*		#N/A
hsa-mir-1246	hsa-miR-139-3p		#N/A
hsa-mir-1247	hsa-miR-139-5p		#N/A
hsa-mir-1248	hsa-miR-140-3p		#N/A
hsa-mir-1249	hsa-miR-140-5p		#N/A
hsa-mir-1250	hsa-miR-141		#N/A
hsa-mir-1251	hsa-miR-141*		#N/A
hsa-mir-1252	hsa-miR-142-3p		#N/A
hsa-mir-1253	hsa-miR-142-5p		#N/A
hsa-mir-1254	hsa-miR-143		#N/A
hsa-mir-1255a	hsa-miR-143*		#N/A
hsa-mir-1255b	hsa-miR-144*		#N/A
hsa-mir-1256	hsa-miR-145		#N/A
hsa-mir-1257	hsa-miR-145*		#N/A
hsa-mir-1258	hsa-miR-146a		#N/A
hsa-mir-1259	hsa-miR-146a*		#N/A	55
hsa-mir-125b-2*	hsa-miR-146b-3p		41
hsa-mir-126*	hsa-miR-146b-5p		42
hsa-mir-1260	hsa-miR-147		#N/A	56
hsa-mir-1261	hsa-miR-147b		#N/A
hsa-mir-1262	hsa-miR-148a		#N/A
hsa-mir-1263	hsa-miR-148a*		#N/A
hsa-mir-1264	hsa-miR-148b		#N/A
hsa-mir-1265	hsa-miR-148b*		#N/A
hsa-mir-1266	hsa-miR-149		#N/A
hsa-mir-1267	hsa-miR-149*		#N/A
hsa-mir-1268	hsa-miR-150		#N/A
hsa-mir-1269	hsa-miR-151-3p		#N/A	65
hsa-mir-127-3p	hsa-miR-152		44
hsa-mir-127-5p	hsa-miR-153		45
hsa-mir-1270	hsa-miR-154		#N/A	66
hsa-mir-1271	hsa-miR-154*		#N/A
hsa-mir-1272	hsa-miR-155		#N/A
hsa-mir-1273	hsa-miR-155*		#N/A
hsa-mir-1274a	hsa-miR-15a		#N/A
hsa-mir-1274b	hsa-miR-15a*		#N/A
hsa-mir-1275	hsa-miR-15b		#N/A
hsa-mir-1276	hsa-miR-15b*		#N/A
hsa-mir-1277	hsa-miR-16		#N/A
hsa-mir-1278	hsa-miR-16-1*		#N/A
hsa-mir-1279	hsa-miR-16-2*		#N/A	76
hsa-mir-128	hsa-miR-17		46
hsa-mir-1280	hsa-miR-17*		#N/A	77
hsa-mir-1281	hsa-miR-181a		#N/A
hsa-mir-1282	hsa-miR-181a-2*		#N/A
hsa-mir-1283	hsa-miR-181a*		#N/A
hsa-mir-1284	hsa-miR-181c		#N/A
hsa-mir-1285	hsa-miR-181c*		#N/A
hsa-mir-1286	hsa-miR-182		#N/A
hsa-mir-1287	hsa-miR-182*		#N/A
hsa-mir-1288	hsa-miR-183		#N/A
hsa-mir-1289	hsa-miR-183*		#N/A	86
hsa-mir-129-3p	hsa-miR-184		47
hsa-mir-129*	hsa-miR-185		47
hsa-mir-1290	hsa-miR-185*		#N/A
hsa-mir-1291	hsa-miR-186		#N/A
hsa-mir-1292	hsa-miR-186*		#N/A
hsa-mir-1293	hsa-miR-187		#N/A
hsa-mir-1294	hsa-miR-188-3p		#N/A
hsa-mir-1295	hsa-miR-188-5p		#N/A
hsa-mir-1296	hsa-miR-18a		#N/A
hsa-mir-1297	hsa-miR-18a*		#N/A
hsa-mir-1298	hsa-miR-18b		#N/A
hsa-mir-1299	hsa-miR-18b*		#N/A
hsa-mir-1300	hsa-miR-190		#N/A
hsa-mir-1301	hsa-miR-190b		#N/A
hsa-mir-1302	hsa-miR-191		#N/A
hsa-mir-1303	hsa-miR-192		#N/A
hsa-mir-1304	hsa-miR-192*		#N/A
hsa-mir-1305	hsa-miR-193a-3p		#N/A
hsa-mir-1306	hsa-miR-193a-5p		#N/A
hsa-mir-1307	hsa-miR-193b		#N/A
hsa-mir-1308	hsa-miR-193b*		#N/A
hsa-mir-130a*	hsa-miR-194		49
hsa-mir-132*	hsa-miR-194*		53
hsa-mir-1321	hsa-miR-195		#N/A
hsa-mir-1322	hsa-miR-195*		#N/A
hsa-mir-1323	hsa-miR-196b		#N/A
hsa-mir-1324	hsa-miR-197		#N/A
hsa-mir-133a	hsa-miR-198		55
hsa-mir-133a/hsa-mir-133b	hsa-miR-199a-3p		#N/A
hsa-mir-133b	hsa-miR-199a-5p		56
hsa-mir-134	hsa-miR-199b-5p		57
hsa-mir-135a	hsa-miR-19a		58
hsa-mir-135a*	hsa-miR-19a*		58
hsa-mir-135b	hsa-miR-19b		60
hsa-mir-135b*	hsa-miR-19b-1*		60
hsa-mir-138-1*	hsa-miR-19b-2*		66
hsa-mir-138-2*	hsa-miR-200a		67
hsa-mir-139-5p	hsa-miR-200a*		69
hsa-mir-139-5p	hsa-miR-200b		69
hsa-mir-140-3p	hsa-miR-200b*		70
hsa-mir-140-5p	hsa-miR-200c		71
hsa-mir-141	hsa-miR-200c*		72
hsa-mir-141*	hsa-miR-202		72
hsa-mir-143*	hsa-miR-202*		76
hsa-mir-144*	hsa-miR-203		78
hsa-mir-145*	hsa-miR-204		79
hsa-mir-1468	hsa-miR-205		#N/A
hsa-mir-1469	hsa-miR-206		#N/A		miR-1469
hsa-mir-146a*	hsa-miR-208		81
hsa-mir-146b-3p	hsa-miR-208b		83
hsa-mir-146b-5p	hsa-miR-20a		84
hsa-mir-147	hsa-miR-20a*		85
hsa-mir-1470	hsa-miR-20b		#N/A		miR-1470
hsa-mir-1471	hsa-miR-20b*		#N/A		miR-1471
hsa-mir-147b	hsa-miR-21		86
hsa-mir-148a	hsa-miR-21*		87
hsa-mir-148a*	hsa-miR-210		87
hsa-mir-148b	hsa-miR-211		89
hsa-mir-148b*	hsa-miR-212		89
hsa-mir-149	hsa-miR-214		91
hsa-mir-149*	hsa-miR-214*		91
hsa-mir-150	hsa-miR-215		93
hsa-mir-150*	hsa-miR-216a		93
hsa-mir-150*	hsa-miR-216b		93
hsa-mir-151-3p	hsa-miR-217		94
hsa-mir-151-5p	hsa-miR-218		#N/A
hsa-mir-152	hsa-miR-218-2*		95
hsa-mir-153	hsa-miR-219-1-3p		96
hsa-mir-1537	hsa-miR-219-2-3p		#N/A
hsa-mir-1538	hsa-miR-219-5p		#N/A		hsa-mir-1538
hsa-mir-1539	hsa-miR-22		#N/A		hsa-mir-1539
hsa-mir-154	hsa-miR-22*		97
hsa-mir-155	hsa-miR-220		99
hsa-mir-155*	hsa-miR-220b		99
hsa-mir-15a*	hsa-miR-220c		101
hsa-mir-16-1*	hsa-miR-221		106
hsa-mir-16-2*	hsa-miR-221*		107
hsa-mir-17	hsa-miR-222		108
hsa-mir-17*	hsa-miR-222*		108
hsa-mir-181a	hsa-miR-223		110
hsa-mir-181a-2*	hsa-miR-223*		111
hsa-mir-181a*	hsa-miR-224		110
hsa-mir-181b	hsa-miR-23a		#N/A
hsa-mir-181c	hsa-miR-23a*		113
hsa-mir-181c*	hsa-miR-23b		113
hsa-mir-181d	hsa-miR-23b*		#N/A
hsa-mir-182*	hsa-miR-24		115
hsa-mir-1825	hsa-miR-24-1*		#N/A
hsa-mir-1826	hsa-miR-25		#N/A
hsa-mir-1827	hsa-miR-25*		#N/A
hsa-mir-185	hsa-miR-26a		120
hsa-mir-185	hsa-miR-26a-1*		120
hsa-mir-185*	hsa-miR-26a-2*		120
hsa-mir-186	hsa-miR-26b		122
hsa-mir-186*	hsa-miR-26b*		122
hsa-mir-187	hsa-miR-27a		124
hsa-mir-187*	hsa-miR-27a*		124
hsa-mir-188-3p	hsa-miR-27b		125
hsa-mir-188-5p	hsa-miR-27b*		126
hsa-mir-18a	hsa-miR-28-3p		127
hsa-mir-18b	hsa-miR-28-5p		129
hsa-mir-18b*	hsa-miR-296-3p		129
hsa-mir-1908	hsa-miR-296-5p		#N/A
hsa-mir-1909	hsa-miR-298		#N/A		hsa-mir-1909
hsa-mir-1909*	hsa-miR-299-3p		#N/A		hsa-mir-1909*
hsa-mir-191*	hsa-miR-299-5p		133
hsa-mir-1910	hsa-miR-29a		#N/A		hsa-mir-1910
hsa-mir-1911	hsa-miR-29a*		#N/A		hsa-mir-1911
hsa-mir-1911*	hsa-miR-29b		#N/A		hsa-mir-1911*
hsa-mir-1912	hsa-miR-29b-1*		#N/A		hsa-mir-1912
hsa-mir-1913	hsa-miR-29b-2*		#N/A		hsa-mir-1913
hsa-mir-1914	hsa-miR-29c		#N/A		hsa-mir-1914
hsa-mir-1914*	hsa-miR-29c*		#N/A		hsa-mir-1914*
hsa-mir-1915	hsa-miR-301a		#N/A		hsa-mir-1915
hsa-mir-1915*	hsa-miR-301b		#N/A		hsa-mir-1915*
hsa-mir-192	hsa-miR-302a		134
hsa-mir-192*	hsa-miR-302a*		134
hsa-mir-193a-3p	hsa-miR-302b		136
hsa-mir-193a-5p	hsa-miR-302b*		137
hsa-mir-193b	hsa-miR-302c		138
hsa-mir-193b*	hsa-miR-302c*		138
hsa-mir-194	hsa-miR-302d		140
hsa-mir-194*	hsa-miR-302d*		140
hsa-mir-195	hsa-miR-30a		142
hsa-mir-195*	hsa-miR-30a*		142
hsa-mir-196a	hsa-miR-30b		#N/A
hsa-mir-196a*	hsa-miR-30b*		#N/A
hsa-mir-196b	hsa-miR-30c		144
hsa-mir-198	hsa-miR-30c-1*		146
hsa-mir-199b-5p	hsa-miR-30c-2*		149
hsa-mir-19a*	hsa-miR-30d		150
hsa-mir-19b	hsa-miR-30d*		152
hsa-mir-19b-1*	hsa-miR-30e		153
hsa-mir-19b-2*	hsa-miR-30e*		154
hsa-mir-200a	hsa-miR-31		155
hsa-mir-200a*	hsa-miR-32		155
hsa-mir-200b	hsa-miR-32*		157
hsa-mir-200b*	hsa-miR-320		157
hsa-mir-200c	hsa-miR-323-3p		159
hsa-mir-202	hsa-miR-324-3p		161
hsa-mir-205	hsa-miR-324-5p		165
hsa-mir-206	hsa-miR-325		166
hsa-mir-208a	hsa-miR-326		#N/A
hsa-mir-208b	hsa-miR-328		168
hsa-mir-20a	hsa-miR-329		169
hsa-mir-20a*	hsa-miR-330-3p		169
hsa-mir-20b	hsa-miR-330-5p		171
hsa-mir-20b*	hsa-miR-331-3p		171
hsa-mir-21	hsa-miR-331-5p		173
hsa-mir-21*	hsa-miR-335		173
hsa-mir-211	hsa-miR-335*		176
hsa-mir-215	hsa-miR-337-3p		180
hsa-mir-216a	hsa-miR-337-5p		181
hsa-mir-216b	hsa-miR-338-3p		182
hsa-mir-217	hsa-miR-339-3p		183
hsa-mir-218	hsa-miR-339-5p		184
hsa-mir-218-1*	hsa-miR-33a*		#N/A
hsa-mir-218-2*	hsa-miR-33b		185
hsa-mir-219-1-3p	hsa-miR-340		186
hsa-mir-219-2-3p	hsa-miR-340*		187
hsa-mir-219-5p	hsa-miR-342-3p		188
hsa-mir-22	hsa-miR-342-5p		189
hsa-mir-22*	hsa-miR-345		189
hsa-mir-220a	hsa-miR-346		#N/A
hsa-mir-220b	hsa-miR-34a		192
hsa-mir-220c	hsa-miR-34a*		193
hsa-mir-221*	hsa-miR-34b*		194
hsa-mir-222*	hsa-miR-34c-5p		196
hsa-mir-223*	hsa-miR-361-3p		198
hsa-mir-23a	hsa-miR-361-5p		201
hsa-mir-23a*	hsa-miR-362-3p		201
hsa-mir-23b	hsa-miR-362-5p		203
hsa-mir-23b*	hsa-miR-363		203
hsa-mir-24	hsa-miR-363*		205
hsa-mir-24-1*	hsa-miR-365		206
hsa-mir-24-2*	hsa-miR-367		#N/A
hsa-mir-25	hsa-miR-367*		207
hsa-mir-25*	hsa-miR-369-3p		207
hsa-mir-26a	hsa-miR-369-5p		209
hsa-mir-26a-1*	hsa-miR-370		210
hsa-mir-26a-2*	hsa-miR-371-3p		211
hsa-mir-26b	hsa-miR-372		212
hsa-mir-26b*	hsa-miR-373		212
hsa-mir-27a	hsa-miR-373*		214
hsa-mir-27a*	hsa-miR-374a		214
hsa-mir-27b	hsa-miR-374a*		216
hsa-mir-27b*	hsa-miR-374b		216
hsa-mir-28-3p	hsa-miR-374b*		218
hsa-mir-28-5p	hsa-miR-375		219
hsa-mir-296-3p	hsa-miR-376a		220
hsa-mir-296-5p	hsa-miR-376a*		221
hsa-mir-297	hsa-miR-376b		#N/A
hsa-mir-298	hsa-miR-376c		222
hsa-mir-299-3p	hsa-miR-377		223
hsa-mir-299-5p	hsa-miR-377*		224
hsa-mir-29a	hsa-miR-378		225
hsa-mir-29a*	hsa-miR-378*		225
hsa-mir-29b	hsa-miR-379		227
hsa-mir-29b-1*	hsa-miR-379*		228
hsa-mir-29b-2*	hsa-miR-380		229
hsa-mir-29c	hsa-miR-380*		230
hsa-mir-29c*	hsa-miR-381		230
hsa-mir-300	hsa-miR-382		#N/A
hsa-mir-301a	hsa-miR-383		232
hsa-mir-301b	hsa-miR-384		233
hsa-mir-302a	hsa-miR-409-3p		234
hsa-mir-302a*	hsa-miR-409-5p		234
hsa-mir-302b	hsa-miR-410		236
hsa-mir-302b*	hsa-miR-411		236
hsa-mir-302c	hsa-miR-411*		238
hsa-mir-302c*	hsa-miR-412		238
hsa-mir-302d	hsa-miR-422a		240
hsa-mir-302d*	hsa-miR-423-5p		240
hsa-mir-302e	hsa-miR-424		#N/A
hsa-mir-302f	hsa-miR-424*		#N/A
hsa-mir-30a	hsa-miR-425		242
hsa-mir-30a*	hsa-miR-425*		242
hsa-mir-30b	hsa-miR-429		244
hsa-mir-30b*	hsa-miR-431		244
hsa-mir-30c	hsa-miR-431*		246
hsa-mir-30c-1*	hsa-miR-432		247
hsa-mir-30c-2*	hsa-miR-432*		248
hsa-mir-30d	hsa-miR-433		249
hsa-mir-30d*	hsa-miR-448		249
hsa-mir-30e	hsa-miR-449a		251
hsa-mir-30e*	hsa-miR-449b		251
hsa-mir-31	hsa-miR-450a		253
hsa-mir-31*	hsa-miR-450b-3p		253
hsa-mir-32	hsa-miR-450b-5p		254
hsa-mir-32*	hsa-miR-451		254
hsa-mir-320a	hsa-miR-452		#N/A
hsa-mir-320b	hsa-miR-452*		#N/A
hsa-mir-320c	hsa-miR-453		#N/A
hsa-mir-320d	hsa-miR-454		#N/A
hsa-mir-323-3p	hsa-miR-454*		257
hsa-mir-323-5p	hsa-miR-455-3p		#N/A
hsa-mir-324-3p	hsa-miR-455-5p		258
hsa-mir-324-5p	hsa-miR-483-5p		259
hsa-mir-325	hsa-miR-484		260
hsa-mir-326	hsa-miR-485-3p		261
hsa-mir-328	hsa-miR-485-5p		262
hsa-mir-329	hsa-miR-486-3p		263
hsa-mir-330-3p	hsa-miR-486-5p		264
hsa-mir-330-5p	hsa-miR-487a		265
hsa-mir-331-3p	hsa-miR-487b		266
hsa-mir-331-5p	hsa-miR-488		267
hsa-mir-335	hsa-miR-488*		268
hsa-mir-335*	hsa-miR-489		268
hsa-mir-337-3p	hsa-miR-490-3p		270
hsa-mir-337-5p	hsa-miR-491-3p		271
hsa-mir-338-3p	hsa-miR-491-5p		272
hsa-mir-338-5p	hsa-miR-492		#N/A
hsa-mir-339-3p	hsa-miR-493		273
hsa-mir-339-5p	hsa-miR-493*		274
hsa-mir-33a	hsa-miR-494		#N/A
hsa-mir-33a*	hsa-miR-495		275
hsa-mir-33b	hsa-miR-496		276
hsa-mir-33b*	hsa-miR-497		276
hsa-mir-340	hsa-miR-497*		277
hsa-mir-340*	hsa-miR-498		277
hsa-mir-342-3p	hsa-miR-499-3p		279
hsa-mir-342-5p	hsa-miR-499-5p		280
hsa-mir-345	hsa-miR-500		281
hsa-mir-346	hsa-miR-500*		282
hsa-mir-34a	hsa-miR-501-3p		283
hsa-mir-34a*	hsa-miR-501-5p		283
hsa-mir-34b	hsa-miR-502-3p		#N/A
hsa-mir-34b*	hsa-miR-502-5p		285
hsa-mir-34c-3p	hsa-miR-503		#N/A
hsa-mir-34c-5p	hsa-miR-504		286
hsa-mir-361-3p	hsa-miR-505		287
hsa-mir-361-5p	hsa-miR-505*		288
hsa-mir-362-3p	hsa-miR-506		289
hsa-mir-362-5p	hsa-miR-507		290
hsa-mir-363	hsa-miR-508-3p		291
hsa-mir-363*	hsa-miR-508-5p		291
hsa-mir-365	hsa-miR-509-3-5p		293
hsa-mir-367	hsa-miR-509-3p		294
hsa-mir-367*	hsa-miR-509-5p		294
hsa-mir-369-3p	hsa-miR-510		296
hsa-mir-369-5p	hsa-miR-511		297
hsa-mir-370	hsa-miR-512-3p		298
hsa-mir-371-3p	hsa-miR-512-5p		299
hsa-mir-371-5p	hsa-miR-513-3p		#N/A
hsa-mir-372	hsa-miR-513-5p		300
hsa-mir-373	hsa-miR-515-3p		301
hsa-mir-373*	hsa-miR-515-5p		301
hsa-mir-374a	hsa-miR-516a-3p		303
hsa-mir-374a*	hsa-miR-516a-5p		303
hsa-mir-374b	hsa-miR-516b		305
hsa-mir-374b*	hsa-miR-517*		305
hsa-mir-375	hsa-miR-517a		307
hsa-mir-376a	hsa-miR-517b		308
hsa-mir-376a*	hsa-miR-517c		308
hsa-mir-376b	hsa-miR-518a-3p		310
hsa-mir-376c	hsa-miR-518a-5p		311
hsa-mir-377	hsa-miR-518b		312
hsa-mir-377*	hsa-miR-518c		312
hsa-mir-378	hsa-miR-518c*		314
hsa-mir-378*	hsa-miR-518d-3p		314
hsa-mir-379	hsa-miR-518d-5p		316
hsa-mir-379*	hsa-miR-518e		316
hsa-mir-380	hsa-miR-518e*		318
hsa-mir-380*	hsa-miR-518f		318
hsa-mir-381	hsa-miR-518f*		320
hsa-mir-382	hsa-miR-519a		321
hsa-mir-383	hsa-miR-519b-3p		322
hsa-mir-384	hsa-miR-519c-3p		323
hsa-mir-409-3p	hsa-miR-519d		324
hsa-mir-409-5p	hsa-miR-519e		325
hsa-mir-410	hsa-miR-519e*		326
hsa-mir-411	hsa-miR-520a-3p		327
hsa-mir-411*	hsa-miR-520a-5p		327
hsa-mir-412	hsa-miR-520b		329
hsa-mir-412	hsa-miR-520c-3p		329
hsa-mir-421	hsa-miR-520d-5p		#N/A
hsa-mir-422a	hsa-miR-520e		330
hsa-mir-423-3p	hsa-miR-520f		#N/A		hsa-mir-423-3p
hsa-mir-423-5p	hsa-miR-520g		331
hsa-mir-424	hsa-miR-520h		332
hsa-mir-424*	hsa-miR-521		332
hsa-mir-425	hsa-miR-522		334
hsa-mir-425*	hsa-miR-523		334
hsa-mir-429	hsa-miR-524-3p		336
hsa-mir-431	hsa-miR-524-5p		337
hsa-mir-431*	hsa-miR-525-3p		337
hsa-mir-432	hsa-miR-525-5p		339
hsa-mir-432*	hsa-miR-526b		339
hsa-mir-433	hsa-miR-526b*		341
hsa-mir-448	hsa-miR-532-3p		342
hsa-mir-449a	hsa-miR-532-5p		343
hsa-mir-449a/hsa-mir-449b	hsa-miR-539		#N/A
hsa-mir-449b	hsa-miR-541		344
hsa-mir-450a	hsa-miR-541*		345
hsa-mir-450b-3p	hsa-miR-542-3p		346
hsa-mir-450b-5p	hsa-miR-542-5p		347
hsa-mir-451	hsa-miR-543		348
hsa-mir-452	hsa-miR-544		349
hsa-mir-452*	hsa-miR-545		349
hsa-mir-453	hsa-miR-545*		351
hsa-mir-454	hsa-miR-548a-3p		352
hsa-mir-454*	hsa-miR-548a-5p		352
hsa-mir-455-3p	hsa-miR-548b-3p		354
hsa-mir-455-5p	hsa-miR-548b-5p		355
hsa-mir-483-3p	hsa-miR-548c-3p		#N/A
hsa-mir-483-5p	hsa-miR-548c-5p		356
hsa-mir-484	hsa-miR-548d-3p		357
hsa-mir-485-3p	hsa-miR-548d-5p		358
hsa-mir-485-5p	hsa-miR-549		359
hsa-mir-486-3p	hsa-miR-550		360
hsa-mir-486-5p	hsa-miR-550*		361
hsa-mir-487a	hsa-miR-551a		362
hsa-mir-487b	hsa-miR-551b		363
hsa-mir-488	hsa-miR-551b*		364
hsa-mir-488*	hsa-miR-552		364
hsa-mir-489	hsa-miR-553		366
hsa-mir-490-3p	hsa-miR-554		367
hsa-mir-490-5p	hsa-miR-555		#N/A
hsa-mir-491-3p	hsa-miR-556-3p		368
hsa-mir-491-5p	hsa-miR-556-5p		369
hsa-mir-492	hsa-miR-557		370
hsa-mir-493	hsa-miR-558		371
hsa-mir-493*	hsa-miR-559		371
hsa-mir-494	hsa-miR-561		373
hsa-mir-495	hsa-miR-562		374
hsa-mir-496	hsa-miR-563		375
hsa-mir-497	hsa-miR-564		376
hsa-mir-497*	hsa-miR-565		376
hsa-mir-498	hsa-miR-566		378
hsa-mir-499-3p	hsa-miR-567		379
hsa-mir-499-5p	hsa-miR-569		380
hsa-mir-500	hsa-miR-570		381
hsa-mir-500*	hsa-miR-571		381
hsa-mir-500*/hsa-mir-502-3p	hsa-miR-572		#N/A
hsa-mir-501-3p	hsa-miR-573		383
hsa-mir-501-5p	hsa-miR-574-3p		384
hsa-mir-502-3p	hsa-miR-575		385
hsa-mir-502-5p	hsa-miR-576-3p		386
hsa-mir-503	hsa-miR-576-5p		387
hsa-mir-504	hsa-miR-578		388
hsa-mir-505	hsa-miR-579		389
hsa-mir-505*	hsa-miR-580		389
hsa-mir-506	hsa-miR-581		391
hsa-mir-507	hsa-miR-582-3p		392
hsa-mir-508-3p	hsa-miR-582-5p		393
hsa-mir-508-5p	hsa-miR-583		394
hsa-mir-509-3-5p	hsa-miR-584		395
hsa-mir-509-3p	hsa-miR-585		396
hsa-mir-509-5p	hsa-miR-586		397
hsa-mir-510	hsa-miR-587		398
hsa-mir-511	hsa-miR-588		399
hsa-mir-512-3p	hsa-miR-589		400
hsa-mir-512-5p	hsa-miR-589*		401
hsa-mir-513a-3p	hsa-miR-590-5p		#N/A
hsa-mir-513a-5p	hsa-miR-591		#N/A
hsa-mir-513b	hsa-miR-592		#N/A
hsa-mir-513c	hsa-miR-593		#N/A
hsa-mir-514	hsa-miR-593*		#N/A
hsa-mir-515-3p	hsa-miR-595		404
hsa-mir-515-5p	hsa-miR-596		405
hsa-mir-516a-3p/hsa-mir-516b*	hsa-miR-597		#N/A
hsa-mir-516a-5p	hsa-miR-598		407
hsa-mir-516b	hsa-miR-599		408
hsa-mir-517*	hsa-miR-600		409
hsa-mir-517a	hsa-miR-601		410
hsa-mir-517a/hsa-mir-517b	hsa-miR-603		#N/A
hsa-mir-517a/hsa-mir-517b	hsa-miR-604		#N/A
hsa-mir-517b	hsa-miR-605		411
hsa-mir-517c	hsa-miR-606		412
hsa-mir-518a-3p	hsa-miR-607		413
hsa-mir-518a-5p/hsa-mir-527	hsa-miR-608		#N/A
hsa-mir-518b	hsa-miR-609		415
hsa-mir-518c	hsa-miR-610		416
hsa-mir-518c*	hsa-miR-612		416
hsa-mir-518c/hsa-mir-518f	hsa-miR-613		#N/A
hsa-mir-518d-3p	hsa-miR-614		418
hsa-mir-518d-5p/hsa-mir-518f*/hsa-mir-520c-5p/hsa-mir-526a	hsa-miR-615-3p		#N/A
hsa-mir-518e	hsa-miR-615-5p		420
hsa-mir-518e*/hsa-mir-519a*/hsa-mir-519b-5p/hsa-mir-519c-5p/hsa-mir-522*/hsa-mir-523*	hsa-miR-616		#N/A
hsa-mir-518f	hsa-miR-616*		422
hsa-mir-518f*	hsa-miR-617		422
hsa-mir-519a	hsa-miR-618		424
hsa-mir-519b-3p	hsa-miR-619		425
hsa-mir-519c-3p	hsa-miR-621		426
hsa-mir-519d	hsa-miR-622		427
hsa-mir-519e	hsa-miR-623		428
hsa-mir-519e*	hsa-miR-624		428
hsa-mir-520a-3p	hsa-miR-624*		430
hsa-mir-520a-5p	hsa-miR-625		431
hsa-mir-520b	hsa-miR-625*		432
hsa-mir-520b/hsa-mir-520c-3p/hsa-mir-520f/hsa-mir-526b*	hsa-miR-626		#N/A
hsa-mir-520b/hsa-mir-520c-3p/hsa-mir-526b*	hsa-miR-627		#N/A
hsa-mir-520c-3p	hsa-miR-628-3p		433
hsa-mir-520c-3p/hsa-mir-520f	hsa-miR-628-5p		#N/A
hsa-mir-520d-3p	hsa-miR-629		#N/A
hsa-mir-520d-5p	hsa-miR-629*		434
hsa-mir-520e	hsa-miR-630		435
hsa-mir-520f	hsa-miR-631		436
hsa-mir-520g	hsa-miR-632		437
hsa-mir-520g/hsa-mir-520h	hsa-miR-633		#N/A
hsa-mir-521	hsa-miR-634		439
hsa-mir-522	hsa-miR-635		440
hsa-mir-523	hsa-miR-636		441
hsa-mir-524-3p	hsa-miR-637		442
hsa-mir-524-5p	hsa-miR-638		443
hsa-mir-525-3p	hsa-miR-639		444
hsa-mir-525-5p	hsa-miR-640		445
hsa-mir-526a/hsa-mir-518d-5p/hsa-mir-520c-5p	hsa-miR-641		#N/A
hsa-mir-526b	hsa-miR-642		446
hsa-mir-526b*	hsa-miR-643		446
hsa-mir-532-3p	hsa-miR-644		448
hsa-mir-532-5p	hsa-miR-645		449
hsa-mir-539	hsa-miR-646		450
hsa-mir-541	hsa-miR-647		451
hsa-mir-541*	hsa-miR-648		451
hsa-mir-541*	hsa-miR-649		451
hsa-mir-542-3p	hsa-miR-650		453
hsa-mir-542-5p	hsa-miR-651		454
hsa-mir-543	hsa-miR-652		455
hsa-mir-544	hsa-miR-653		456
hsa-mir-545	hsa-miR-654-3p		457
hsa-mir-545*	hsa-miR-654-5p		457
hsa-mir-548a-3p	hsa-miR-655		459
hsa-mir-548a-5p	hsa-miR-656		460
hsa-mir-548b-3p	hsa-miR-657		461
hsa-mir-548b-5p	hsa-miR-658		462
hsa-mir-548c-3p	hsa-miR-659		463
hsa-mir-548c-5p	hsa-miR-660		464
hsa-mir-548d-3p	hsa-miR-661		465
hsa-mir-548d-5p	hsa-miR-662		466
hsa-mir-548e	hsa-miR-668		#N/A
hsa-mir-548f	hsa-miR-671-3p		#N/A
hsa-mir-548g	hsa-miR-672		#N/A
hsa-mir-548h	hsa-miR-674		#N/A
hsa-mir-548i	hsa-miR-675		#N/A
hsa-mir-548j	hsa-miR-7		#N/A
hsa-mir-548k	hsa-miR-7-1*		#N/A
hsa-mir-548l	hsa-miR-7-2*		#N/A
hsa-mir-548m	hsa-miR-708		#N/A
hsa-mir-548n	hsa-miR-708*		#N/A
hsa-mir-548o	hsa-miR-744		#N/A
hsa-mir-548p	hsa-miR-744*		#N/A
hsa-mir-549	hsa-miR-758		467
hsa-mir-550	hsa-miR-760		468
hsa-mir-550*	hsa-miR-766		468
hsa-mir-551a	hsa-miR-767-3p		470
hsa-mir-551b	hsa-miR-767-5p		471
hsa-mir-551b	hsa-miR-768-3p		471
hsa-mir-551b*	hsa-miR-769-3p		471
hsa-mir-552	hsa-miR-769-5p		473
hsa-mir-553	hsa-miR-770-5p		474
hsa-mir-554	hsa-miR-801		475
hsa-mir-555	hsa-miR-871		476
hsa-mir-556-3p	hsa-miR-872		477
hsa-mir-556-5p	hsa-miR-873		478
hsa-mir-557	hsa-miR-874		479
hsa-mir-558	hsa-miR-875-3p		480
hsa-mir-559	hsa-miR-875-5p		481
hsa-mir-561	hsa-miR-876-3p		482
hsa-mir-562	hsa-miR-876-5p		483
hsa-mir-563	hsa-miR-877		484
hsa-mir-564	hsa-miR-885-3p		485
hsa-mir-566	hsa-miR-885-5p		487
hsa-mir-567	hsa-miR-886-3p		488
hsa-mir-568	hsa-miR-886-5p		#N/A
hsa-mir-568	hsa-miR-887		#N/A
hsa-mir-569	hsa-miR-888		489
hsa-mir-570	hsa-miR-888*		490
hsa-mir-571	hsa-miR-889		491
hsa-mir-572	hsa-miR-890		492
hsa-mir-573	hsa-miR-891a		493
hsa-mir-574-3p	hsa-miR-891b		494
hsa-mir-574-3p	hsa-miR-892a		494
hsa-mir-574-5p	hsa-miR-892b		#N/A
hsa-mir-574-5p	hsa-miR-9		#N/A
hsa-mir-574-5p	hsa-miR-9*		#N/A
hsa-mir-574-5p	hsa-miR-920		#N/A
hsa-mir-575	hsa-miR-921		495
hsa-mir-576-3p	hsa-miR-922		496
hsa-mir-576-5p	hsa-miR-923		497
hsa-mir-577	hsa-miR-924		#N/A
hsa-mir-578	hsa-miR-92a		498
hsa-mir-579	hsa-miR-92a-1*		499
hsa-mir-580	hsa-miR-92a-2*		500
hsa-mir-581	hsa-miR-92b*		501
hsa-mir-582-3p	hsa-miR-93		502
hsa-mir-582-5p	hsa-miR-93*		503
hsa-mir-582-5p	hsa-miR-933		503
hsa-mir-583	hsa-miR-934		504
hsa-mir-584	hsa-miR-935		505
hsa-mir-585	hsa-miR-936		506
hsa-mir-586	hsa-miR-937		507
hsa-mir-587	hsa-miR-938		508
hsa-mir-588	hsa-miR-939		509
hsa-mir-589	hsa-miR-941		510
hsa-mir-589*	hsa-miR-942		510
hsa-mir-590-3p	hsa-miR-943		#N/A
hsa-mir-590-3p	hsa-miR-944		#N/A
hsa-mir-590-5p	hsa-miR-95		512		hsa-mir-590-5p
hsa-mir-590-5p	hsa-miR-96		512
hsa-mir-591	hsa-miR-96*		513
hsa-mir-592	hsa-miR-98		514
hsa-mir-592	hsa-miR-99a		514
hsa-mir-593	hsa-miR-99a*		515
hsa-mir-593*	hsa-miR-99b		515
hsa-mir-595	hsa-miR-99b*		517
hsa-mir-596	hsamiR159a		518
hsa-mir-597			519
hsa-mir-598			520
hsa-mir-599			521
hsa-mir-600			522
hsa-mir-601			523
hsa-mir-602			#N/A
hsa-mir-603			524
hsa-mir-604			525
hsa-mir-605			526
hsa-mir-606			527
hsa-mir-607			528
hsa-mir-608			529
hsa-mir-609			530
hsa-mir-610			531
hsa-mir-611			#N/A
hsa-mir-612			532
hsa-mir-613			533
hsa-mir-614			534
hsa-mir-615-3p			535
hsa-mir-615-3p			535
hsa-mir-615-5p			536
hsa-mir-615-5p			536
hsa-mir-616			537
hsa-mir-616*			537
hsa-mir-617			539
hsa-mir-618			540
hsa-mir-619			541
hsa-mir-620			#N/A
hsa-mir-621			542
hsa-mir-622			543
hsa-mir-623			544
hsa-mir-624			545
hsa-mir-624*			545
hsa-mir-625			547
hsa-mir-625*			547
hsa-mir-626			549
hsa-mir-627			550
hsa-mir-628-3p			551
hsa-mir-628-5p			552
hsa-mir-629			553
hsa-mir-629*			553
hsa-mir-630			555
hsa-mir-631			556
hsa-mir-632			557
hsa-mir-633			558
hsa-mir-634			559		hsa-mir-634
hsa-mir-635			560
hsa-mir-636			561
hsa-mir-637			562
hsa-mir-638			563
hsa-mir-639			564
hsa-mir-640			565
hsa-mir-641			566
hsa-mir-642			567		hsa-mir-642
hsa-mir-643			568
hsa-mir-644			569
hsa-mir-645			570
hsa-mir-646			571
hsa-mir-647			572
hsa-mir-648			573
hsa-mir-649			574
hsa-mir-650			575
hsa-mir-651			576
hsa-mir-652			577
hsa-mir-652			577
hsa-mir-653			578
hsa-mir-653			578
hsa-mir-654-3p			579
hsa-mir-654-3p			579
hsa-mir-654-5p			580
hsa-mir-655			581
hsa-mir-656			582
hsa-mir-657			583
hsa-mir-658			584
hsa-mir-659			585
hsa-mir-660			586
hsa-mir-661			587
hsa-mir-662			588
hsa-mir-663			#N/A
hsa-mir-663b			#N/A
hsa-mir-664			#N/A
hsa-mir-664*			#N/A
hsa-mir-665			#N/A
hsa-mir-668			589
hsa-mir-668			589
hsa-mir-671-3p			590
hsa-mir-671-3p			590
hsa-mir-671-5p			#N/A
hsa-mir-671-5p			#N/A
hsa-mir-672 - see comment in column E →			#N/A		hsa-mir-672 - see comment in column E →
hsa-mir-672 - see comment in column E →			#N/A		hsa-mir-674 - see comment in column E →
hsa-mir-674/hsa-miRPlus-D1100 - see comment in column E →			#N/A
hsa-mir-674/hsa-miRPlus-D1100 - see comment in column E →			#N/A
hsa-mir-675			593
hsa-mir-675b			#N/A
hsa-mir-7			594
hsa-mir-7			594
hsa-mir-7-1*			595
hsa-mir-7-1*			595		il y est pb $
hsa-mir-7-2*			596
hsa-mir-708			597
hsa-mir-708			597
hsa-mir-708*			597
hsa-mir-708*			597
hsa-mir-720			#N/A
hsa-mir-744			599
hsa-mir-744			599
hsa-mir-744*			599
hsa-mir-744*			599
hsa-mir-758			601
hsa-mir-758			601
hsa-mir-760			602
hsa-mir-760			602
hsa-mir-765			#N/A
hsa-mir-766			603
hsa-mir-767-3p			604
hsa-mir-767-5p			605
hsa-mir-768-3p			606		hsa-mir-768-3p
hsa-mir-768-5p			#N/A		hsa-mir-768-5p
hsa-mir-769-3p			607
hsa-mir-769-5p			608
hsa-mir-770-5p			609
hsa-mir-801 - see comment in column E →			#N/A		hsa-mir-801 - see comment in column E →
hsa-mir-802			#N/A
hsa-mir-802			#N/A
hsa-mir-871 - see comment in column E →			#N/A		hsa-mir-871 - see comment in column E →
hsa-mir-871 - see comment in column E →			#N/A
hsa-mir-872/hsa-miRPlus-D1090 - see comment in column E →			#N/A
hsa-mir-872/hsa-miRPlus-D1090 - see comment in column E →			#N/A
hsa-mir-873			613
hsa-mir-873			613
hsa-mir-874			614
hsa-mir-874			614
hsa-mir-875-3p			615
hsa-mir-875-5p			616
hsa-mir-875-5p			616
hsa-mir-876-3p			617
hsa-mir-876-5p			618
hsa-mir-877			619
hsa-mir-877			619
hsa-mir-877*			619
hsa-mir-885-3p			620
hsa-mir-885-5p			621
hsa-mir-886-3p			622
hsa-mir-886-5p			623
hsa-mir-887			624
hsa-mir-888			625
hsa-mir-888*			625
hsa-mir-889			627
hsa-mir-890			628
hsa-mir-891a			629
hsa-mir-891b			630
hsa-mir-892a			631
hsa-mir-892b			632
hsa-mir-9			633
hsa-mir-9			633
hsa-mir-9*			633
hsa-mir-9*			633
hsa-mir-920			635
hsa-mir-921			636
hsa-mir-922			637
hsa-mir-923			638
hsa-mir-924			639
hsa-mir-92a			640
hsa-mir-92a			640
hsa-mir-92a-1*			641
hsa-mir-92a-2*			642
hsa-mir-92b			#N/A
hsa-mir-92b			#N/A
hsa-mir-92b*			643
hsa-mir-93			644
hsa-mir-93			644
hsa-mir-93*			644
hsa-mir-93*			644
hsa-mir-933			646
hsa-mir-934			647
hsa-mir-935			648
hsa-mir-936			649
hsa-mir-937			650
hsa-mir-938			651
hsa-mir-939			652
hsa-mir-940			#N/A
hsa-mir-941			653
hsa-mir-942			654
hsa-mir-943			655		hsa-mir-943
hsa-mir-944			656
hsa-mir-95			657
hsa-mir-96			658
hsa-mir-96			658
hsa-mir-96*			658
hsa-mir-98			660
hsa-mir-98			660
hsa-mir-99a			661
hsa-mir-99a			661
hsa-mir-99a*			661
hsa-mir-99b			663
hsa-mir-99b			663
hsa-mir-99b*			663
hsa-mir-99b*			663
hsa-miRPlus-A1015			#N/A
hsa-miRPlus-A1025			#N/A
hsa-miRPlus-A1027			#N/A
hsa-miRPlus-A1031			#N/A
hsa-miRPlus-A1042			#N/A
hsa-miRPlus-A1043			#N/A		hsa-miRPlus-A1043
hsa-miRPlus-A1046			#N/A		hsa-miRPlus-A1046
hsa-miRPlus-A1056			#N/A
hsa-miRPlus-A1065			#N/A
hsa-miRPlus-A1072			#N/A
hsa-miRPlus-A1073			#N/A
hsa-miRPlus-A1083			#N/A
hsa-miRPlus-A1087			#N/A
hsa-miRPlus-A1098			#N/A
hsa-miRPlus-B1114			#N/A
hsa-miRPlus-C1002			#N/A
hsa-miRPlus-C1005			#N/A
hsa-miRPlus-C1040			#N/A
hsa-miRPlus-C1057			#N/A
hsa-miRPlus-C1066			#N/A
hsa-miRPlus-C1070			#N/A
hsa-miRPlus-C1075			#N/A
hsa-miRPlus-C1076			#N/A
hsa-miRPlus-C1087			#N/A
hsa-miRPlus-C1089			#N/A
hsa-miRPlus-C1099			#N/A
hsa-miRPlus-C1100			#N/A
hsa-miRPlus-C1110			#N/A
hsa-miRPlus-C1114			#N/A
hsa-miRPlus-C1115			#N/A
hsa-miRPlus-D1036			#N/A
hsa-miRPlus-D1058			#N/A
hsa-miRPlus-D1120			#N/A
			#N/A
			#N/A
			#N/A
			#N/A
			#N/A
			#N/A
			#N/A
			#N/A
			#N/A
			#N/A
			#N/A
			#N/A
			#N/A
