# Supplementary material for: Genome-Wide Exploration of miRNA Function in Mammalian Muscle Cell Differentiation
Source: PLoS One. 2013 Aug 21;8(8):e71927. doi: 10.1371/journal.pone.0071927 (PMC3749189; doi:10.1371/journal.pone.0071927)
Supplement: File S3 — Raw data of expression screen. (XLS) [file pone.0071927.s006.xls]

## Sheet: Results
design_target_name	ddCt norm AVR	FOLD Change between proliferation and day 7 of differentiation
hsa-miR-133b	15.2258	38319.3
hsa-miR-1	13.9432	15751.6
hsa-miR-206	13.4655	11311.8
hsa-miR-133a	13.1123	8855.14
hsa-miR-128	10.7774	1755.2
hsa-miR-486-5p	7.6883	206.257
hsa-miR-139-5p	7.54542	186.809
hsa-miR-660	6.06191	66.8062
hsa-miR-532-5p	5.78565	55.1639
hsa-miR-532-3p	5.31879	39.913
hsa-miR-362-5p	5.31478	39.8023
hsa-miR-500	5.04447	33.0017
hsa-miR-188-5p	4.93402	30.5694
hsa-miR-501-5p	4.87213	29.2858
hsa-miR-378	4.69962	25.9853
hsa-miR-326	4.69126	25.8351
hsa-miR-502-3p	4.66557	25.3791
hsa-miR-491-5p	4.41246	21.2952
hsa-miR-548c-5p	4.35409	20.4508
hsa-miR-501-3p	4.03913	16.4399
hsa-miR-362-3p	3.93116	15.2544
hsa-miR-499-5p	3.84263	14.3465
hsa-miR-454	3.68902	12.8975
hsa-miR-450a	3.64341	12.4961
hsa-miR-381	3.54445	11.6677
hsa-miR-411	3.52253	11.4918
hsa-miR-376a*	3.517	11.4478
hsa-miR-23b*	3.46224	11.0214
hsa-miR-487a	3.44804	10.9135
hsa-miRPlus-C1089	3.39768	10.5391
hsa-miR-22	3.30371	9.8745
hsa-miR-539	3.22626	9.35837
hsa-miR-195	3.21184	9.26534
hsa-miR-542-5p	3.1883	9.11539
hsa-miR-125b-2*	3.0679	8.38549
hsa-miR-33a*	3.06731	8.3821
hsa-miR-30a*	3.01841	8.10275
hsa-miR-212	2.99533	7.97414
hsa-miR-424	2.99316	7.96215
hsa-miR-877	2.92848	7.61309
hsa-miR-98	2.8418	7.16914
hsa-miR-1185	2.83447	7.13282
hsa-miR-487b	2.82906	7.10613
hsa-miR-410	2.82047	7.06391
hsa-miR-493*	2.78576	6.89602
hsa-miR-628-3p	2.7243	6.6084
hsa-miR-127-3p	2.65673	6.30604
hsa-miR-433	2.62803	6.1818
hsa-miR-370	2.61562	6.12888
hsa-miR-497	2.60463	6.08236
hsa-miR-148b*	2.55934	5.89437
hsa-miR-30d	2.48771	5.60888
hsa-miR-99a	2.47773	5.5702
hsa-miR-496	2.47486	5.55915
hsa-miR-382	2.44034	5.4277
hsa-miR-299-3p	2.40366	5.29145
hsa-miR-149	2.38814	5.23484
hsa-miR-365	2.38318	5.21684
hsa-miR-450b-5p	2.31972	4.99236
hsa-miR-29c*	2.2544	4.77136
hsa-miR-33a	2.23454	4.70614
hsa-let-7g	2.22701	4.68163
hsa-miR-29b-2*	2.19439	4.57695
hsa-miR-154	2.17958	4.53023
hsa-miR-675*	2.14952	4.4368
hsa-miR-331-3p	2.14653	4.42762
hsa-miR-545	2.13364	4.38822
hsa-miR-378*	2.11278	4.32525
hsa-miR-340*	2.09185	4.26295
hsa-miR-194	2.07654	4.21795
hsa-miR-379	2.07298	4.20755
hsa-miR-135b	2.06893	4.19574
hsa-miR-376a	2.06209	4.1759
hsa-miR-605	2.05834	4.16508
hsa-miR-301b	2.04974	4.1403
hsa-miR-30a	2.04401	4.12391
hsa-miR-95	2.03816	4.10721
hsa-miR-409-3p	2.0273	4.07642
hsa-miR-132	2.01538	4.04286
hsa-miRPlus-D1033	2.00059	4.00163
hsa-miR-99a*	1.99189	3.97757
hsa-miR-323-3p	1.96511	3.90441
hsa-miR-299-5p	1.9645	3.90277
hsa-miR-26a	1.9484	3.85947
hsa-miR-132*	1.93826	3.83244
hsa-miR-376c	1.92891	3.80767
hsa-let-7f-2*	1.9286	3.80687
hsa-miR-337-3p	1.90194	3.73714
hsa-miR-193b*	1.89723	3.72497
hsa-miR-301a	1.86507	3.64286
hsa-miR-369-5p	1.86046	3.63124
hsa-miR-193b	1.85723	3.62311
hsa-miR-33b*	1.84913	3.60282
hsa-miR-215	1.83301	3.56281
hsa-miR-425*	1.83065	3.55698
hsa-miR-328	1.81573	3.52038
hsa-miR-181a*	1.80352	3.4907
hsa-miR-544	1.80115	3.48499
hsa-miR-421	1.76698	3.4034
hsa-miR-514	1.76452	3.39762
hsa-miR-493	1.74897	3.36118
hsa-miR-30e*	1.73867	3.33727
hsa-miR-24-1*	1.72658	3.30942
hsa-miR-889	1.72597	3.30802
hsa-miR-208b	1.71172	3.27551
hsa-miR-329	1.70941	3.27027
hsa-miR-342-3p	1.70606	3.2627
hsa-miR-30d*	1.6956	3.23912
hsa-miR-339-3p	1.69153	3.22998
hsa-miR-499-3p	1.68444	3.21417
hsa-miR-654-5p	1.68365	3.21239
hsa-miR-361-5p	1.67065	3.18357
hsa-miR-148b	1.66337	3.16756
hsa-miR-485-3p	1.65806	3.15592
hsa-miR-409-5p	1.63961	3.11582
hsa-miR-2110	1.63633	3.10874
hsa-miR-181a	1.62393	3.08213
hsa-miR-23b	1.61345	3.05982
hsa-let-7d	1.61182	3.05637
hsa-miR-106a	1.59964	3.03068
hsa-miR-138-1*	1.57824	2.98605
hsa-miR-331-5p	1.57597	2.98136
hsa-miR-424*	1.5494	2.92696
hsa-miR-23a	1.53804	2.90399
hsa-miR-337-5p	1.53499	2.89787
hsa-miR-324-5p	1.52276	2.8734
hsa-miR-320b	1.5204	2.86871
hsa-miR-99b	1.51762	2.86318
hsa-miR-376b	1.503	2.83432
hsa-miR-324-3p	1.49783	2.82417
hsa-miR-193a-5p	1.48699	2.80303
hsa-miR-675b	1.48458	2.79835
hsa-miR-330-5p	1.48324	2.79575
hsa-miR-296-5p	1.47657	2.78287
hsa-miR-338-3p	1.47614	2.78203
hsa-miR-361-3p	1.46544	2.76147
hsa-miR-152	1.46412	2.75896
hsa-miR-1974	1.45266	2.73712
hsa-miR-663b	1.44693	2.72627
hsa-miR-330-3p	1.44224	2.71743
hsa-let-7e	1.44107	2.71521
hsa-miR-134	1.4105	2.65828
hsa-miR-598	1.40763	2.65301
hsa-miR-140-3p	1.40707	2.65199
hsa-miR-340	1.40522	2.64858
hsa-miR-106b	1.40077	2.64043
hsa-let-7f	1.37271	2.58956
hsa-miR-199b-5p	1.35961	2.56615
hsa-let-7g*	1.33908	2.5299
hsa-miR-494	1.33481	2.52243
hsa-miR-664	1.32954	2.51322
hsa-miR-22*	1.31193	2.48273
hsa-miR-589*	1.30515	2.4711
hsa-miR-186	1.30406	2.46922
hsa-miR-769-5p	1.30118	2.4643
hsa-miR-135a	1.29126	2.44741
hsa-miR-377	1.25469	2.38616
hsa-miR-770-5p	1.25333	2.38391
hsa-miR-103	1.25018	2.3787
hsa-miR-138	1.24059	2.36295
hsa-let-7b	1.23748	2.35787
hsa-miR-127-5p	1.22613	2.33938
hsa-miR-130b	1.22098	2.33105
hsa-miR-20b	1.21988	2.32928
hsa-miR-24	1.21538	2.32202
hsa-miR-34c-5p	1.21442	2.32047
hsa-let-7d*	1.20555	2.30626
hsa-miR-887	1.19968	2.29689
hsa-miR-92b*	1.17515	2.25817
hsa-miR-379*	1.17175	2.25284
hsa-miR-654-3p	1.159	2.23303
hsa-miR-503	1.15761	2.23087
hsa-miR-30e	1.15607	2.2285
hsa-miR-196b	1.15029	2.21959
hsa-miR-130a	1.14816	2.21631
hsa-miR-148a	1.14333	2.2089
hsa-miR-374b	1.13306	2.19323
hsa-miR-34b	1.12388	2.17933
hsa-miR-210	1.11639	2.16804
hsa-miR-34a	1.10873	2.15656
hsa-miR-431*	1.10333	2.14851
hsa-miR-192	1.07976	2.11369
hsa-miR-107	1.07837	2.11165
hsa-miR-125a-5p	1.07001	2.09945
hsa-miR-937	1.06564	2.0931
hsa-miR-21	1.05813	2.08223
hsa-miR-21*	1.05043	2.07114
hsa-miR-103-2*	1.04525	2.06372
hsa-miR-590-5p	1.01085	2.01509
hsa-miR-26b	1.00544	2.00756
hsa-miR-126	1.00105	2.00145
hsa-miR-1248	0.9989	1.99848
SNORD38B	0.993477	1.99098
hsa-miR-196a	0.970767	1.95988
hsa-miR-34b*	0.963692	1.95029
hsa-miR-199a-5p	0.935084	1.912
hsa-miR-24-2*	0.92813	1.90281
hsa-miR-27b	0.916292	1.88726
hsa-miR-671-5p	0.913205	1.88323
hsa-miR-574-3p	0.909816	1.87881
hsa-miR-454*	0.888763	1.85159
SNORD38B	0.870244	1.82797
hsa-miR-185	0.82992	1.77759
hsa-miR-27a	0.82473	1.7712
hsa-miR-1201	0.819302	1.76455
hsa-miR-20a*	0.806473	1.74893
hsa-miR-34a*	0.794593	1.73459
hsa-miR-181c*	0.789448	1.72841
hsa-miR-423-3p	0.788278	1.72701
hsa-miR-151-5p	0.787979	1.72665
hsa-miR-1908	0.787747	1.72638
hsa-miR-582-5p	0.786435	1.72481
hsa-miR-214*	0.786225	1.72456
hsa-miR-137	0.76794	1.70284
hsa-miR-181c	0.74297	1.67362
hsa-miR-200c	0.739325	1.66939
hsa-let-7a	0.727165	1.65538
hsa-miR-17	0.724274	1.65207
hsa-miR-28-3p	0.718991	1.64603
hsa-let-7c	0.687842	1.61087
hsa-miR-577	0.686207	1.60905
hsa-miR-191	0.684467	1.60711
hsa-miR-15b	0.647503	1.56645
hsa-miR-941	0.641779	1.56025
hsa-miR-450b-3p	0.599022	1.51469
hsa-miR-153	0.576633	1.49136
hsa-miR-505	0.566732	1.48116
hsa-miR-125b	0.560794	1.47508
hsa-miR-455-5p	0.545847	1.45988
hsa-miR-197	0.543533	1.45754
hsa-miR-25	0.537577	1.45153
hsa-miR-627	0.529263	1.44319
hsa-miR-32	0.516957	1.43093
hsa-let-7i	0.503965	1.41811
hsa-miR-10a	0.503239	1.41739
hsa-miR-20a	0.500753	1.41495
hsa-miR-1271	0.465028	1.38034
hsa-miR-145	0.460477	1.376
hsa-miR-320a	0.45704	1.37272
hsa-miR-193a-3p	0.454485	1.37029
hsa-miR-140-5p	0.444612	1.36095
hsa-miR-1979	0.430317	1.34753
hsa-miR-19b	0.422444	1.3402
hsa-miR-335	0.421116	1.33896
hsa-miR-628-5p	0.401652	1.32102
hsa-let-7f-1*	0.395089	1.31502
hsa-miR-744	0.390527	1.31087
hsa-miR-28-5p	0.386304	1.30704
hsa-miR-92a	0.384569	1.30547
hsa-miR-652	0.383675	1.30466
hsa-miR-182	0.369802	1.29218
hsa-miR-423-5p	0.362255	1.28543
hsa-miR-222	0.357279	1.28101
hsa-miR-151-3p	0.352857	1.27709
hsa-miR-769-3p	0.327905	1.25519
hsa-miR-146b-5p	0.322119	1.25017
hsa-miR-181d	0.321821	1.24991
hsa-miR-181b	0.31972	1.24809
hsa-miR-425	0.310413	1.24006
hsa-miR-1468	0.303428	1.23407
hsa-miR-629	0.299874	1.23104
hsa-miR-141	0.298056	1.22949
hsa-let-7i*	0.278818	1.2132
hsa-miR-196b*	0.27184	1.20735
hsa-miR-1179	0.271716	1.20724
hsa-miR-484	0.262234	1.19933
hsa-miR-221	0.261559	1.19877
hsa-miR-221*	0.25904	1.19668
hsa-miR-92b	0.21292	1.15903
hsa-miR-10b	0.193852	1.14381
hsa-let-7b*	0.18532	1.13707
hsa-miR-200b	0.173989	1.12817
hsa-let-7a*	0.167318	1.12297
hsa-miR-199a-3p	0.158929	1.11646
hsa-miR-380	0.157993	1.11573
hsa-miR-543	0.157214	1.11513
hsa-miR-19a	0.109797	1.07908
hsa-miR-143	0.108764	1.0783
hsa-miR-374b*	0.0808984	1.05768
hsa-miR-641	0.0783902	1.05584
hsa-miR-455-3p	0.077921	1.0555
hsa-miR-93*	0.065021	1.0461
hsa-miR-323-5p	0.0554151	1.03916
hsa-miR-93	0.040062	1.02816
hsa-miR-30c-1*	0.0160473	1.01119
hsa-miR-183	0.00612967	1.00426
hsa-miR-570	0.00247687	1.00172
hsa-miR-720	-0.00720714	0.995017
hsa-miR-550*	-0.034959	0.976059
hsa-miR-623	-0.0415462	0.971613
hsa-miR-16	-0.0797938	0.946193
hsa-miR-1260	-0.0921696	0.938111
hsa-miR-661	-0.099989	0.93304
hsa-miR-15a	-0.101151	0.932289
hsa-miR-452	-0.103363	0.93086
hsa-miR-27b*	-0.139104	0.908083
hsa-miR-615-3p	-0.158346	0.896052
hsa-miR-106b*	-0.179355	0.883098
hsa-miR-26a-1*	-0.21016	0.864441
hsa-miR-130b*	-0.225895	0.855064
hsa-miR-562	-0.233139	0.850782
hsa-miR-483-3p	-0.242936	0.845024
hsa-miR-766	-0.310182	0.80654
hsa-miR-224*	-0.33525	0.792647
hsa-miR-99b*	-0.343165	0.78831
hsa-miR-17*	-0.367175	0.775299
hsa-miR-92a-1*	-0.369018	0.77431
hsa-miR-365*	-0.372868	0.772246
hsa-miR-31*	-0.399758	0.757985
hsa-miR-671-3p	-0.42673	0.743946
hsa-miR-616*	-0.44931	0.732393
hsa-miR-31	-0.467204	0.723365
hsa-miR-125a-3p	-0.475249	0.719343
hsa-miR-18a	-0.506201	0.704074
hsa-miR-149*	-0.542874	0.686402
hsa-miR-154*	-0.558255	0.679123
hsa-miR-744*	-0.580012	0.668958
hsa-miR-548o	-0.580982	0.668509
hsa-miR-584	-0.588043	0.665244
hsa-miR-490-3p	-0.662705	0.631693
hsa-miR-16-2*	-0.70771	0.612291
hsa-miR-26b*	-0.726653	0.604304
hsa-miR-100	-0.731127	0.602433
hsa-miR-550	-0.786928	0.579577
hsa-miR-940	-0.803148	0.573097
hsa-miR-18a*	-0.815826	0.568083
hsa-miR-19b-1*	-0.820934	0.566075
hsa-miR-29a*	-0.832677	0.561487
hsa-miR-18b	-0.835419	0.56042
hsa-miR-576-5p	-0.836883	0.559852
hsa-miR-1296	-0.839096	0.558994
hsa-miR-29c	-0.851634	0.554157
hsa-miR-185*	-0.869724	0.547252
hsa-miR-29a	-0.89537	0.537609
hsa-miR-7-1*	-0.913077	0.531051
hsa-miR-15b*	-0.914058	0.53069
hsa-miR-181a-2*	-1.00109	0.499624
hsa-miR-934	-1.01689	0.494181
hsa-miR-339-5p	-1.02043	0.492969
hsa-miR-877*	-1.02128	0.49268
hsa-miRPlus-A1031	-1.05186	0.482347
hsa-miR-629*	-1.05358	0.481771
hsa-miR-191*	-1.07907	0.473335
hsa-miR-204	-1.11002	0.463288
hsa-miR-346	-1.13086	0.456644
hsa-miR-29b-1*	-1.13299	0.455969
hsa-miR-223	-1.17444	0.443054
hsa-miR-125b-1*	-1.19121	0.437934
hsa-miR-96	-1.19805	0.435863
hsa-miRPlus-D1046	-1.20674	0.433246
hsa-miR-25*	-1.25467	0.419091
hsa-miR-142-3p	-1.26861	0.415059
hsa-miR-942	-1.31318	0.402432
hsa-miR-29b	-1.31778	0.401152
hsa-miR-7	-1.32397	0.399434
hsa-miR-122	-1.34666	0.393202
hsa-miR-625*	-1.46656	0.361844
hsa-miR-432*	-1.47705	0.359222
hsa-miR-335*	-1.75044	0.297211
hsa-miR-23a*	-1.79501	0.28817
U6	-1.86372	0.274767
hsa-miR-155	-2.1139	0.231022
hsa-let-7a-2*	-2.20549	0.216811
hsa-miR-620	-2.36778	0.193744
hsa-miR-100*	-2.61579	0.163143
hsa-miR-218	-2.75775	0.147855
hsa-miR-222*	-3.00027	0.124977

## Sheet: Raw Cp detected
design_target_name	Prolif	Day7		ddCt		design_target_name	ddCt		design_target_name	ddCt norm AVR	FOLD Change norm AVR
hsa-let-7a	22.1092	20.3034		1.80581		hsa-let-7c*	ND		hsa-miR-133b	11.2258	2394.96
hsa-let-7a*	29.9596	28.7137		1.24596		hsa-miR-100*	ND		hsa-miR-133a	10.6569	1614.53
hsa-let-7a-2*	30.3534	31.4802		-1.12684		hsa-miR-101*	ND		hsa-miR-1	9.94321	984.476
hsa-let-7b	23.8008	21.4847		2.31613		hsa-miR-105	ND		hsa-miR-206	9.46554	706.989
hsa-let-7b*	28.8301	27.5661		1.26396		hsa-miR-105*	ND		hsa-miR-128	6.77742	109.7
hsa-let-7c	24.5773	22.8108		1.76648		hsa-miR-10a*	ND		hsa-miR-532-3p	5.31879	39.913
hsa-let-7c*	37.1431	*		ND		hsa-miR-1179	ND		hsa-miR-532-5p	5.26662	38.4955
hsa-let-7d	28.6105	25.92		2.69046		hsa-miR-1183	ND		hsa-miR-660	4.26135	19.1776
hsa-let-7d*	29.0572	26.773		2.2842		hsa-miR-1207-5p	ND		hsa-miR-139-5p	4.07787	16.8874
hsa-let-7e	25.7569	23.2372		2.51971		hsa-miR-122	ND		hsa-miR-486-5p	3.6883	12.891
hsa-let-7f	25.1895	22.7382		2.45135		hsa-miR-1224-3p	ND		hsa-miR-450a	3.64341	12.4961
hsa-let-7f-1*	31.1662	29.6925		1.47373		hsa-miR-124	ND		hsa-miR-500	3.5637	11.8245
hsa-let-7f-2*	29.8125	26.8053		3.00725		hsa-miR-1248	ND		hsa-miR-411	3.52253	11.4918
hsa-let-7g	25.8195	22.5138		3.30565		hsa-miR-1249	ND		hsa-miR-502-3p	3.39041	10.4861
hsa-let-7g*	32.5485	30.1308		1.8692		hsa-miR-1252	ND		hsa-miR-22	3.30371	9.8745
hsa-let-7i	25.6775	24.0949		1.58261		hsa-miR-1254	ND		hsa-miR-195	3.21184	9.26534
hsa-let-7i*	28.6912	27.3337		1.35746		hsa-miR-1256	ND		hsa-miR-542-5p	3.1883	9.11539
hsa-miR-1	36.5041	20.9781		11.0219		hsa-miR-1265	ND		hsa-miR-378	3.18097	9.06919
hsa-miR-100	24.9938	24.6462		0.347516		hsa-miR-1266	ND		hsa-miR-30a*	3.01841	8.10275
hsa-miR-100*	33.1388	34.6759		ND		hsa-miR-1269	ND		hsa-miR-424	2.99316	7.96215
hsa-miR-101*	38.1379	35.4445		ND		hsa-miR-1270	ND		hsa-miR-501-5p	2.83651	7.14288
hsa-miR-103	25.0343	22.7054		2.32882		hsa-miR-1271	ND		hsa-miR-493*	2.78576	6.89602
hsa-miR-103-2*	33.0347	30.9108		1.08923		hsa-miR-129-5p	ND		hsa-miR-127-3p	2.65673	6.30604
hsa-miR-105	*	*		ND		hsa-miR-135a	ND		hsa-miR-370	2.61562	6.12888
hsa-miR-105*	*	36.5072		ND		hsa-miR-135b	ND		hsa-miR-497	2.60463	6.08236
hsa-miR-106a	26.4674	23.7891		2.67829		hsa-miR-138-2*	ND		hsa-miR-30d	2.48771	5.60888
hsa-miR-106b	27.2678	24.7884		2.47942		hsa-miR-141	ND		hsa-miR-99a	2.47773	5.5702
hsa-miR-106b*	29.5404	28.6412		0.899288		hsa-miR-141*	ND		hsa-miR-501-3p	2.45598	5.48686
hsa-miR-107	25.7597	23.6027		2.15702		hsa-miR-142-3p	ND		hsa-miR-382	2.44034	5.4277
hsa-miR-10a	27.8315	26.2496		1.58188		hsa-miR-142-5p	ND		hsa-miR-381	2.41225	5.32303
hsa-miR-10a*	37.219	35.7772		ND		hsa-miR-143*	ND		hsa-miR-149	2.38814	5.23484
hsa-miR-10b	29.1884	27.9159		1.2725		hsa-miR-145*	ND		hsa-miR-365	2.38318	5.21684
hsa-miR-1179	*	34.6496		ND		hsa-miR-1468	ND		hsa-miR-410	2.35738	5.12439
hsa-miR-1183	36.6843	*		ND		hsa-miR-146a	ND		hsa-miR-33a	2.23454	4.70614
hsa-miR-1185	35.8699	31.9568		0.0432336		hsa-miR-146b-5p	ND		hsa-let-7g	2.22701	4.68163
hsa-miR-1201	31.6435	29.7455		1.89795		hsa-miR-147	ND		hsa-miR-154	2.17958	4.53023
hsa-miR-1207-5p	34.8295	*		ND		hsa-miR-148a	ND		hsa-miR-675*	2.14952	4.4368
hsa-miR-122	34.6533	35.4646		ND		hsa-miR-148b*	ND		hsa-miR-331-3p	2.14653	4.42762
hsa-miR-1224-3p	*	*		ND		hsa-miR-149*	ND		hsa-miR-376a	2.06209	4.1759
hsa-miR-124	36.45	36.7876		ND		hsa-miR-153	ND		hsa-miR-30a	2.04401	4.12391
hsa-miR-1248	34.5519	32.4743		ND		hsa-miR-1537	ND		hsa-miR-409-3p	2.0273	4.07642
hsa-miR-1249	33.7116	*		ND		hsa-miR-1538	ND		hsa-miR-132	2.01538	4.04286
hsa-miR-1252	37.712	*		ND		hsa-miR-154*	ND		hsa-miRPlus-D1033	2.00059	4.00163
hsa-miR-1254	34.8281	*		ND		hsa-miR-155*	ND		hsa-miR-299-5p	1.9645	3.90277
hsa-miR-1256	36.9968	*		ND		hsa-miR-15a*	ND		hsa-miR-26a	1.9484	3.85947
hsa-miR-125a-3p	30.8865	30.2831		0.603395		hsa-miR-182*	ND		hsa-miR-376c	1.92891	3.80767
hsa-miR-125a-5p	24.1404	21.9918		2.14866		hsa-miR-183	ND		hsa-let-7f-2*	1.9286	3.80687
hsa-miR-125b	22.7578	21.1184		1.63944		hsa-miR-184	ND		hsa-miR-193b*	1.89723	3.72497
hsa-miR-125b-1*	30.0611	30.1736		-0.112571		hsa-miR-185*	ND		hsa-miR-98	1.88924	3.70441
hsa-miR-125b-2*	37.094	31.8535		0.146539		hsa-miR-190b	ND		hsa-miR-301a	1.86507	3.64286
hsa-miR-126	33.6311	31.5514		0.448553		hsa-miR-191*	ND		hsa-miR-193b	1.85723	3.62311
hsa-miR-1260	28.91	27.9236		0.986474		hsa-miR-1913	ND		hsa-miR-425*	1.83065	3.55698
hsa-miR-1265	*	35.2164		ND		hsa-miR-192*	ND		hsa-miR-379	1.82821	3.55097
hsa-miR-1266	35.3537	*		ND		hsa-miR-195*	ND		hsa-miR-548c-5p	1.82633	3.54634
hsa-miR-1269	39.2395	*		ND		hsa-miR-196b*	ND		hsa-miR-328	1.81573	3.52038
hsa-miR-1270	*	37.3238		ND		hsa-miR-198	ND		hsa-miR-30e*	1.73867	3.33727
hsa-miR-1271	33.8366	32.2929		ND		hsa-miR-19b-1*	ND		hsa-miR-24-1*	1.72658	3.30942
hsa-miR-127-3p	28.6179	24.8825		3.73538		hsa-miR-19b-2*	ND		hsa-miR-342-3p	1.70606	3.2627
hsa-miR-127-5p	33.8131	31.5083		0.491712		hsa-miR-200a	ND		hsa-miR-30d*	1.6956	3.23912
hsa-miR-128	*	24.1439		7.85606		hsa-miR-200a*	ND		hsa-miR-339-3p	1.69153	3.22998
hsa-miR-129-5p	*	*		ND		hsa-miR-200b	ND		hsa-miR-148b	1.66337	3.16756
hsa-miR-1296	31.0401	30.8006		0.239548		hsa-miR-200c	ND		hsa-miR-485-3p	1.65806	3.15592
hsa-miR-130a	28.6844	26.4576		2.2268		hsa-miR-203	ND		hsa-miR-181a	1.62393	3.08213
hsa-miR-130b	30.8199	28.5203		2.29962		hsa-miR-205	ND		hsa-miR-23b	1.61345	3.05982
hsa-miR-130b*	30.0644	29.2116		0.852748		hsa-miR-208b	ND		hsa-let-7d	1.61182	3.05637
hsa-miR-132	30.2727	27.1787		3.09402		hsa-miR-20b*	ND		hsa-miR-106a	1.59964	3.03068
hsa-miR-132*	33.0486	30.0317		1.96833		hsa-miR-211	ND		hsa-miR-424*	1.5494	2.92696
hsa-miR-133a	34.4554	20.2645		11.7355		hsa-miR-215	ND		hsa-miR-23a	1.53804	2.90399
hsa-miR-133b	36.2269	19.6956		12.3044		hsa-miR-218	ND		hsa-miR-324-5p	1.52276	2.8734
hsa-miR-134	31.9109	29.4217		2.48914		hsa-miR-218-1*	ND		hsa-miR-320b	1.5204	2.86871
hsa-miR-135a	34.8255	32.4556		ND		hsa-miR-219-1-3p	ND		hsa-miR-99b	1.51762	2.86318
hsa-miR-135b	*	32.8524		ND		hsa-miR-223	ND		hsa-miR-376b	1.503	2.83432
hsa-miR-137	30.4806	28.6341		1.84658		hsa-miR-224	ND		hsa-miR-324-3p	1.49783	2.82417
hsa-miR-138	28.4527	26.1335		2.31924		hsa-miR-224*	ND		hsa-miR-193a-5p	1.48699	2.80303
hsa-miR-138-1*	33.8805	31.2236		0.77637		hsa-miR-25*	ND		hsa-miR-152	1.46412	2.75896
hsa-miR-138-2*	37.4345	36.8147		ND		hsa-miR-26a-1*	ND		hsa-miR-1974	1.45266	2.73712
hsa-miR-139-5p	35.4675	26.8435		5.15651		hsa-miR-26a-2*	ND		hsa-let-7e	1.44107	2.71521
hsa-miR-140-3p	28.2162	25.7304		2.48572		hsa-miR-26b*	ND		hsa-miR-329	1.42813	2.69098
hsa-miR-140-5p	29.293	27.7697		1.52325		hsa-miR-296-3p	ND		hsa-miR-134	1.4105	2.65828
hsa-miR-141	36.8731	34.6233		ND		hsa-miR-296-5p	ND		hsa-miR-598	1.40763	2.65301
hsa-miR-141*	*	*		ND		hsa-miR-297	ND		hsa-miR-140-3p	1.40707	2.65199
hsa-miR-142-3p	32.8519	33.0418		ND		hsa-miR-299-3p	ND		hsa-miR-106b	1.40077	2.64043
hsa-miR-142-5p	36.7813	35.0963		ND		hsa-miR-29c*	ND		hsa-miR-181a*	1.37996	2.60262
hsa-miR-143	27.9953	26.8079		1.18741		hsa-miR-302a	ND		hsa-let-7f	1.37271	2.58956
hsa-miR-143*	36.479	36.7371		ND		hsa-miR-302b	ND		hsa-miR-361-3p	1.3353	2.52328
hsa-miR-145	28.0986	26.5595		1.53912		hsa-miR-302c	ND		hsa-miR-199b-5p	1.32601	2.50709
hsa-miR-145*	35.5908	*		ND		hsa-miR-302d	ND		hsa-miR-362-5p	1.31478	2.48764
hsa-miR-1468	*	34.6179		ND		hsa-miR-30b	ND		hsa-miR-22*	1.31193	2.48273
hsa-miR-146a	*	36.9021		ND		hsa-miR-30c-1*	ND		hsa-miR-186	1.30406	2.46922
hsa-miR-146b-5p	37.4829	34.5992		ND		hsa-miR-323-5p	ND		hsa-miR-377	1.25469	2.38616
hsa-miR-147	37.0843	*		ND		hsa-miR-330-3p	ND		hsa-miR-103	1.25018	2.3787
hsa-miR-148a	37.4642	33.778		ND		hsa-miR-330-5p	ND		hsa-miR-138	1.24059	2.36295
hsa-miR-148b	28.9304	26.1884		2.74202		hsa-miR-335*	ND		hsa-let-7b	1.23748	2.35787
hsa-miR-148b*	35.9793	32.3414		ND		hsa-miR-338-3p	ND		hsa-miR-130b	1.22098	2.33105
hsa-miR-149	29.028	25.5613		3.46679		hsa-miR-33b*	ND		hsa-miR-20b	1.21988	2.32928
hsa-miR-149*	33.7511	33.2153		ND		hsa-miR-340	ND		hsa-miR-24	1.21538	2.32202
hsa-miR-151-3p	29.1349	27.7034		1.4315		hsa-miR-340*	ND		hsa-miR-34c-5p	1.21442	2.32047
hsa-miR-151-5p	27.543	25.6764		1.86662		hsa-miR-342-5p	ND		hsa-miR-493	1.20733	2.30911
hsa-miR-152	27.7271	25.1843		2.54277		hsa-miR-346	ND		hsa-let-7d*	1.20555	2.30626
hsa-miR-153	36.0415	34.3447		ND		hsa-miR-361-5p	ND		hsa-miR-421	1.19695	2.29254
hsa-miR-1537	36.2229	35.2883		ND		hsa-miR-373*	ND		hsa-miR-369-5p	1.17742	2.26172
hsa-miR-1538	33.1418	*		ND		hsa-miR-374b*	ND		hsa-miR-503	1.15761	2.23087
hsa-miR-154	31.0212	27.7629		3.25823		hsa-miR-378*	ND		hsa-miR-675b	1.15642	2.22904
hsa-miR-154*	32.7267	32.2063		ND		hsa-miR-380	ND		hsa-miR-30e	1.15607	2.2285
hsa-miR-155	27.4286	28.4638		-1.03526		hsa-miR-380*	ND		hsa-miR-196b	1.15029	2.21959
hsa-miR-155*	37.938	*		ND		hsa-miR-412	ND		hsa-miR-130a	1.14816	2.21631
hsa-miR-15a	24.8662	23.8887		0.977492		hsa-miR-429	ND		hsa-miR-374b	1.13306	2.19323
hsa-miR-15a*	35.2459	*		ND		hsa-miR-432*	ND		hsa-miR-210	1.11639	2.16804
hsa-miR-15b	25.5914	23.8653		1.72615		hsa-miR-449b	ND		hsa-miR-664	1.1141	2.1646
hsa-miR-15b*	30.7522	30.5876		0.164585		hsa-miR-450b-3p	ND		hsa-miR-34a	1.10873	2.15656
hsa-miR-16	24.0659	23.067		0.99885		hsa-miR-452	ND		hsa-miR-107	1.07837	2.11165
hsa-miR-16-2*	30.0667	29.6958		0.370933		hsa-miR-453	ND		hsa-miR-125a-5p	1.07001	2.09945
hsa-miR-17	26.2669	24.4639		1.80292		hsa-miR-454*	ND		hsa-miR-379*	1.06863	2.09743
hsa-miR-17*	30.6239	29.9124		0.711469		hsa-miR-486-3p	ND		hsa-miR-21	1.05813	2.08223
hsa-miR-181a	26.2968	23.5942		2.70257		hsa-miR-490-3p	ND		hsa-miR-21*	1.05043	2.07114
hsa-miR-181a*	32.4236	29.5414		2.45861		hsa-miR-490-5p	ND		hsa-miR-654-3p	1.0188	2.02624
hsa-miR-181a-2*	29.1989	29.1213		0.077558		hsa-miR-491-3p	ND		hsa-miR-590-5p	1.01085	2.01509
hsa-miR-181b	28.4392	27.0409		1.39836		hsa-miR-494	ND		hsa-miR-26b	1.00544	2.00756
hsa-miR-181c	32.8236	31.0019		0.998058		hsa-miR-499-3p	ND		SNORD38B	0.993477	1.99098
hsa-miR-181c*	32.7599	30.8918		1.10815		hsa-miR-502-5p	ND		hsa-miR-605	0.987918	1.98332
hsa-miR-181d	27.9814	26.5809		1.40046		hsa-miR-505*	ND		hsa-miR-196a	0.970767	1.95988
hsa-miR-182	32.5253	31.0769		0.923119		hsa-miR-509-3p	ND		hsa-miR-34b*	0.963692	1.95029
hsa-miR-182*	*	*		ND		hsa-miR-510	ND		hsa-miR-199a-5p	0.935084	1.912
hsa-miR-183	*	34.9152		ND		hsa-miR-513c	ND		hsa-miR-188-5p	0.934016	1.91059
hsa-miR-184	*	34.9691		ND		hsa-miR-514	ND		hsa-miR-24-2*	0.92813	1.90281
hsa-miR-185	28.8674	26.9589		1.90856		hsa-miR-518c*	ND		hsa-miR-27b	0.916292	1.88726
hsa-miR-185*	34.0732	33.8643		ND		hsa-miR-518e*	ND		hsa-miR-671-5p	0.913205	1.88323
hsa-miR-186	29.1847	26.8021		2.3827		hsa-miR-518f*	ND		hsa-miR-574-3p	0.909816	1.87881
hsa-miR-188-5p	36.0734	29.9873		2.01266		hsa-miR-520b	ND		hsa-miR-487b	0.903176	1.87018
hsa-miR-18a	30.696	30.1235		0.572442		hsa-miR-524-5p	ND		hsa-miR-132*	0.889682	1.85277
hsa-miR-18a*	31.9286	31.6658		0.262817		hsa-miR-525-3p	ND		SNORD38B	0.870244	1.82797
hsa-miR-18b	29.4548	29.2115		0.243225		hsa-miR-526b	ND		hsa-miR-2110	0.86729	1.82423
hsa-miR-1908	33.4387	31.5723		0.427683		hsa-miR-541	ND		hsa-miR-769-5p	0.835935	1.78501
hsa-miR-190b	*	36.0272		ND		hsa-miR-541*	ND		hsa-miR-185	0.82992	1.77759
hsa-miR-191	27.9917	26.2286		1.76311		hsa-miR-544	ND		hsa-miR-27a	0.82473	1.7712
hsa-miR-191*	33.0832	33.0836		ND		hsa-miR-545	ND		hsa-miR-99a*	0.822653	1.76866
hsa-miR-1913	*	*		ND		hsa-miR-548a-5p	ND		hsa-miR-1201	0.819302	1.76455
hsa-miR-192	32.5889	30.4305		1.56946		hsa-miR-548b-3p	ND		hsa-miR-20a*	0.806473	1.74893
hsa-miR-192*	36.2519	*		ND		hsa-miR-548d-5p	ND		hsa-miR-34a*	0.794593	1.73459
hsa-miR-193a-3p	29.5465	28.0134		1.53313		hsa-miR-548j	ND		hsa-miR-450b-5p	0.792839	1.73248
hsa-miR-193a-5p	30.5948	28.0291		2.56563		hsa-miR-548k	ND		hsa-let-7g*	0.790554	1.72974
hsa-miR-193b	25.537	22.6012		2.93587		hsa-miR-548l	ND		hsa-miR-423-3p	0.788278	1.72701
hsa-miR-193b*	31.1234	28.1476		2.97587		hsa-miR-548o	ND		hsa-miR-151-5p	0.787979	1.72665
hsa-miR-194	34.0659	30.9107		1.08926		hsa-miR-549	ND		hsa-miR-214*	0.786225	1.72456
hsa-miR-195	30.7616	26.4711		4.29049		hsa-miR-550	ND		hsa-miR-337-3p	0.772145	1.70781
hsa-miR-195*	35.5492	*		ND		hsa-miR-551a	ND		hsa-miR-137	0.76794	1.70284
hsa-miR-196a	30.048	27.9986		2.04941		hsa-miR-553	ND		hsa-let-7a	0.727165	1.65538
hsa-miR-196b	30.6678	28.4389		2.22893		hsa-miR-555	ND		hsa-miR-17	0.724274	1.65207
hsa-miR-196b*	34.8008	33.4503		ND		hsa-miR-558	ND		hsa-miR-28-3p	0.718991	1.64603
hsa-miR-197	28.7441	27.122		1.62218		hsa-miR-561	ND		hsa-miR-326	0.69126	1.61469
hsa-miR-1972	31.8409	*		-0.159104		hsa-miR-562	ND		hsa-let-7c	0.687842	1.61087
hsa-miR-1974	20.5616	18.0303		2.5313		hsa-miR-564	ND		hsa-miR-191	0.684467	1.60711
hsa-miR-1979	21.1141	19.6051		1.50896		hsa-miR-566	ND		hsa-miR-15b	0.647503	1.56645
hsa-miR-198	35.6968	*		ND		hsa-miR-570	ND		hsa-miR-505	0.566732	1.48116
hsa-miR-199a-3p	26.8933	25.6557		1.23757		hsa-miR-572	ND		hsa-miR-125b	0.560794	1.47508
hsa-miR-199a-5p	26.6451	24.6314		2.01373		hsa-miR-576-3p	ND		hsa-miR-197	0.543533	1.45754
hsa-miR-199b-5p	32.0336	29.5953		2.40466		hsa-miR-576-5p	ND		hsa-miR-25	0.537577	1.45153
hsa-miR-19a	25.8584	24.67		1.18844		hsa-miR-577	ND		hsa-let-7i	0.503965	1.41811
hsa-miR-19b	25.3193	23.8182		1.50109		hsa-miR-579	ND		hsa-miR-10a	0.503239	1.41739
hsa-miR-19b-1*	32.5867	32.329		ND		hsa-miR-582-5p	ND		hsa-miR-20a	0.500753	1.41495
hsa-miR-19b-2*	*	35.0512		ND		hsa-miR-583	ND		hsa-miR-192	0.490813	1.40524
hsa-miR-200a	38.4113	35.6524		ND		hsa-miR-584	ND		hsa-miR-301b	0.478375	1.39317
hsa-miR-200a*	*	36.8617		ND		hsa-miR-587	ND		hsa-miR-145	0.460477	1.376
hsa-miR-200b	37.3489	34.7474		ND		hsa-miR-589	ND		hsa-miR-320a	0.45704	1.37272
hsa-miR-200c	34.456	32.6381		ND		hsa-miR-589*	ND		hsa-miR-193a-3p	0.454485	1.37029
hsa-miR-203	*	39.0569		ND		hsa-miR-593*	ND		hsa-miR-140-5p	0.444612	1.36095
hsa-miR-204	31.7225	31.7538		-0.0313752		hsa-miR-595	ND		hsa-miR-1979	0.430317	1.34753
hsa-miR-205	37.1142	35.5361		ND		hsa-miR-596	ND		hsa-miR-19b	0.422444	1.3402
hsa-miR-206	38.3646	21.4558		10.5442		hsa-miR-602	ND		hsa-miR-335	0.421116	1.33896
hsa-miR-208b	*	33.2096		ND		hsa-miR-611	ND		hsa-miR-491-5p	0.412456	1.33095
hsa-miR-20a	25.5382	23.9588		1.5794		hsa-miR-615-5p	ND		hsa-let-7f-1*	0.395089	1.31502
hsa-miR-20a*	31.5571	29.672		1.88512		hsa-miR-616*	ND		hsa-miR-28-5p	0.386304	1.30704
hsa-miR-20b	30.7598	28.4612		2.29852		hsa-miR-617	ND		hsa-miR-92a	0.384569	1.30547
hsa-miR-20b*	*	*		ND		hsa-miR-619	ND		hsa-miR-652	0.383675	1.30466
hsa-miR-21	22.4641	20.3273		2.13677		hsa-miR-620	ND		hsa-miR-423-5p	0.362255	1.28543
hsa-miR-21*	31.1266	28.9976		2.12907		hsa-miR-623	ND		hsa-miR-222	0.357279	1.28101
hsa-miR-210	26.7657	24.5707		2.19503		hsa-miR-624*	ND		hsa-miR-151-3p	0.352857	1.27709
hsa-miR-211	37.4865	36.6839		ND		hsa-miR-625*	ND		hsa-miR-181d	0.321821	1.24991
hsa-miR-2110	32.769	30.0541		1.94593		hsa-miR-627	ND		hsa-miR-181b	0.31972	1.24809
hsa-miR-212	37.0416	31.926		0.0739724		hsa-miR-628-5p	ND		hsa-miR-425	0.310413	1.24006
hsa-miR-214	28.8798	*		-3.12015		hsa-miR-629*	ND		hsa-let-7i*	0.278818	1.2132
hsa-miR-214*	29.4958	27.6309		1.86487		hsa-miR-639	ND		hsa-miR-455-5p	0.274455	1.20954
hsa-miR-215	*	33.0883		ND		hsa-miR-641	ND		hsa-miR-484	0.262234	1.19933
hsa-miR-218	33.2423	35.1854		ND		hsa-miR-642	ND		hsa-miR-221	0.261559	1.19877
hsa-miR-218-1*	37.1747	*		ND		hsa-miR-645	ND		hsa-miR-221*	0.25904	1.19668
hsa-miR-219-1-3p	37.155	38.0654		ND		hsa-miR-650	ND		hsa-miR-496	0.216409	1.16184
hsa-miR-22	27.0994	22.717		4.38235		hsa-miR-661	ND		hsa-miR-92b	0.21292	1.15903
hsa-miR-22*	27.6265	25.2359		2.39057		hsa-miR-663	ND		hsa-miR-10b	0.193852	1.14381
hsa-miR-221	22.4567	21.1165		1.3402		hsa-miR-663b	ND		hsa-miR-376a*	0.189837	1.14063
hsa-miR-221*	30.8497	29.512		1.33768		hsa-miR-708	ND		hsa-let-7b*	0.18532	1.13707
hsa-miR-222	25.1696	23.7337		1.43592		hsa-miR-708*	ND		hsa-let-7a*	0.167318	1.12297
hsa-miR-222*	31.8542	33.7758		-0.145796		hsa-miR-7-1*	ND		hsa-miR-323-3p	0.165912	1.12188
hsa-miR-223	34.8256	36.5721		ND		hsa-miR-7-2*	ND		hsa-miR-199a-3p	0.158929	1.11646
hsa-miR-224	37.2587	37.7754		ND		hsa-miR-744	ND		hsa-miR-543	0.157214	1.11513
hsa-miR-224*	33.8776	33.1342		ND		hsa-miR-744*	ND		hsa-miR-19a	0.109797	1.07908
hsa-miR-23a	22.571	19.9543		2.61668		hsa-miR-760	ND		hsa-miR-143	0.108764	1.0783
hsa-miR-23a*	31.7638	32.4801		-0.236249		hsa-miR-765	ND		hsa-miR-941	0.0908723	1.06501
hsa-miR-23b	22.6395	19.9474		2.69209		hsa-miR-766	ND		hsa-miR-455-3p	0.077921	1.0555
hsa-miR-23b*	*	31.4591		0.540882		hsa-miR-767-5p	ND		hsa-miR-409-5p	0.066777	1.04737
hsa-miR-24	22.7836	20.4895		2.29402		hsa-miR-769-3p	ND		hsa-miR-93*	0.065021	1.0461
hsa-miR-24-1*	31.4315	28.6263		2.80522		hsa-miR-770-5p	ND		hsa-miR-93	0.040062	1.02816
hsa-miR-24-2*	28.9413	26.9346		2.00677		hsa-miR-875-3p	ND		hsa-miR-181c*	0.0295074	1.02066
hsa-miR-25	28.7033	27.0871		1.61622		hsa-miR-876-5p	ND		hsa-miR-194	0.0106122	1.00738
hsa-miR-25*	33.5822	33.7582		ND		hsa-miR-877*	ND		hsa-miR-103-2*	0.0105847	1.00736
hsa-miR-26a	25.5281	22.501		3.02704		hsa-miR-885-5p	ND		hsa-miR-720	-0.00720714	0.995017
hsa-miR-26a-1*	32.8732	32.0048		ND		hsa-miR-886-3p	ND		hsa-miR-550*	-0.0330493	0.977352
hsa-miR-26a-2*	36.5367	35.4921		ND		hsa-miR-888	ND		hsa-miR-365*	-0.0633418	0.957045
hsa-miR-26b	28.2612	26.1772		2.08409		hsa-miR-9	ND		hsa-miR-18a*	-0.0714047	0.951711
hsa-miR-26b*	34.1341	33.7821		ND		hsa-miR-922	ND		hsa-miR-16	-0.0797938	0.946193
hsa-miR-27a	22.7272	20.8239		1.90337		hsa-miR-92a-1*	ND		hsa-miR-1260	-0.0921696	0.938111
hsa-miR-27b	22.8809	20.886		1.99494		hsa-miR-92a-2*	ND		hsa-miR-15a	-0.101151	0.932289
hsa-miR-27b*	31.4841	30.5446		0.939539		hsa-miR-92b*	ND		hsa-miR-7	-0.135563	0.910315
hsa-miR-28-3p	30.1129	28.3153		1.79763		hsa-miR-933	ND		hsa-miR-27b*	-0.139104	0.908083
hsa-miR-28-5p	29.1463	27.6813		1.46495		hsa-miR-934	ND		hsa-miR-222*	-0.145796	0.90388
hsa-miR-296-3p	37.1801	*		ND		hsa-miR-937	ND		hsa-miR-615-3p	-0.158346	0.896052
hsa-miR-296-5p	35.817	33.2618		ND		hsa-miR-942	ND		hsa-miR-106b*	-0.179355	0.883098
hsa-miR-297	*	*		ND		hsa-miR-95	ND		hsa-miR-130b*	-0.225895	0.855064
hsa-miR-299-3p	35.543	32.0607		ND		hsa-miR-96	ND		hsa-miR-23a*	-0.236249	0.84895
hsa-miR-299-5p	29.8808	26.8376		3.04314		hsa-miRPlus-A1027	ND		hsa-miR-483-3p	-0.242936	0.845024
hsa-miR-29a	23.7606	23.5774		0.183273		hsa-miRPlus-A1031	ND		hsa-miR-204	-0.27755	0.824991
hsa-miR-29a*	27.2267	26.9808		0.245967		hsa-miRPlus-C1066	ND		hsa-miR-99b*	-0.343165	0.78831
hsa-miR-29b	26.9984	27.2376		-0.239137		hsa-miRPlus-D1046	ND		hsa-miR-17*	-0.367175	0.775299
hsa-miR-29b-1*	28.9745	29.0288		-0.0543494		U6	ND		hsa-miR-671-3p	-0.374962	0.771126
hsa-miR-29b-2*	35.1076	31.8346		0.165436		hsa-miR-133b	12.3044		hsa-miR-31*	-0.399758	0.757985
hsa-miR-29c	24.6826	24.4556		0.227009		hsa-miR-133a	11.7355		hsa-miR-31	-0.467204	0.723365
hsa-miR-29c*	35.9928	32.6598		ND		hsa-miR-1	11.0219		hsa-miR-125a-3p	-0.475249	0.719343
hsa-miR-301a	29.4529	26.5092		2.94372		hsa-miR-206	10.5442		hsa-miR-18a	-0.506201	0.704074
hsa-miR-301b	33.5714	30.443		1.55702		hsa-miR-128	7.85606		hsa-miR-16-2*	-0.70771	0.612291
hsa-miR-302a	*	38.1307		ND		hsa-miR-532-3p	6.39743		hsa-miR-100	-0.731127	0.602433
hsa-miR-302b	*	37.9776		ND		hsa-miR-532-5p	6.34526		hsa-miR-940	-0.803148	0.573097
hsa-miR-302c	*	36.7447		ND		hsa-miR-660	5.34		hsa-miR-29a*	-0.832677	0.561487
hsa-miR-302d	37.0019	*		ND		hsa-miR-139-5p	5.15651		hsa-miR-18b	-0.835419	0.56042
hsa-miR-30a	26.6804	23.5577		3.12266		hsa-miR-486-5p	4.76694		hsa-miR-1296	-0.839096	0.558994
hsa-miR-30a*	29.8602	25.7631		4.09706		hsa-miR-450a	4.72205		hsa-miR-29c	-0.851634	0.554157
hsa-miR-30b	*	*		ND		hsa-miR-500	4.64235		hsa-miR-29a	-0.89537	0.537609
hsa-miR-30c-1*	33.6927	32.598		ND		hsa-miR-411	4.60118		hsa-miR-15b*	-0.914058	0.53069
hsa-miR-30d	29.1693	25.6029		3.56636		hsa-miR-502-3p	4.46906		hsa-miR-181a-2*	-1.00109	0.499624
hsa-miR-30d*	31.6049	28.8306		2.77424		hsa-miR-22	4.38235		hsa-miR-339-5p	-1.02043	0.492969
hsa-miR-30e	27.5021	25.2674		2.23472		hsa-miR-195	4.29049		hsa-miR-29b-1*	-1.13299	0.455969
hsa-miR-30e*	29.5898	26.7724		2.81731		hsa-miR-542-5p	4.26695		hsa-miR-125b-1*	-1.19121	0.437934
hsa-miR-31	26.6346	26.0231		0.611439		hsa-miR-378	4.25962		hsa-miR-29b	-1.31778	0.401152
hsa-miR-31*	28.9215	28.2427		0.678885		hsa-miR-30a*	4.09706		hsa-let-7a-2*	-1.64661	0.31939
hsa-miR-32	33.2347	31.6391		0.360916		hsa-miR-424	4.0718		U6	-1.86372	0.274767
hsa-miR-320a	25.5964	24.0608		1.53568		hsa-miR-501-5p	3.91515		hsa-miR-155	-2.1139	0.231022
hsa-miR-320b	25.6362	23.0371		2.59904		hsa-miR-493*	3.86441
hsa-miR-323-3p	33.7992	30.7554		1.24456		hsa-miR-127-3p	3.73538		Average
hsa-miR-323-5p	35.6798	34.5457		ND		hsa-miR-370	3.69427
hsa-miR-324-3p	29.4489	26.8724		2.57647		hsa-miR-497	3.68327
hsa-miR-324-5p	29.2585	26.6571		2.6014		hsa-miR-30d	3.56636
hsa-miR-326	*	30.2301		1.7699		hsa-miR-99a	3.55637
hsa-miR-328	30.6177	27.7234		2.89437		hsa-miR-501-3p	3.53462
hsa-miR-329	32.2813	29.4932		2.50677		hsa-miR-382	3.51898
hsa-miR-330-3p	35.2947	32.7738		ND		hsa-miR-381	3.49089
hsa-miR-330-5p	35.589	33.0271		ND		hsa-miR-149	3.46679
hsa-miR-331-3p	29.8232	26.598		3.22517		hsa-miR-365	3.46182
hsa-miR-331-5p	34.4818	31.8272		0.172817		hsa-miR-410	3.43602
hsa-miR-335	27.0699	25.5701		1.49976		hsa-miR-33a	3.31319
hsa-miR-335*	33.4995	34.1713		ND		hsa-let-7g	3.30565
hsa-miR-337-3p	33.1298	30.1492		1.85079		hsa-miR-154	3.25823
hsa-miR-337-5p	33.7308	31.1172		0.88281		hsa-miR-675*	3.22816
hsa-miR-338-3p	*	33.4452		ND		hsa-miR-331-3p	3.22517
hsa-miR-339-3p	30.5705	27.8003		2.77017		hsa-miR-376a	3.14073
hsa-miR-339-5p	28.6238	28.5655		0.0582133		hsa-miR-30a	3.12266
hsa-miR-33a	30.0146	26.7014		3.31319		hsa-miR-409-3p	3.10595
hsa-miR-33a*	35.1852	31.0392		0.960752		hsa-miR-132	3.09402
hsa-miR-33b*	35.0851	32.1574		ND		hsa-miRPlus-D1033	3.07923
hsa-miR-340	34.7149	32.2311		ND		hsa-miR-299-5p	3.04314
hsa-miR-340*	*	32.8295		ND		hsa-miR-26a	3.02704
hsa-miR-342-3p	29.238	26.4533		2.78471		hsa-miR-376c	3.00755
hsa-miR-342-5p	*	*		ND		hsa-let-7f-2*	3.00725
hsa-miR-346	33.662	33.7142		ND		hsa-miR-193b*	2.97587
hsa-miR-34a	26.6722	24.4848		2.18738		hsa-miR-98	2.96789
hsa-miR-34a*	30.7697	28.8965		1.87324		hsa-miR-301a	2.94372
hsa-miR-34b	33.2334	31.0309		0.96911		hsa-miR-193b	2.93587
hsa-miR-34b*	30.1855	28.1432		2.04234		hsa-miR-425*	2.9093
hsa-miR-34c-5p	29.9278	27.6348		2.29306		hsa-miR-379	2.90686
hsa-miR-361-3p	32.1301	29.5861		2.41395		hsa-miR-548c-5p	2.90497
hsa-miR-361-5p	36.448	33.2507		ND		hsa-miR-328	2.89437
hsa-miR-362-3p	36.725	30.9902		1.0098		hsa-miR-30e*	2.81731
hsa-miR-362-5p	36.707	29.6066		2.39342		hsa-miR-24-1*	2.80522
hsa-miR-365	25.2911	21.8293		3.46182		hsa-miR-342-3p	2.78471
hsa-miR-365*	31.9367	31.2309		0.705775		hsa-miR-30d*	2.77424
hsa-miR-369-5p	32.683	29.7439		2.25606		hsa-miR-339-3p	2.77017
hsa-miR-370	30.6289	26.9347		3.69427		hsa-miR-148b	2.74202
hsa-miR-373*	*	*		ND		hsa-miR-485-3p	2.73671
hsa-miR-374b	29.2597	27.048		2.2117		hsa-miR-181a	2.70257
hsa-miR-374b*	34.8229	33.6633		ND		hsa-miR-23b	2.69209
hsa-miR-376a	28.5908	25.4501		3.14073		hsa-let-7d	2.69046
hsa-miR-376a*	35.3272	30.7315		1.26848		hsa-miR-106a	2.67829
hsa-miR-376b	30.0483	27.4666		2.58165		hsa-miR-424*	2.62804
hsa-miR-376c	29.286	26.2784		3.00755		hsa-miR-23a	2.61668
hsa-miR-377	30.8747	28.5414		2.33333		hsa-miR-324-5p	2.6014
hsa-miR-378	33.5186	27.7404		4.25962		hsa-miR-320b	2.59904
hsa-miR-378*	36.6931	32.8086		ND		hsa-miR-99b	2.59626
hsa-miR-379	32.2448	29.0931		2.90686		hsa-miR-376b	2.58165
hsa-miR-379*	32.1031	29.8527		2.14727		hsa-miR-324-3p	2.57647
hsa-miR-380	*	34.7634		ND		hsa-miR-193a-5p	2.56563
hsa-miR-380*	36.6975	35.5011		ND		hsa-miR-152	2.54277
hsa-miR-381	33.1322	28.5091		3.49089		hsa-miR-1974	2.5313
hsa-miR-382	30.7718	27.2529		3.51898		hsa-let-7e	2.51971
hsa-miR-409-3p	30.1883	27.0824		3.10595		hsa-miR-329	2.50677
hsa-miR-409-5p	33.5728	30.8546		1.14542		hsa-miR-134	2.48914
hsa-miR-410	32.4631	28.564		3.43602		hsa-miR-598	2.48627
hsa-miR-411	30.8284	26.2273		4.60118		hsa-miR-140-3p	2.48572
hsa-miR-412	*	*		ND		hsa-miR-106b	2.47942
hsa-miR-421	32.57	29.7244		2.27559		hsa-miR-181a*	2.45861
hsa-miR-423-3p	26.9488	25.0819		1.86692		hsa-let-7f	2.45135
hsa-miR-423-5p	29.2027	27.7618		1.4409		hsa-miR-361-3p	2.41395
hsa-miR-424	24.2068	20.135		4.0718		hsa-miR-199b-5p	2.40466
hsa-miR-424*	31.2806	28.6525		2.62804		hsa-miR-362-5p	2.39342
hsa-miR-425	28.9902	27.6011		1.38906		hsa-miR-22*	2.39057
hsa-miR-425*	31.0596	28.1503		2.9093		hsa-miR-186	2.3827
hsa-miR-429	*	36.4036		ND		hsa-miR-377	2.33333
hsa-miR-431*	33.8699	31.688		0.312042		hsa-miR-103	2.32882
hsa-miR-432*	34.5229	35.1019		ND		hsa-miR-138	2.31924
hsa-miR-433	35.4715	31.7648		0.235155		hsa-let-7b	2.31613
hsa-miR-449b	36.9399	*		ND		hsa-miR-130b	2.29962
hsa-miR-450a	28.4533	23.7313		4.72205		hsa-miR-20b	2.29852
hsa-miR-450b-3p	34.9552	33.2776		ND		hsa-miR-24	2.29402
hsa-miR-450b-5p	33.5269	30.1285		1.87148		hsa-miR-34c-5p	2.29306
hsa-miR-451	31.1233	*		-0.876665		hsa-miR-493	2.28598
hsa-miR-452	35.4434	34.4681		ND		hsa-let-7d*	2.2842
hsa-miR-453	38.3408	*		ND		hsa-miR-421	2.27559
hsa-miR-454	*	31.2323		0.767666		hsa-miR-369-5p	2.25606
hsa-miR-454*	37.398	34.0326		ND		hsa-miR-503	2.23625
hsa-miR-455-3p	27.747	26.5904		1.15656		hsa-miR-675b	2.23507
hsa-miR-455-5p	32.2714	30.6469		1.3531		hsa-miR-30e	2.23472
hsa-miR-483-3p	29.524	28.6883		0.835707		hsa-miR-196b	2.22893
hsa-miR-484	27.0346	25.6937		1.34088		hsa-miR-130a	2.2268
hsa-miR-485-3p	30.9194	28.1827		2.73671		hsa-miR-374b	2.2117
hsa-miR-486-3p	*	35.0316		ND		hsa-miR-210	2.19503
hsa-miR-486-5p	*	27.2331		4.76694		hsa-miR-664	2.19274
hsa-miR-487a	*	31.4733		0.526681		hsa-miR-34a	2.18738
hsa-miR-487b	33.9259	30.0182		1.98182		hsa-miR-107	2.15702
hsa-miR-490-3p	34.0556	33.6397		ND		hsa-miR-125a-5p	2.14866
hsa-miR-490-5p	*	35.0084		ND		hsa-miR-379*	2.14727
hsa-miR-491-3p	38.1661	37.1393		ND		hsa-miR-21	2.13677
hsa-miR-491-5p	*	30.5089		1.4911		hsa-miR-21*	2.12907
hsa-miR-493	32.5416	29.714		2.28598		hsa-miR-654-3p	2.09745
hsa-miR-493*	29.8937	26.0293		3.86441		hsa-miR-590-5p	2.08949
hsa-miR-494	35.0508	32.6374		ND		hsa-miR-26b	2.08409
hsa-miR-496	34.2585	30.7049		1.29505		SNORD38B	2.07212
hsa-miR-497	31.9864	28.3031		3.68327		hsa-miR-605	2.06656
hsa-miR-499-3p	*	33.2369		ND		hsa-miR-196a	2.04941
hsa-miR-499-5p	*	31.0787		0.921273		hsa-miR-34b*	2.04234
hsa-miR-500	33.4808	27.3577		4.64235		hsa-miR-199a-5p	2.01373
hsa-miR-501-3p	33.5832	28.4654		3.53462		hsa-miR-188-5p	2.01266
hsa-miR-501-5p	34.0356	28.0849		3.91515		hsa-miR-24-2*	2.00677
hsa-miR-502-3p	33.2752	27.5309		4.46906		hsa-miR-27b	1.99494
hsa-miR-502-5p	*	*		ND		hsa-miR-671-5p	1.99185
hsa-miR-503	27.1071	24.8708		2.23625		hsa-miR-574-3p	1.98846
hsa-miR-505	31.6983	30.0529		1.64538		hsa-miR-487b	1.98182
hsa-miR-505*	34.9731	*		ND		hsa-miR-132*	1.96833
hsa-miR-509-3p	*	35.8653		ND		SNORD38B	1.94889
hsa-miR-510	*	*		ND		hsa-miR-2110	1.94593
hsa-miR-513c	*	*		ND		hsa-miR-769-5p	1.91458
hsa-miR-514	37.0017	33.1568		ND		hsa-miR-185	1.90856
hsa-miR-518c*	36.1222	*		ND		hsa-miR-27a	1.90337
hsa-miR-518e*	*	*		ND		hsa-miR-99a*	1.9013
hsa-miR-518f*	36.9313	*		ND		hsa-miR-1201	1.89795
hsa-miR-520b	*	37.9956		ND		hsa-miR-20a*	1.88512
hsa-miR-524-5p	35.6808	*		ND		hsa-miR-34a*	1.87324
hsa-miR-525-3p	37.865	*		ND		hsa-miR-450b-5p	1.87148
hsa-miR-526b	*	39.3031		ND		hsa-let-7g*	1.8692
hsa-miR-532-3p	31.8426	25.4451		6.39743		hsa-miR-423-3p	1.86692
hsa-miR-532-5p	32.519	25.6547		6.34526		hsa-miR-151-5p	1.86662
hsa-miR-539	35.9516	31.6467		0.353305		hsa-miR-214*	1.86487
hsa-miR-541	*	*		ND		hsa-miR-337-3p	1.85079
hsa-miR-541*	*	*		ND		hsa-miR-137	1.84658
hsa-miR-542-5p	30.209	25.942		4.26695		hsa-let-7a	1.80581
hsa-miR-543	30.5799	29.3441		1.23586		hsa-miR-17	1.80292
hsa-miR-544	37.307	33.1202		ND		hsa-miR-28-3p	1.79763
hsa-miR-545	35.8023	32.59		ND		hsa-miR-326	1.7699
hsa-miR-548a-5p	35.9175	*		ND		hsa-let-7c	1.76648
hsa-miR-548b-3p	38.5022	38.0416		ND		hsa-miR-191	1.76311
hsa-miR-548c-5p	34.5278	29.095		2.90497		hsa-miR-15b	1.72615
hsa-miR-548d-5p	36.5815	37.4389		ND		hsa-miR-505	1.64538
hsa-miR-548j	*	*		ND		hsa-miR-125b	1.63944
hsa-miR-548k	36.7215	36.1197		ND		hsa-miR-197	1.62218
hsa-miR-548l	38.5412	38.2432		ND		hsa-miR-25	1.61622
hsa-miR-548o	35.419	35.6988		ND		hsa-let-7i	1.58261
hsa-miR-549	*	36.2934		ND		hsa-miR-10a	1.58188
hsa-miR-550	33.7723	33.4806		ND		hsa-miR-20a	1.5794
hsa-miR-550*	31.967	30.9233		1.04368		hsa-miR-192	1.56946
hsa-miR-551a	34.1466	*		ND		hsa-miR-301b	1.55702
hsa-miR-553	38.5024	*		ND		hsa-miR-145	1.53912
hsa-miR-555	38.2602	39.4102		ND		hsa-miR-320a	1.53568
hsa-miR-558	*	39.3356		ND		hsa-miR-193a-3p	1.53313
hsa-miR-561	39.3673	*		ND		hsa-miR-140-5p	1.52325
hsa-miR-562	35.7669	36.5729		ND		hsa-miR-1979	1.50896
hsa-miR-564	36.0369	*		ND		hsa-miR-19b	1.50109
hsa-miR-566	38.4689	36.1116		ND		hsa-miR-335	1.49976
hsa-miR-570	36.9086	34.9189		ND		hsa-miR-491-5p	1.4911
hsa-miR-572	*	*		ND		hsa-let-7f-1*	1.47373
hsa-miR-574-3p	27.9585	25.97		1.98846		hsa-miR-28-5p	1.46495
hsa-miR-576-3p	35.8489	*		ND		hsa-miR-92a	1.46321
hsa-miR-576-5p	35.1631	34.9994		ND		hsa-miR-652	1.46232
hsa-miR-577	37.1258	34.2352		ND		hsa-miR-423-5p	1.4409
hsa-miR-579	36.851	34.9289		ND		hsa-miR-222	1.43592
hsa-miR-582-5p	34.3069	32.4418		ND		hsa-miR-151-3p	1.4315
hsa-miR-583	*	39.9905		ND		hsa-miR-181d	1.40046
hsa-miR-584	34.2892	33.7986		ND		hsa-miR-181b	1.39836
hsa-miR-587	*	38.9509		ND		hsa-miR-425	1.38906
hsa-miR-589	*	*		ND		hsa-let-7i*	1.35746
hsa-miR-589*	35.8428	33.459		ND		hsa-miR-455-5p	1.3531
hsa-miR-590-5p	29.7025	27.613		2.08949		hsa-miR-484	1.34088
hsa-miR-593*	*	*		ND		hsa-miR-221	1.3402
hsa-miR-595	36.1874	*		ND		hsa-miR-221*	1.33768
hsa-miR-596	*	*		ND		hsa-miR-496	1.29505
hsa-miR-598	31.5619	29.0756		2.48627		hsa-miR-92b	1.29156
hsa-miR-602	35.5963	*		ND		hsa-miR-10b	1.2725
hsa-miR-605	33.0704	29.9334		2.06656		hsa-miR-376a*	1.26848
hsa-miR-611	*	37.1473		ND		hsa-let-7b*	1.26396
hsa-miR-615-3p	30.4683	29.548		0.920297		hsa-let-7a*	1.24596
hsa-miR-615-5p	36.0332	*		ND		hsa-miR-323-3p	1.24456
hsa-miR-616*	35.5507	35.8909		ND		hsa-miR-199a-3p	1.23757
hsa-miR-617	*	*		ND		hsa-miR-543	1.23586
hsa-miR-619	37.9386	*		ND		hsa-miR-19a	1.18844
hsa-miR-620	33.6322	35.2864		ND		hsa-miR-143	1.18741
hsa-miR-623	35.9585	37.1554		ND		hsa-miR-941	1.16952
hsa-miR-624*	37.0452	35.3402		ND		hsa-miR-455-3p	1.15656
hsa-miR-625*	33.3225	33.7105		ND		hsa-miR-409-5p	1.14542
hsa-miR-627	34.8394	33.2315		ND		hsa-miR-93*	1.14366
hsa-miR-628-3p	35.0854	31.2824		0.717582		hsa-miR-93	1.11871
hsa-miR-628-5p	*	34.5197		ND		hsa-miR-181c*	1.10815
hsa-miR-629	32.8329	31.4544		0.545572		hsa-miR-194	1.08926
hsa-miR-629*	34.9464	35.8249		ND		hsa-miR-103-2*	1.08923
hsa-miR-639	37.6782	*		ND		hsa-miR-720	1.07144
hsa-miR-641	36.7366	34.843		ND		hsa-miR-550*	1.04368
hsa-miR-642	37.7735	37.1544		ND		hsa-miR-362-3p	1.0098
hsa-miR-645	36.694	37.4145		ND		hsa-miR-16	0.99885
hsa-miR-650	36.125	35.7513		ND		hsa-miR-181c	0.998058
hsa-miR-652	31.4668	30.0045		1.46232		hsa-miR-1260	0.986474
hsa-miR-654-3p	32.1402	29.9026		2.09745		hsa-miR-15a	0.977492
hsa-miR-654-5p	34.5102	31.7479		0.252066		hsa-miR-34b	0.96911
hsa-miR-660	33.8006	26.66		5.34		hsa-miR-33a*	0.960752
hsa-miR-661	35.9	36.5289		ND		hsa-miR-27b*	0.939539
hsa-miR-663	*	*		ND		hsa-miR-182	0.923119
hsa-miR-663b	*	33.4744		ND		hsa-miR-499-5p	0.921273
hsa-miR-664	32.2154	29.8073		2.19274		hsa-miR-615-3p	0.920297
hsa-miR-671-3p	31.625	30.9731		0.651914		hsa-miR-106b*	0.899288
hsa-miR-671-5p	30.612	28.6202		1.99185		hsa-miRPlus-C1089	0.898529
hsa-miR-675*	29.9558	26.7277		3.22816		hsa-miR-337-5p	0.88281
hsa-miR-675b	32.3282	29.7649		2.23507		hsa-miR-130b*	0.852748
hsa-miR-7	31.8644	32.1098		-0.135563		hsa-miR-483-3p	0.835707
hsa-miR-708	37.3731	36.2408		ND		hsa-miR-138-1*	0.77637
hsa-miR-708*	37.5785	*		ND		hsa-miR-454	0.767666
hsa-miR-7-1*	35.0869	34.9913		ND		hsa-miR-99b*	0.735478
hsa-miR-7-2*	*	35.1352		ND		hsa-miR-628-3p	0.717582
hsa-miR-720	22.5973	21.5259		1.07144		hsa-miR-17*	0.711469
hsa-miR-744	33.6173	32.1482		ND		hsa-miR-365*	0.705775
hsa-miR-744*	32.6873	32.1887		ND		hsa-miR-31*	0.678885
hsa-miR-760	35.2498	*		ND		hsa-miR-671-3p	0.651914
hsa-miR-765	37.7152	*		ND		hsa-miR-31	0.611439
hsa-miR-766	33.516	32.7475		ND		hsa-miR-125a-3p	0.603395
hsa-miR-767-5p	38.9255	38.9501		ND		hsa-miR-18a	0.572442
hsa-miR-769-3p	35.2709	33.8643		ND		hsa-miR-629	0.545572
hsa-miR-769-5p	32.4652	30.0854		1.91458		hsa-miR-23b*	0.540882
hsa-miR-770-5p	34.9672	32.6352		ND		hsa-miR-487a	0.526681
hsa-miR-875-3p	38.7635	*		ND		hsa-miR-127-5p	0.491712
hsa-miR-876-5p	*	*		ND		hsa-miR-126	0.448553
hsa-miR-877	*	31.9929		0.0071253		hsa-miR-1908	0.427683
hsa-miR-877*	34.2311	34.1738		ND		hsa-miR-16-2*	0.370933
hsa-miR-885-5p	39.2161	35.6191		ND		hsa-miR-32	0.360916
hsa-miR-886-3p	36.8433	*		ND		hsa-miR-539	0.353305
hsa-miR-887	33.9991	31.7208		0.279191		hsa-miR-100	0.347516
hsa-miR-888	*	*		ND		hsa-miR-431*	0.312042
hsa-miR-889	34.72	31.9154		0.0845761		hsa-miR-887	0.279191
hsa-miR-9	*	35.4367		ND		hsa-miR-940	0.275495
hsa-miR-922	36.8005	*		ND		hsa-miR-18a*	0.262817
hsa-miR-92a	25.993	24.5298		1.46321		hsa-miR-654-5p	0.252066
hsa-miR-92a-1*	33.7288	33.0191		ND		hsa-miR-29a*	0.245967
hsa-miR-92a-2*	38.7454	*		ND		hsa-miR-18b	0.243225
hsa-miR-92b	28.7727	27.4811		1.29156		hsa-miR-1296	0.239548
hsa-miR-92b*	34.468	32.2142		ND		hsa-miR-433	0.235155
hsa-miR-93	25.7329	24.6142		1.11871		hsa-miR-29c	0.227009
hsa-miR-93*	30.272	29.1283		1.14366		hsa-miR-29a	0.183273
hsa-miR-933	*	*		ND		hsa-miR-331-5p	0.172817
hsa-miR-934	34.2524	34.1906		ND		hsa-miR-29b-2*	0.165436
hsa-miR-937	*	33.8557		ND		hsa-miR-15b*	0.164585
hsa-miR-940	27.9735	27.698		0.275495		hsa-miR-125b-2*	0.146539
hsa-miR-941	32.5509	30.8305		1.16952		hsa-miR-889	0.0845761
hsa-miR-942	34.6868	35.0346		ND		hsa-miR-181a-2*	0.077558
hsa-miR-95	*	32.8832		ND		hsa-miR-212	0.0739724
hsa-miR-96	32.8517	32.9711		ND		hsa-miR-339-5p	0.0582133
hsa-miR-98	32.9526	29.0321		2.96789		hsa-miR-1185	0.0432336
hsa-miR-99a	28.6185	25.0621		3.55637		hsa-miR-877	0.0071253
hsa-miR-99a*	33.1692	30.0987		1.9013		hsa-miR-204	-0.0313752
hsa-miR-99b	26.61	24.0137		2.59626		hsa-miR-29b-1*	-0.0543494
hsa-miR-99b*	30.6716	29.9362		0.735478		hsa-miR-125b-1*	-0.112571
hsa-miRPlus-A1027	38.2017	*		ND		hsa-miR-7	-0.135563
hsa-miRPlus-A1031	34.7017	34.6749		ND		hsa-miR-222*	-0.145796
hsa-miRPlus-C1066	36.2862	*		ND		hsa-miR-1972	-0.159104
hsa-miRPlus-C1089	35.5778	31.1015		0.898529		hsa-miR-23a*	-0.236249
hsa-miRPlus-D1033	29.8442	26.7649		3.07923		hsa-miR-29b	-0.239137
hsa-miRPlus-D1046	34.7933	34.9418		ND		U6	-0.785078
SNORD38B	23.8084	21.7363		2.07212		hsa-miR-451	-0.876665
SNORD38B	23.6644	21.7155		1.94889		hsa-miR-155	-1.03526
SNORD49A	23.6281	*		-8.37193		hsa-let-7a-2*	-1.12684
U6	20.835	21.6201		-0.785078		hsa-miR-214	-3.12015
U6	*	*		ND		SNORD49A	-8.37193
Average	32.0647	30.014				Average
		2.07212
		1.94889
		2.0105
	23.8084	21.7363		2.07212
	23.6644	21.7155		1.94889
	20.835	21.6201		-0.785078
				1.07864

## Sheet: raw data
Project_Summary Report version 3.5
		LogMedianRatios																		t-test			t-test			t-test
		Prolif1	Prolif2	Prolif3	day3 Dif1	day3 Dif2	day3 Dif3	day7 Dif1	day7 Dif2	day7 Dif3		Prolif		day3 Diff		day7 Diff		day3 vs Prolif		day3 vs Prolif	day7 vs Prolif		day7 vs Prolif	day7 vs day3		day7 vs day3	t-test
Probe Id	Annotation	Slide 1	Slide 2	Slide 3	Slide 4	Slide 5	Slide 6	Slide 7	Slide 8	Slide 9	count	average	SD	average	SD	average	SD	ΔLMR	Fold change	p<0.01	ΔLMR	Fold change	p<0.01	ΔLMR	Fold change	p<0.01	MIN
11007	hsa-miR-206	-5.28277	-5.47876	-5.20097	-3.04756	-3.04091	-3.10711	0.982898	1.0123	1.0908	9	-5.32083	0.142751	-3.06519	0.0364541	1.02867	0.0557839	2.25564	4.77546	1.20203e-05	6.3495	81.5437	2.26019e-07	4.09386	17.0756	4.6777e-08	4.6777e-08
46654	hsa-miR-502-3p	-1.06209	-1.08382	-1.0102	-0.199892	-0.190884	-0.200289	0.422857	0.440223	0.419841	9	-1.05204	0.0378213	-0.197022	0.0053192	0.42764	0.0110008	0.855014	1.80878	2.64271e-06	1.47968	2.78886	3.34229e-07	0.624662	1.54185	9.75314e-08	9.75314e-08
32809	hsa-miR-133a	-3.92565	-3.99365	-3.7819	-2.71927	-2.56352	-3.01034	0.934708	0.902233	0.907428	9	-3.9004	0.108108	-2.76437	0.2268	0.91479	0.0174444	1.13603	2.19775	0.00143539	4.81519	28.1525	1.7812e-07	3.67916	12.8097	9.65887e-06	1.7812e-07
11022	hsa-miR-221	0.833091	0.815685	0.77419	0.103949	0.201903	0.179033	-0.542325	-0.538782	-0.510087	9	0.807655	0.0302606	0.161628	0.051244	-0.530398	0.0176786	-0.646027	0.639038	4.71166e-05	-1.33805	0.395554	3.13271e-07	-0.692026	0.618984	2.47609e-05	3.13271e-07
33902	hsa-miR-128	-1.66092	-1.70705	-1.66835	-1.21399	-1.12152	-1.44194	0.662513	0.777059	0.737767	9	-1.67877	0.024767	-1.25915	0.164917	0.72578	0.0582062	0.419621	1.33758	0.012079	2.40455	5.29471	3.18802e-07	1.98493	3.95844	3.9492e-05	3.18802e-07
30755	hsa-miR-133b	-4.22978	-4.24919	-4.00921	-2.79833	-2.74164	-3.12732	0.88666	0.962449	0.908204	9	-4.16273	0.133306	-2.8891	0.208246	0.919104	0.0390525	1.27363	2.41769	0.000872599	5.08183	33.8675	3.71551e-07	3.8082	14.0082	6.34417e-06	3.71551e-07
17338	hsa-miR-660	-1.62264	-1.54519	-1.47901	-0.765194	-0.754737	-0.881986	0.749032	0.808169	0.776473	9	-1.54895	0.0718906	-0.800639	0.0706428	0.777891	0.0295941	0.748307	1.67982	0.00021084	2.32684	5.01704	8.28755e-07	1.57853	2.98665	3.67574e-06	8.28755e-07
31026	hsa-miR-101	-0.769812	-0.684174	-0.728765	-0.751648	-0.704047	-0.797302	0.594639	0.646318	0.633036	9	-0.727584	0.0428311	-0.750999	0.046631	0.624665	0.0268374	-0.0234152	0.983901	0.556677	1.35225	2.5531	1.29728e-06	1.37566	2.59487	1.5545e-06	1.29728e-06
10916	hsa-miR-1	-3.94462	-3.8017	-3.58159	-3.35929	-3.21128	-3.66486	1.09058	1.26874	1.20086	9	-3.77597	0.182874	-3.41181	0.231309	1.18673	0.0899182	0.36416	1.28713	0.0991909	4.9627	31.1832	1.88843e-06	4.59854	24.2269	5.61863e-06	1.88843e-06
11039	hsa-miR-29a	0.601947	0.827864	0.782677	0.367857	0.399028	0.411891	-0.827324	-0.755211	-0.751941	9	0.737496	0.119543	0.392925	0.0226423	-0.778159	0.0426094	-0.344571	0.787542	0.00801375	-1.51566	0.349738	3.22667e-05	-1.17108	0.444088	1.91414e-06	1.91414e-06
17653	hsa-miRPlus-C1049	-1.41031	-1.2719	-1.31285	-0.926674	-0.934323	-1.19489	0.777312	0.893553	0.876252	9	-1.33169	0.0711036	-1.01863	0.152696	0.849039	0.0627173	0.313058	1.24234	0.0323066	2.18073	4.53382	2.37204e-06	1.86767	3.64943	3.99878e-05	2.37204e-06
28191	hsa-miR-30e	-0.272596	-0.0130558	-0.0737793	-0.494297	-0.514087	-0.551979	0.434277	0.493692	0.486303	9	-0.11981	0.135755	-0.520121	0.0293106	0.471424	0.0323814	-0.400311	0.757695	0.00753091	0.591234	1.50654	0.00183657	0.991545	1.98831	2.49917e-06	2.49917e-06
11023	hsa-miR-222	1.02174	1.07603	1.06591	0.237143	0.214198	0.264617	-1.39734	-1.31056	-1.19725	9	1.05456	0.0288677	0.238653	0.0252432	-1.30172	0.100339	-0.815909	0.568051	3.23728e-06	-2.35628	0.195294	2.55892e-06	-1.54037	0.343797	1.34352e-05	2.55892e-06
10987	hsa-miR-193b	-0.417221	-0.448178	-0.320198	0.727286	0.743378	0.777162	-0.186098	-0.144492	-0.124453	9	-0.395199	0.0667713	0.749276	0.0254557	-0.151681	0.0314452	1.14447	2.21066	1.00452e-05	0.243518	1.18388	0.00463771	-0.900957	0.535531	2.69859e-06	2.69859e-06
42885	hsa-miR-376a*	-0.378667	-0.36593	-0.352	-0.391115	NA	-0.46315	0.514889	0.53051	0.456005	8	-0.365532	0.0133379	-0.427132	0.0509364	0.500468	0.0392902	-0.0616003	0.958201	0.120504	0.866	1.8226	3.49542e-06	0.9276	1.90211	0.000172116	3.49542e-06
17280	hsa-miR-15b	0.151726	0.364279	0.341817	0.687744	0.672927	0.651339	-0.621402	-0.509452	-0.551403	9	0.285941	0.116775	0.67067	0.0183072	-0.560752	0.0565578	0.384729	1.30561	0.00487252	-0.846693	0.556058	0.000349224	-1.23142	0.425897	3.60208e-06	3.60208e-06
18847	hsa-miR-450a	-0.369931	-0.383234	-0.362496	-0.554394	-0.389166	-0.669507	0.68818	0.761959	0.662282	9	-0.371887	0.0105063	-0.537689	0.140915	0.70414	0.0517196	-0.165802	0.891433	0.111918	1.07603	2.10822	3.83743e-06	1.24183	2.36498	0.000137812	3.83743e-06
42965	hsa-miR-424	-0.570621	-0.60107	-0.603028	-0.13135	-0.21399	-0.226319	0.263923	0.344597	0.308268	9	-0.591573	0.0181713	-0.190553	0.0516405	0.305596	0.0404035	0.40102	1.32044	0.000222242	0.897169	1.86241	3.94225e-06	0.496149	1.41044	0.000195687	3.94225e-06
32946	hsa-miR-486-5p	-0.338344	-0.270141	-0.140205	0.192977	0.219572	0.169142	0.768552	0.754125	0.744577	9	-0.249564	0.10066	0.193897	0.0252278	0.755751	0.0120699	0.443461	1.35986	0.00177722	1.00531	2.00738	6.74171e-05	0.561854	1.47617	4.06985e-06	4.06985e-06
42739	hsa-miR-339-5p	0.748574	0.790984	0.795653	0.140567	0.180625	0.289466	-0.729986	-0.697044	-0.599602	9	0.778404	0.0259384	0.203553	0.0770519	-0.675544	0.0677984	-0.574851	0.671355	0.00025527	-1.45395	0.365021	4.11943e-06	-0.879097	0.543708	0.000120192	4.11943e-06
17944	hsa-miR-337-5p	-0.597793	-0.316906	-0.213182	-0.434153	-0.433238	-0.456085	0.38547	0.392314	0.322356	9	-0.37596	0.19899	-0.441158	0.0129348	0.366713	0.0385665	-0.0651981	0.955814	0.601449	0.742673	1.67327	0.00315788	0.807871	1.75063	4.26117e-06	4.26117e-06
14272	hsa-miR-542-3p	-0.391326	-0.525293	-0.514948	-0.452069	-0.350419	-0.37119	0.709148	0.75848	0.723778	9	-0.477189	0.074539	-0.391226	0.0537051	0.730469	0.0253373	0.0859631	1.0614	0.180405	1.20766	2.30962	1.19276e-05	1.12169	2.17602	5.20389e-06	5.20389e-06
17624	hsa-miR-532-5p	-0.966242	-0.917476	-0.857309	-0.28111	-0.319558	-0.436759	0.615365	0.711252	0.747003	9	-0.913676	0.0545658	-0.345809	0.0810768	0.691207	0.0680699	0.567867	1.48233	0.000548218	1.60488	3.04171	5.78316e-06	1.03702	2.05198	7.07541e-05	5.78316e-06
11040	hsa-miR-29b	1.00672	1.06687	0.975595	-0.467951	-0.327475	-0.40969	-0.507114	-0.438148	-0.374131	9	1.0164	0.0464017	-0.401706	0.0705778	-0.439798	0.0665068	-1.4181	0.374204	8.32475e-06	-1.45619	0.364453	6.36803e-06	-0.0380919	0.973942	0.533628	6.36803e-06
29872	hsa-miR-340	0.366718	0.373854	0.301292	-0.389896	-0.407297	-0.414869	0.0250705	0.0539538	0.00221653	9	0.347288	0.0399935	-0.40402	0.0128045	0.0270803	0.0259271	-0.751309	0.594064	6.46168e-06	-0.320208	0.800955	0.000311742	0.431101	1.34826	1.33615e-05	6.46168e-06
46258	hsa-miR-1184	-1.09188	-1.17491	-1.08331	-0.590347	-0.463938	-0.463119	0.128988	0.203091	0.23571	9	-1.1167	0.0505905	-0.505801	0.0732196	0.189263	0.0546885	0.610902	1.52721	0.000286629	1.30597	2.47249	7.0092e-06	0.695064	1.61896	0.000191814	7.0092e-06
13140	hsa-miR-138	-0.011123	0.141347	0.164535	-0.468611	-0.502599	-0.465538	0.306457	0.386523	0.320508	9	0.098253	0.0954293	-0.478916	0.0205678	0.337829	0.0427514	-0.577169	0.670278	0.000512563	0.239576	1.18065	0.016562	0.816745	1.76143	7.53279e-06	7.53279e-06
42503	hsa-miR-362-5p	-0.538142	-0.617794	-0.4848	0.00485646	0.0368469	-0.0614591	0.646333	0.699286	0.660328	9	-0.546912	0.0669294	-0.00658522	0.0501418	0.668649	0.0274396	0.540327	1.4543	0.000363019	1.21556	2.32231	8.2948e-06	0.675234	1.59686	3.36931e-05	8.2948e-06
17875	hsa-miR-500	-0.703965	-0.678914	-0.590024	-0.0673943	NA	-0.0184089	0.552975	0.604848	0.523506	8	-0.657634	0.0598773	-0.0429016	0.034638	0.560443	0.0411821	0.614733	1.53127	0.00104121	1.21808	2.32636	8.38023e-06	0.603344	1.51923	0.000451682	8.38023e-06
46749	hsa-miRPlus-E1033	-0.517228	-0.600128	-0.605552	0.447051	0.507796	0.534749	0.385495	0.315724	0.267147	9	-0.574302	0.0495021	0.496532	0.0449205	0.322789	0.0594892	1.07083	2.10065	1.00359e-05	0.897091	1.86231	3.63233e-05	-0.173743	0.886539	0.0156431	1.00359e-05
30687	hsa-miR-93	0.378018	0.32828	0.385362	0.199891	0.250454	0.278474	-0.225682	-0.194108	-0.187577	9	0.363887	0.0310539	0.24294	0.0398267	-0.202456	0.0203781	-0.120947	0.919584	0.0142829	-0.566343	0.675327	1.2217e-05	-0.445395	0.734383	6.63642e-05	1.2217e-05
30787	hsa-miR-125b	0.129254	0.450113	0.456953	0.520796	0.499067	0.512418	-0.290478	-0.224195	-0.193235	9	0.34544	0.187254	0.51076	0.0109589	-0.235969	0.0496795	0.165321	1.12142	0.201575	-0.581409	0.668311	0.00652482	-0.74673	0.595953	1.42156e-05	1.42156e-05
42745	hsa-miRPlus-A1056	-0.387885	-0.550623	-0.513253	-0.406794	-0.364796	-0.361987	0.316616	0.344895	0.401936	9	-0.48392	0.085242	-0.377859	0.0250976	0.354482	0.0434607	0.106062	1.07629	0.107553	0.838403	1.78807	0.000109888	0.732341	1.66133	1.45511e-05	1.45511e-05
42808	hsa-miR-874	-0.669662	-0.682462	-0.611323	-0.381909	-0.334043	-0.348554	0.107079	0.13927	0.185919	9	-0.654482	0.0379212	-0.354835	0.0245433	0.144089	0.0396402	0.299647	1.23084	0.00032755	0.798571	1.73938	1.46914e-05	0.498925	1.41316	4.98649e-05	1.46914e-05
11027	hsa-miR-23b	0.0472739	0.0829806	0.0644978	0.33812	0.349234	0.352437	0.0346337	0.130316	0.132326	9	0.0649175	0.017857	0.346597	0.00751371	0.0990917	0.0558312	0.281679	1.21561	1.47626e-05	0.0341742	1.02397	0.369717	-0.247505	0.842352	0.0016005	1.47626e-05
14285	hsa-miR-487b	0.0351391	-0.0401262	-0.0638051	-0.746097	-0.703306	-0.713154	-0.1967	-0.155753	-0.134995	9	-0.0229307	0.0516648	-0.720852	0.0224102	-0.162483	0.0313982	-0.697921	0.61646	2.78577e-05	-0.139552	0.907801	0.0161564	0.558369	1.4726	1.5027e-05	1.5027e-05
46394	hsa-miRPlus-E1060	0.234473	0.315713	0.271816	0.232107	0.157942	0.227115	-0.388967	-0.37802	-0.351841	9	0.274	0.0406638	0.205721	0.0414535	-0.372943	0.0190768	-0.0682793	0.953775	0.111371	-0.646943	0.638632	1.53257e-05	-0.578664	0.669584	2.54285e-05	1.53257e-05
42571	hsa-miR-129*	-0.397723	-0.417105	-0.366147	0.00542516	-0.00110694	0.0711248	0.043703	0.0147746	0.0275666	9	-0.393658	0.0257214	0.0251477	0.0399511	0.0286814	0.0144964	0.418806	1.33682	0.000107364	0.42234	1.3401	1.57517e-05	0.00353371	1.00245	0.892454	1.57517e-05
46406	hsa-miR-500*	-1.35672	-1.21475	-1.16937	-0.318021	-0.31304	-0.275149	0.327866	0.450182	0.398574	9	-1.24695	0.0977369	-0.30207	0.0234469	0.392207	0.0614061	0.944876	1.92502	8.32538e-05	1.63915	3.11483	1.62135e-05	0.694277	1.61807	5.25093e-05	1.62135e-05
42832	hsa-miR-638	-0.170261	-0.179491	-0.174336	-0.148365	-0.125052	-0.041777	0.322243	0.350089	0.398742	9	-0.174696	0.00462546	-0.105065	0.0560346	0.357024	0.0387182	0.0696311	1.04945	0.0985299	0.53172	1.44565	1.90535e-05	0.462089	1.37753	0.000300033	1.90535e-05
11182	hsa-miR-98	-0.0518322	-0.0934711	-0.0697515	-0.236936	-0.207377	-0.272662	0.285574	0.329063	0.293569	9	-0.0716849	0.0208867	-0.238992	0.032691	0.302736	0.0231481	-0.167307	0.890504	0.00171678	0.37442	1.29632	3.15658e-05	0.541727	1.45571	1.96891e-05	1.96891e-05
17893	hsa-miR-362-3p	-1.28986	-1.14221	-1.07003	-0.398523	-0.303824	-0.341995	0.478897	0.546046	0.598708	9	-1.16737	0.112054	-0.348114	0.0476451	0.541217	0.060051	0.819253	1.76449	0.000309937	1.70858	3.2684	2.01858e-05	0.889331	1.85232	3.62001e-05	2.01858e-05
42475	hsa-miR-221*	0.393723	0.453043	0.397864	-0.0463658	0.00996701	-0.0149583	-0.279346	-0.23053	-0.209557	9	0.414877	0.033118	-0.017119	0.0282285	-0.239811	0.0358086	-0.431996	0.741236	6.71214e-05	-0.654687	0.635213	2.02883e-05	-0.222692	0.856965	0.00107011	2.02883e-05
14306	hsa-miR-381	-0.869474	-0.673713	-0.625066	-0.654708	-0.59873	-0.555856	0.26924	0.288332	0.207896	9	-0.722751	0.129373	-0.603098	0.0495703	0.255156	0.0420267	0.119653	1.08647	0.209017	0.977907	1.96961	0.000239212	0.858254	1.81284	2.16405e-05	2.16405e-05
42629	hsa-miR-376c	-0.831166	-0.303823	-0.34536	-0.631809	-0.534563	-0.55765	0.296801	0.388602	0.31561	9	-0.49345	0.293207	-0.574674	0.0508091	0.333671	0.0484922	-0.081224	0.945255	0.661022	0.827121	1.77414	0.0085197	0.908345	1.87689	2.35174e-05	2.35174e-05
10964	hsa-miR-155	0.878219	1.01855	1.03995	0.449068	0.523835	0.39261	-0.418614	-0.512234	-0.383577	9	0.978908	0.0878532	0.455171	0.0658248	-0.438142	0.0665144	-0.523737	0.695568	0.00117019	-1.41705	0.374477	2.40525e-05	-0.893313	0.538377	7.83601e-05	2.40525e-05
11224	hsa-miR-30e*	0.00924361	0.103522	0.0591542	0.200598	0.26672	0.103073	0.650859	0.655285	0.644807	9	0.0573068	0.0471666	0.19013	0.0823242	0.650317	0.00525984	0.132823	1.09644	0.0723904	0.59301	1.50839	2.69635e-05	0.460187	1.37572	0.000641842	2.69635e-05
11184	hsa-miR-99b	-0.0710831	-0.0691175	-0.080599	0.246129	0.29581	0.304425	-0.270018	-0.214207	-0.24714	9	-0.0735999	0.00614059	0.282122	0.0314663	-0.243788	0.0280557	0.355721	1.27963	4.32034e-05	-0.170188	0.888727	0.000508066	-0.52591	0.694521	2.71384e-05	2.71384e-05
42603	hsa-miR-424*	-0.414385	-0.372193	-0.370596	0.0424111	0.0694273	0.0958975	-0.293635	-0.119767	-0.218986	9	-0.385725	0.0248335	0.0692453	0.0267437	-0.210796	0.0872225	0.45497	1.37075	2.72115e-05	0.174929	1.12891	0.0288108	-0.280041	0.823567	0.00601889	2.72115e-05
46930	hsa-miR-26b	-0.30967	-0.278994	-0.260573	-0.136822	-0.217597	-0.155278	0.263752	0.326564	0.340179	9	-0.283079	0.0248023	-0.169899	0.0423258	0.310165	0.0407673	0.11318	1.08161	0.0161837	0.593244	1.50864	2.75126e-05	0.480064	1.39481	0.000144842	2.75126e-05
42761	hsa-miR-675	-0.374546	-0.314646	-0.249655	-0.496257	-0.435185	-0.539243	0.231441	0.246353	0.196207	9	-0.312949	0.0624629	-0.490228	0.0522903	0.224667	0.0257504	-0.177279	0.884369	0.0196151	0.537616	1.45157	0.000160602	0.714895	1.64136	2.9029e-05	2.9029e-05
46237	hsa-miRPlus-E1136	0.13924	0.0351551	0.0223291	0.241435	0.190895	0.218982	-0.113813	-0.136747	-0.132678	9	0.0655746	0.0641173	0.217104	0.0253223	-0.127746	0.0122362	0.151529	1.11075	0.0189855	-0.193321	0.87459	0.00683973	-0.34485	0.78739	2.90596e-05	2.90596e-05
11014	hsa-miR-214	-0.0135257	0.350746	0.45332	0.226394	0.239827	0.208434	-0.393275	-0.310817	-0.319573	9	0.263513	0.245343	0.224885	0.0157508	-0.341222	0.0452916	-0.0386281	0.97358	0.798982	-0.604735	0.657592	0.0137144	-0.566107	0.675437	3.37797e-05	3.37797e-05
46737	hsa-miR-1265	0.27221	0.198756	0.235951	-0.415623	-0.366501	-0.448597	-0.110084	-0.00791151	-0.0221044	9	0.235639	0.0367276	-0.41024	0.0413117	-0.0466998	0.0553487	-0.645879	0.639103	3.51929e-05	-0.282339	0.822257	0.00181368	0.36354	1.28658	0.000802982	3.51929e-05
46545	hsa-miRPlus-E1219	-0.18341	-0.235425	-0.243751	0.0281948	0.0544801	0.0944706	0.218151	0.198142	0.235713	9	-0.220862	0.0327006	0.0590485	0.0333733	0.217335	0.0187989	0.27991	1.21412	0.000487034	0.438197	1.35491	3.60046e-05	0.158287	1.11596	0.00201647	3.60046e-05
46719	hsa-miRPlus-E1100	-0.77776	-0.791015	-0.853657	0.278632	0.334143	0.167567	-0.0288375	-0.188282	-0.109382	9	-0.807477	0.0405383	0.260114	0.0848178	-0.108834	0.0797239	1.06759	2.09593	3.93995e-05	0.698644	1.62298	0.000172715	-0.368948	0.774347	0.00536391	3.93995e-05
46466	hsa-miRPlus-E1016	-0.0588824	-0.0666258	-0.0455984	0.331246	0.285099	0.366356	-0.254468	-0.207375	-0.263306	9	-0.0570355	0.0106347	0.327567	0.0407532	-0.241717	0.0300674	0.384602	1.3055	9.33771e-05	-0.184681	0.879844	0.000555567	-0.569283	0.673951	4.10321e-05	4.10321e-05
46580	hsa-miRPlus-E1077	-1.04041	-1.08173	-1.17278	0.00302887	-0.037325	0.107281	-0.233783	-0.201259	-0.137821	9	-1.09831	0.0677199	0.0243283	0.0746189	-0.190954	0.0488039	1.12264	2.17744	4.25098e-05	0.907353	1.8756	4.68676e-05	-0.215283	0.861377	0.0138951	4.25098e-05
42644	hsa-miR-18b	0.643395	0.693182	0.679741	-0.0224149	NA	0.0282049	-0.0424879	-0.0685231	0.0408549	8	0.672106	0.0257564	0.00289496	0.0357936	-0.0233853	0.0571364	-0.669211	0.62885	0.000142645	-0.695492	0.617499	4.31796e-05	-0.0262803	0.981949	0.612036	4.31796e-05
46514	hsa-miR-1246	1.25965	0.630515	0.352944	-0.0120147	-0.0449449	0.0357366	-0.940867	-0.915797	-0.811515	9	0.747703	0.464574	-0.00707432	0.040567	-0.889393	0.0685994	-0.754778	0.592638	0.0486459	-1.6371	0.321503	0.00379359	-0.882319	0.542495	4.35847e-05	4.35847e-05
19581	hsa-miR-100	0.221767	0.602793	0.587319	0.18541	0.241739	0.265983	-0.725697	-0.668967	-0.587586	9	0.470626	0.215657	0.231044	0.0413376	-0.66075	0.0694209	-0.239582	0.846991	0.131781	-1.13138	0.45648	0.000982732	-0.891794	0.538943	4.41101e-05	4.41101e-05
17565	hsa-miR-30b	-0.642448	-0.439098	-0.329318	-0.413044	-0.336588	-0.291691	0.343251	0.374002	0.383223	9	-0.470288	0.158878	-0.347108	0.0613568	0.366826	0.0209301	0.12318	1.08913	0.278549	0.837114	1.78647	0.000826803	0.713934	1.64027	4.45065e-05	4.45065e-05
46484	hsa-miR-376a	-0.422176	-0.0794794	-0.10696	-0.296867	-0.216724	-0.289031	0.331018	0.2868	0.348036	9	-0.202872	0.190419	-0.267541	0.0441827	0.321951	0.0316089	-0.064669	0.956165	0.597313	0.524823	1.43876	0.00924419	0.589492	1.50472	4.71903e-05	4.71903e-05
42920	hsa-miR-29a*	0.788981	0.920957	0.761754	0.00577516	-0.0586761	-0.14396	-0.115516	-0.0995915	-0.0976395	9	0.823897	0.0851517	-0.0656204	0.0751088	-0.104249	0.00980627	-0.889518	0.539795	0.000170756	-0.928146	0.525533	4.75853e-05	-0.0386287	0.97358	0.426965	4.75853e-05
10997	hsa-miR-19a	0.354163	0.837507	0.72462	-0.366693	-0.311112	-0.364363	0.228871	0.222166	0.155646	9	0.638763	0.252851	-0.347389	0.0314387	0.202228	0.0404802	-0.986152	0.504822	0.00257685	-0.436535	0.738907	0.0418569	0.549617	1.4637	4.94599e-05	4.94599e-05
46438	hsa-let-7g	-0.152021	0.0375761	0.0285056	-0.468954	-0.400792	-0.418126	0.152081	0.147401	0.0832325	9	-0.0286463	0.106942	-0.42929	0.035426	0.127571	0.0384699	-0.400644	0.75752	0.00352533	0.156218	1.11436	0.0759245	0.556862	1.47107	5.08568e-05	5.08568e-05
17927	hsa-miR-491-3p	0.30094	0.171636	0.206313	-0.261527	-0.222741	-0.329722	0.320527	0.365138	0.346078	9	0.226296	0.0669286	-0.27133	0.0541599	0.343914	0.0223841	-0.497626	0.708271	0.00055963	0.117618	1.08494	0.0447114	0.615245	1.53182	5.37897e-05	5.37897e-05
46248	hsa-miR-1261	0.00278562	0.0834773	0.0442461	-0.475884	-0.533847	-0.481194	-0.239295	-0.256379	-0.251147	9	0.043503	0.040351	-0.496975	0.0320423	-0.24894	0.00875364	-0.540478	0.687543	5.39727e-05	-0.292443	0.816518	0.000253574	0.248035	1.18759	0.000206139	5.39727e-05
46649	hsa-miRPlus-E1012	0.243859	0.190526	0.178316	0.335596	0.190032	0.41738	-0.250975	-0.218872	-0.270409	9	0.204234	0.0348555	0.314336	0.115155	-0.246752	0.0260268	0.110102	1.0793	0.188138	-0.450986	0.731543	5.6534e-05	-0.561088	0.677791	0.00118748	5.6534e-05
11163	hsa-miR-519d	0.240271	0.155943	0.204422	-0.648522	-0.630631	-0.766905	-0.0253298	-0.117249	-0.0513733	9	0.200212	0.042321	-0.68202	0.0740553	-0.0646507	0.0473761	-0.882232	0.542528	5.70567e-05	-0.264863	0.832278	0.00195011	0.617369	1.53407	0.000262192	5.70567e-05
42914	hsa-miR-550	0.351993	0.29023	0.27949	0.197979	0.116904	0.147267	-0.252842	-0.226142	-0.187214	9	0.307238	0.0391298	0.15405	0.0409611	-0.222066	0.0330029	-0.153188	0.899261	0.00942071	-0.529304	0.692889	5.71253e-05	-0.376116	0.770509	0.00024434	5.71253e-05
42962	hsa-miR-193b*	-0.527029	-0.62314	-0.616436	0.0967356	0.0486486	0.248335	-0.0273921	-0.0374241	-0.0256109	9	-0.588868	0.0536592	0.13124	0.104219	-0.0301423	0.00636876	0.720108	1.64731	0.000441768	0.558726	1.47297	5.71305e-05	-0.161382	0.894168	0.0553967	5.71305e-05
46351	hsa-miRPlus-E1030	0.364783	0.329543	0.300203	0.154642	0.117188	0.137251	-0.0438905	-0.0836415	-0.0763193	9	0.33151	0.0323345	0.13636	0.0187427	-0.0679504	0.0211557	-0.19515	0.873482	0.000828163	-0.39946	0.758142	5.71747e-05	-0.204311	0.867953	0.000234116	5.71747e-05
11048	hsa-miR-30a	-0.464921	-0.454858	-0.415794	-0.473331	-0.492818	-0.427582	0.413314	0.525438	0.592977	9	-0.445191	0.0259508	-0.464577	0.0334875	0.510576	0.0907487	-0.0193859	0.986653	0.472391	0.955768	1.93961	6.20555e-05	0.975153	1.96585	6.3158e-05	6.20555e-05
28431	hsa-miR-1908	-0.767022	-1.00007	-0.888883	0.00395615	-8.84973e-05	0.081315	0.333477	0.402197	0.327817	9	-0.885324	0.116563	0.0283942	0.0458753	0.354497	0.0414062	0.913718	1.88389	0.000225977	1.23982	2.36169	6.46237e-05	0.326102	1.25362	0.000795259	6.46237e-05
11105	hsa-miR-378	-0.301046	-0.256663	-0.194232	-0.247932	NA	-0.336007	0.676247	0.767714	0.614604	8	-0.250647	0.0536607	-0.29197	0.0622782	0.686188	0.0770372	-0.0413225	0.971764	0.482875	0.936836	1.91432	6.57644e-05	0.978158	1.96995	0.000670698	6.57644e-05
11078	hsa-miR-365	-0.486418	-0.508868	-0.385874	0.348821	0.355988	0.446378	-0.158507	-0.0457814	-0.0694346	9	-0.460387	0.0654986	0.383729	0.0543738	-0.091241	0.0594424	0.844116	1.79516	6.7424e-05	0.369146	1.29159	0.00194287	-0.47497	0.719482	0.00051815	6.7424e-05
42526	hsa-miRPlus-D1036	-0.461457	-0.688376	-0.544979	0.0879377	0.0653203	0.0340657	0.358402	0.360096	0.385246	9	-0.564937	0.114769	0.0624412	0.0270512	0.367915	0.015033	0.627378	1.54476	0.000770372	0.932852	1.90905	0.000152761	0.305473	1.23582	6.86571e-05	6.86571e-05
46512	hsa-miRPlus-E1088	-0.280485	-0.364094	-0.402078	0.193685	0.191214	0.188571	0.325182	0.289741	0.286264	9	-0.348886	0.0622068	0.191157	0.00255782	0.300396	0.021536	0.540043	1.45402	0.000114366	0.649282	1.56839	6.88644e-05	0.109239	1.07866	0.000950849	6.88644e-05
42811	hsa-miR-542-5p	-0.575011	-0.766012	-0.651469	-0.101278	-0.134708	-0.0183093	0.422726	0.501588	0.390696	9	-0.664164	0.0961313	-0.084765	0.0599306	0.438337	0.0570707	0.579399	1.49423	0.000896656	1.1025	2.14727	6.89026e-05	0.523102	1.43704	0.000395374	6.89026e-05
46882	hsa-miRPlus-F1195	-0.137729	-0.275275	-0.268612	-0.191405	-0.234901	-0.165208	0.320998	0.39166	0.315665	9	-0.227205	0.0775601	-0.197171	0.0352024	0.342774	0.04242	0.0300341	1.02104	0.574366	0.569979	1.4845	0.000365988	0.539945	1.45392	7.07754e-05	7.07754e-05
42829	hsa-miR-127-3p	-0.777036	-0.677133	-0.771602	-0.563769	-0.585349	-0.482486	0.204935	0.351056	0.203039	9	-0.741924	0.0561763	-0.543868	0.0542425	0.25301	0.0849155	0.198056	1.14715	0.0117557	0.994933	1.99299	7.14413e-05	0.796877	1.73734	0.000164531	7.14413e-05
10928	hsa-miR-125a-5p	-0.0814469	-0.136319	-0.0619078	0.491103	0.465791	0.411022	-0.240141	-0.160108	-0.102648	9	-0.0932244	0.0385781	0.455972	0.0409334	-0.167633	0.0690549	0.549196	1.46327	7.16743e-05	-0.0744082	0.949732	0.17858	-0.623605	0.649047	0.000176511	7.16743e-05
42486	hsa-miR-149*	-0.234446	-0.38313	-0.422481	-0.191523	-0.248897	-0.247334	0.264341	0.277493	0.347561	9	-0.346686	0.099174	-0.229252	0.0326831	0.296465	0.0447361	0.117434	1.0848	0.123253	0.643151	1.56174	0.000512864	0.525717	1.43965	8.0241e-05	8.0241e-05
46679	hsa-miR-1260	0.236097	0.129003	0.124145	-0.609387	-0.569819	-0.674934	-0.14661	-0.074681	-0.138599	9	0.163082	0.06328	-0.618047	0.05309	-0.119964	0.0394199	-0.781128	0.581911	8.13283e-05	-0.283045	0.821855	0.00276828	0.498083	1.41234	0.000199221	8.13283e-05
46445	hsa-miRPlus-E1247	0.307849	0.252979	0.282796	-0.109682	-0.0536003	-0.0844193	-0.160253	-0.115461	-0.193412	9	0.281208	0.0274695	-0.0825672	0.0280866	-0.156375	0.03912	-0.363775	0.777128	8.83843e-05	-0.437584	0.73837	9.24666e-05	-0.0738083	0.950127	0.0567107	8.83843e-05
17377	hsa-miR-600	-0.372949	-0.355831	-0.320057	0.127264	0.0549443	0.12313	0.0547528	0.0786818	-0.00905952	9	-0.349612	0.0269888	0.101779	0.0406131	0.0414583	0.0453563	0.451392	1.36736	8.84856e-05	0.391071	1.31137	0.000212493	-0.0603211	0.959051	0.161285	8.84856e-05
42825	hsa-miR-888*	0.104242	0.0413494	0.0638982	-0.526978	-0.614518	-0.655572	-0.255184	-0.243612	-0.208254	9	0.06983	0.0318634	-0.599022	0.0656826	-0.235683	0.0244491	-0.668852	0.629007	9.21607e-05	-0.305513	0.809154	0.000191681	0.363339	1.2864	0.000851309	9.21607e-05
19596	hsa-miR-30d	-0.194377	-0.173909	-0.0587974	-0.0794403	0.0349006	-0.0678829	0.593326	0.624308	0.677772	9	-0.142361	0.0730884	-0.0374742	0.0629442	0.631802	0.0427193	0.104887	1.07541	0.132754	0.774163	1.7102	9.285e-05	0.669276	1.59027	0.000108147	9.285e-05
42950	hsa-miR-24-2*	0.0854212	0.00202166	0.00526771	-0.33496	-0.339726	-0.28029	0.0989359	0.173857	0.150342	9	0.0309035	0.0472416	-0.318325	0.0330258	0.141045	0.038316	-0.349229	0.785003	0.000466172	0.110141	1.07933	0.0349723	0.45937	1.37494	9.54386e-05	9.54386e-05
46921	hsa-miR-1290	1.44623	0.273634	-0.11635	0.311308	0.215942	0.190691	-0.977461	-0.92487	-0.76783	9	0.534504	0.813297	0.239314	0.0636142	-0.890053	0.109066	-0.29519	0.814965	0.564822	-1.42456	0.372534	0.0396707	-1.12937	0.457116	0.00010132	0.00010132
46324	hsa-miR-320b	-0.0101548	0.189045	0.197166	0.397868	0.406728	0.468768	-0.313149	-0.26394	-0.182844	9	0.125352	0.117423	0.424455	0.0386314	-0.253311	0.0657997	0.299103	1.23038	0.0137959	-0.378663	0.76915	0.00820418	-0.677766	0.625133	0.000104136	0.000104136
46482	hsa-miRPlus-E1246	0.379045	0.34132	0.359996	0.224919	0.173346	0.179525	-0.0480742	-0.0413161	-0.122963	9	0.36012	0.0188631	0.192596	0.0281622	-0.0707844	0.0453141	-0.167524	0.890369	0.00102252	-0.430905	0.741796	0.00010907	-0.263381	0.833133	0.00102704	0.00010907
46539	hsa-miRPlus-E1271	0.41893	0.353674	0.382337	-0.00107485	0.146953	0.159913	-0.0945363	-0.10357	-0.0281233	9	0.38498	0.0327083	0.10193	0.0894403	-0.07541	0.0411998	-0.28305	0.821852	0.00675402	-0.46039	0.72679	0.000110409	-0.17734	0.884332	0.0355524	0.000110409
45614	hsa-miRPlus-F1155	-0.177673	-0.350388	-0.287418	0.189705	0.189753	0.258507	-0.240022	-0.232056	-0.298382	9	-0.271826	0.0874065	0.212655	0.0397089	-0.25682	0.0362136	0.484482	1.39908	0.000944002	0.0150063	1.01046	0.797137	-0.469475	0.722227	0.000111218	0.000111218
46934	hsa-miRPlus-A1098	-0.463905	-0.636505	-0.603204	-0.00817343	-0.0903899	-0.0608867	0.265748	0.305608	0.347471	9	-0.567871	0.0915642	-0.05315	0.0416507	0.306276	0.0408657	0.514721	1.42872	0.000895133	0.874147	1.83292	0.000112113	0.359426	1.28292	0.000437153	0.000112113
5740	hsa-miR-21	0.00377026	0.25171	0.0877101	-0.422775	-0.417472	-0.440866	0.386257	0.459154	0.58988	9	0.114397	0.126106	-0.427038	0.0122654	0.47843	0.103171	-0.541434	0.687087	0.00177729	0.364034	1.28702	0.0179956	0.905468	1.87315	0.000112263	0.000112263
42532	hsa-miR-22*	-0.556048	-0.396949	-0.411786	-0.362706	-0.281163	-0.283098	0.244737	0.326722	0.242837	9	-0.454928	0.0878864	-0.308989	0.0465301	0.271432	0.0478919	0.145938	1.10645	0.0638543	0.726359	1.65446	0.00023053	0.580421	1.49529	0.000113419	0.000113419
31057	hsa-miR-576-3p	-0.0404017	-0.0428915	-0.0719443	0.319768	0.126267	0.141523	-0.507668	-0.598417	-0.615028	9	-0.0517459	0.0175366	0.195853	0.107585	-0.573704	0.0577895	0.247598	1.18723	0.0170418	-0.521959	0.696426	0.000116001	-0.769557	0.586598	0.000400147	0.000116001
42887	hsa-miR-331-3p	-0.353891	-0.390433	-0.363423	-0.102861	-0.0956992	-0.000642097	0.265913	0.397532	0.417909	9	-0.369249	0.0189548	-0.0664006	0.057061	0.360451	0.082504	0.302849	1.23358	0.00095097	0.729701	1.65829	0.000117227	0.426852	1.3443	0.00180608	0.000117227
42923	hsa-miR-30c	-0.615116	-0.416701	-0.443236	-0.250027	-0.207284	-0.182169	0.239579	0.330482	0.312553	9	-0.491684	0.107715	-0.21316	0.0343084	0.294205	0.0481493	0.278525	1.21295	0.0129769	0.785889	1.72415	0.000322372	0.507364	1.42145	0.000119298	0.000119298
42711	hsa-miR-887	0.0655902	-0.0299376	-0.0521882	-0.573067	-0.590113	-0.632315	-0.223781	-0.106429	-0.0740894	9	-0.00551188	0.0625732	-0.598499	0.0305011	-0.134766	0.0787663	-0.592987	0.662969	0.000122818	-0.129255	0.914304	0.0900606	0.463732	1.3791	0.000682655	0.000122818
46352	hsa-miRPlus-E1082	0.402238	0.313105	0.40498	0.531686	0.524309	0.640236	-0.142821	-0.203095	-0.0971133	9	0.373441	0.0522707	0.56541	0.064906	-0.147676	0.0531573	0.191969	1.14232	0.016267	-0.521117	0.696832	0.000266989	-0.713087	0.610014	0.000123896	0.000123896
11091	hsa-miR-377	-0.579289	-0.171742	-0.194925	-0.491909	-0.431701	-0.609893	0.251334	0.275669	0.284997	9	-0.315319	0.228898	-0.511168	0.0906434	0.270667	0.0173804	-0.195849	0.873059	0.240306	0.585985	1.50106	0.0114987	0.781834	1.71932	0.000125553	0.000125553
42554	hsa-miR-923	-0.137103	-0.316281	-0.975596	0.451463	0.524006	0.602529	-0.718388	-0.961301	-0.992516	9	-0.476327	0.441564	0.525999	0.0755529	-0.890735	0.150071	1.00233	2.00323	0.0179119	-0.414408	0.750327	0.198619	-1.41673	0.374559	0.000127852	0.000127852
46840	hsa-miRPlus-F1065	-0.412192	-0.583696	-0.517611	0.0105824	-0.0474012	-0.0317113	0.358531	0.326626	0.439971	9	-0.504499	0.0865005	-0.0228434	0.0299918	0.375043	0.0584488	0.481656	1.39635	0.000804548	0.879542	1.83979	0.000128277	0.397886	1.31758	0.000466798	0.000128277
17482	hsa-miR-411	-0.690169	-0.437866	-0.352983	-0.416312	-0.463144	-0.60289	0.340276	0.367738	0.322721	9	-0.493673	0.175383	-0.494115	0.0970683	0.343578	0.0226895	-0.000442751	0.999693	0.997131	0.837251	1.78664	0.00120498	0.837694	1.78719	0.000129581	0.000129581
42581	hsa-miR-513a-5p	0.0732865	-0.253286	-0.415502	0.236035	0.245769	0.345369	-0.347589	-0.431742	-0.451142	9	-0.198501	0.248957	0.275724	0.0605101	-0.410158	0.0550474	0.474225	1.38917	0.0327148	-0.211657	0.863545	0.223864	-0.685882	0.621626	0.00013073	0.00013073
46630	hsa-miRPlus-F1064	-0.0837524	-0.0884112	-0.102572	0.111019	0.0781924	0.0762569	0.0853449	0.0633012	0.100519	9	-0.0915785	0.00980142	0.0884894	0.0195351	0.0830552	0.0187145	0.180068	1.13294	0.000140076	0.174634	1.12868	0.000138248	-0.00543419	0.99624	0.745435	0.000138248
46813	hsa-miRPlus-E1075	0.00646896	-0.120259	-0.235685	0.235406	0.157581	0.195617	-0.270412	-0.208108	-0.276739	9	-0.116492	0.121121	0.196201	0.038916	-0.251753	0.03793	0.312693	1.24202	0.0130826	-0.135261	0.910505	0.138653	-0.447954	0.733082	0.000139789	0.000139789
5250	hsa-miR-105	-0.0271362	0.180985	0.0949751	-0.414027	-0.364727	-0.461765	0.376404	0.422979	0.555925	9	0.0829414	0.104581	-0.413506	0.048521	0.451769	0.0931591	-0.496448	0.70885	0.00172676	0.368828	1.2913	0.0103293	0.865275	1.82169	0.000140146	0.000140146
29490	hsa-miR-7	0.379226	0.557343	0.510902	-0.0889454	-0.049924	-0.0667585	-0.362934	-0.449454	-0.355794	9	0.48249	0.0923947	-0.0685426	0.0195718	-0.389394	0.0521355	-0.551033	0.682531	0.00053961	-0.871884	0.546433	0.000141449	-0.320851	0.800597	0.00056652	0.000141449
10995	hsa-miR-199a-3p/hsa-miR-199b-3p	0.0602953	0.609703	0.48547	-0.549928	-0.487938	-0.443425	0.0561468	0.112583	0.156282	9	0.385156	0.288114	-0.493764	0.05349	0.108337	0.0502025	-0.87892	0.543774	0.00653843	-0.276819	0.825409	0.176463	0.602101	1.51793	0.00014218	0.00014218
27378	hsa-miR-374a	-0.0823581	0.273384	0.192925	-0.517001	-0.350782	-0.338961	0.412629	0.421824	0.410667	9	0.127984	0.186551	-0.402248	0.0995549	0.41504	0.0059564	-0.530232	0.692443	0.0122219	0.287056	1.22015	0.056165	0.817288	1.76209	0.000143063	0.000143063
42769	hsa-let-7b*	0.183723	0.248608	0.189395	-0.194124	-0.0358175	-0.130361	-0.165135	-0.120517	-0.135108	9	0.207242	0.0359362	-0.120101	0.0796506	-0.140253	0.0227493	-0.327343	0.797003	0.00290912	-0.347495	0.785947	0.000144758	-0.0201521	0.986129	0.695142	0.000144758
13177	hsa-miR-143	0.0762647	0.904205	0.936916	-0.910264	-0.838035	-1.09607	0.123893	0.183706	0.164969	9	0.639128	0.487729	-0.948122	0.133116	0.157523	0.030594	-1.58725	0.332805	0.00555097	-0.481606	0.71618	0.163022	1.10564	2.15195	0.000150138	0.000150138
11020	hsa-miR-22	-0.676831	-0.630629	-0.511177	-0.0489837	-0.00748921	0.00359008	0.368408	0.446841	0.27856	9	-0.606212	0.0854833	-0.0176276	0.0277145	0.364603	0.0842051	0.588585	1.50377	0.000344225	0.970815	1.95995	0.000150439	0.38223	1.30336	0.00171826	0.000150439
46570	hsa-miRPlus-F1080	-0.506094	-0.630975	-0.661085	-0.422327	-0.423254	-0.35431	0.0648332	0.119706	0.165031	9	-0.599385	0.0821824	-0.399964	0.0395402	0.116523	0.0501745	0.199421	1.14824	0.0193125	0.715908	1.64252	0.000209659	0.516487	1.43047	0.000150856	0.000150856
17882	hsa-miR-20b*	0.0838005	-0.0325681	-0.0037544	-0.101834	-0.095379	-0.125049	0.197183	0.277145	0.242022	9	0.015826	0.0606049	-0.107421	0.0156041	0.238784	0.0400792	-0.123247	0.918119	0.0270011	0.222958	1.16712	0.00602625	0.346204	1.27121	0.000153495	0.000153495
46359	hsa-miRPlus-F1231	0.430714	0.33211	0.257064	0.0725752	0.236225	0.298406	-0.491987	-0.463759	-0.401672	9	0.339963	0.0870909	0.202402	0.116653	-0.452473	0.0462032	-0.137561	0.909055	0.17704	-0.792435	0.577369	0.000154367	-0.654875	0.635131	0.000829487	0.000154367
11053	hsa-miR-32	0.101521	0.237874	0.125877	-0.656652	-0.496862	-0.656654	0.224507	0.205367	0.303519	9	0.155091	0.0727193	-0.603389	0.0922553	0.244464	0.0520303	-0.75848	0.591119	0.000363944	0.0893734	1.06391	0.158456	0.847854	1.79982	0.000156877	0.000156877
11041	hsa-miR-29c	0.395111	0.418299	0.281651	-0.391982	-0.296132	-0.321607	-0.226175	-0.163182	-0.242202	9	0.36502	0.0731251	-0.336574	0.0496472	-0.21052	0.0417714	-0.701594	0.614893	0.000162159	-0.57554	0.671035	0.000291591	0.126054	1.0913	0.0281727	0.000162159
28966	hsa-miR-574-3p	-0.141318	0.0142992	0.01692	0.394367	0.266946	0.364667	-0.178133	-0.201623	-0.210147	9	-0.0366997	0.0906119	0.341993	0.0666677	-0.196634	0.0165798	0.378693	1.30016	0.00431109	-0.159934	0.895066	0.0396587	-0.538627	0.688426	0.000170217	0.000170217
46323	hsa-miRPlus-E1170	-0.28268	-0.0529697	-0.0383704	0.276728	0.228171	0.208432	-0.0466412	-0.0773594	-0.0575482	9	-0.124673	0.137032	0.237777	0.0351468	-0.0605163	0.0155727	0.36245	1.28561	0.0113547	0.0641571	1.04547	0.465563	-0.298293	0.813214	0.000177301	0.000177301
42588	hsa-miR-18a	0.54956	0.580245	0.567197	-0.138867	NA	-0.042121	-0.195203	-0.153264	-0.0266978	8	0.565667	0.0153998	-0.0904941	0.06841	-0.125055	0.087723	-0.656161	0.634564	0.000417885	-0.690722	0.619544	0.000177678	-0.0345608	0.976329	0.674969	0.000177678
42716	hsa-miR-33a	-0.286598	-0.221136	-0.203589	-0.394658	-0.303755	-0.538507	0.660046	0.631159	0.841835	9	-0.237108	0.0437488	-0.412307	0.118367	0.711013	0.114211	-0.175199	0.885645	0.0739798	0.948121	1.92936	0.00017796	1.12332	2.17848	0.000292398	0.00017796
14302	hsa-miR-374b	-0.388581	-0.274074	-0.334422	-0.428742	-0.409056	-0.374952	0.0276964	0.128046	0.133012	9	-0.332359	0.0572816	-0.40425	0.0272151	0.0962513	0.0594223	-0.0718907	0.95139	0.121074	0.42861	1.34594	0.000845795	0.500501	1.4147	0.000186725	0.000186725
46303	hsa-miRPlus-E1141	-0.436354	-0.566991	-0.588732	0.227076	0.290455	0.365813	0.221302	0.106489	0.05357	9	-0.530692	0.0824198	0.294448	0.0694549	0.12712	0.0857483	0.82514	1.77171	0.000186937	0.657813	1.57769	0.000663506	-0.167328	0.890491	0.0584056	0.000186937
46483	hsa-miR-27a	-0.214022	0.0855097	0.0456265	-0.462771	-0.467325	-0.504849	-0.167946	-0.130279	-0.0888927	9	-0.0276286	0.162649	-0.478315	0.0230918	-0.129039	0.0395412	-0.450686	0.731695	0.00895951	-0.101411	0.932121	0.353228	0.349276	1.27392	0.000189633	0.000189633
10985	hsa-miR-191	-0.190629	-0.164408	-0.109687	0.394287	0.43955	0.528882	-0.0856348	0.000578761	0.000875762	9	-0.154908	0.041299	0.454239	0.0684894	-0.0280601	0.0498614	0.609147	1.52536	0.000190737	0.126848	1.09191	0.0274418	-0.4823	0.715836	0.000593357	0.000190737
42896	hsa-miR-450b-5p	-0.0419679	-0.0249293	0.0851602	-0.0177628	0.0839353	-0.185791	0.731904	0.84794	0.715701	9	0.00608765	0.0690068	-0.0398728	0.136216	0.765182	0.0721274	-0.0459604	0.968645	0.62967	0.759094	1.69243	0.000191916	0.805055	1.74721	0.000827216	0.000191916
42810	hsa-miR-149	-0.264295	-0.369133	-0.306382	0.100697	0.168028	0.145512	0.133531	0.208345	0.172476	9	-0.31327	0.0527574	0.138079	0.0342754	0.171451	0.0374174	0.451349	1.36732	0.000241168	0.484721	1.39932	0.000203241	0.0333715	1.0234	0.31825	0.000203241
46620	hsa-miR-1275	-0.396156	-0.409334	-0.506102	0.390374	0.229829	0.326718	-0.127581	-0.0313626	-0.0456586	9	-0.437197	0.0600357	0.31564	0.080844	-0.0682009	0.0519194	0.752837	1.6851	0.000205168	0.368996	1.29145	0.00129153	-0.383841	0.766394	0.00228908	0.000205168
46328	hsa-miR-1274b	0.28295	0.120851	0.120434	-0.684927	-0.589812	-0.707632	-0.119699	-0.111883	-0.0209532	9	0.174745	0.0937085	-0.66079	0.0625087	-0.0841784	0.0548939	-0.835535	0.560375	0.000211611	-0.258923	0.835711	0.0145007	0.576612	1.49134	0.000275959	0.000211611
32884	hsa-miR-342-3p	-0.437643	-0.400474	-0.413958	-0.042509	0.0525291	0.0579179	-0.0269257	0.111565	0.072492	9	-0.417359	0.0188165	0.022646	0.0564902	0.0523771	0.0714029	0.440005	1.35661	0.00021473	0.469736	1.38486	0.000385652	0.0297311	1.02082	0.601886	0.00021473
13137	hsa-miR-523*/hsa-miR-518e*/hsa-miR-522*/hsa-miR-519a*/hsa-miR-519c-5p/hsa-miR-519b-5p	-0.254589	-0.260659	-0.266065	-0.120957	NA	-0.132877	-0.181712	-0.215569	-0.132257	8	-0.260437	0.0057413	-0.126917	0.00842864	-0.176513	0.0418989	0.133521	1.09697	0.00021576	0.0839246	1.0599	0.0263605	-0.0495959	0.966207	0.213933	0.00021576
46733	hsa-miRPlus-E1117	-0.35673	-0.562021	-0.545719	0.462283	0.378364	0.475975	0.0995569	-0.0475037	-0.168842	9	-0.488157	0.114111	0.438874	0.0528483	-0.0389297	0.134405	0.927031	1.90136	0.000216806	0.449227	1.36531	0.0115726	-0.477804	0.71807	0.00459236	0.000216806
10972	hsa-miR-181b	0.484258	0.644683	0.570583	0.179104	0.220214	0.169748	-0.0663981	-0.158505	-0.114058	9	0.566508	0.0802901	0.189689	0.0268468	-0.112987	0.046063	-0.37682	0.770133	0.0015236	-0.679495	0.624384	0.00022042	-0.302676	0.810747	0.000599856	0.00022042
42467	hsa-miR-129-5p	0.14303	0.0347278	0.106514	0.209884	0.181632	0.183621	0.417024	0.381556	0.430496	9	0.0947572	0.0551	0.191712	0.0157681	0.409692	0.0252805	0.0969551	1.06951	0.0428081	0.314935	1.24396	0.000844553	0.21798	1.1631	0.000223354	0.000223354
42968	hsa-miR-202	-0.465071	-0.622875	-0.588778	-0.24367	NA	-0.111089	0.173314	0.246302	0.319795	8	-0.558908	0.0830342	-0.177379	0.0937486	0.24647	0.0732403	0.381528	1.30272	0.0170372	0.805378	1.7476	0.000228446	0.42385	1.3415	0.0104166	0.000228446
27672	hsa-miR-615-3p	0.640466	0.551716	0.656665	0.306978	0.421379	0.293265	0.113223	0.0286638	0.0147736	9	0.616282	0.0564994	0.340541	0.0703429	0.0522201	0.0532846	-0.275742	0.826026	0.006114	-0.564062	0.676395	0.000229807	-0.28832	0.818855	0.00480604	0.000229807
45944	hsa-miRPlus-E1035	-0.379695	-0.471122	-0.386026	-0.061473	-0.159487	-0.133338	0.153102	0.168298	0.276071	9	-0.412281	0.0510563	-0.118099	0.0507528	0.199157	0.0670417	0.294182	1.22619	0.00210305	0.611438	1.52778	0.000230709	0.317256	1.24596	0.0028329	0.000230709
46488	hsa-miRPlus-E1065	0.00902935	-0.0735505	-0.0101828	0.248127	0.196798	0.165656	0.413747	0.351408	0.356766	9	-0.0249013	0.0432126	0.203527	0.0416455	0.373974	0.034549	0.228428	1.17156	0.00274205	0.398875	1.31848	0.000236557	0.170447	1.12541	0.00548513	0.000236557
11090	hsa-miR-376b	-0.423075	-0.120194	-0.148504	-0.380642	-0.254725	-0.416013	0.277317	0.304881	0.351082	9	-0.230591	0.167296	-0.35046	0.084774	0.311093	0.0372728	-0.119869	0.920271	0.330378	0.541684	1.45567	0.00542015	0.661553	1.58178	0.000245206	0.000245206
9938	hsa-let-7i	0.182381	0.211287	0.25956	-0.280193	-0.192906	-0.20064	-0.0592861	-0.0536698	-0.0302919	9	0.217743	0.0389925	-0.22458	0.0483173	-0.0477493	0.0153771	-0.442322	0.735949	0.000247865	-0.265492	0.831915	0.000392194	0.17683	1.1304	0.00378817	0.000247865
46307	hsa-miRPlus-E1045	-0.435312	-0.651516	-0.609451	0.0419278	-0.0347787	-0.0379927	0.285948	0.340427	0.398414	9	-0.565426	0.114628	-0.0102812	0.0452428	0.341596	0.0562423	0.555145	1.46932	0.00145572	0.907023	1.87517	0.000250653	0.351878	1.27622	0.00107765	0.000250653
42682	hsa-miR-25	0.291363	0.360395	0.351103	-0.0147862	0.0375283	0.00177864	-0.230917	-0.126978	-0.123957	9	0.334287	0.0374625	0.0081736	0.0267371	-0.160617	0.0609	-0.326114	0.797682	0.000253181	-0.494905	0.709609	0.000277439	-0.168791	0.889588	0.0117314	0.000253181
46317	hsa-miRPlus-F1170	-0.188084	-0.398867	-0.385422	0.300088	0.189416	0.241691	-0.249187	-0.346568	-0.345524	9	-0.324125	0.118006	0.243731	0.0553641	-0.31376	0.055924	0.567856	1.48232	0.00165256	0.0103647	1.00721	0.897299	-0.557491	0.679483	0.000253352	0.000253352
46786	hsa-miRPlus-F1193	-0.504704	-0.674432	-0.704049	-0.44301	-0.454802	-0.382344	0.144606	0.113004	0.255799	9	-0.627728	0.107566	-0.426718	0.0388794	0.171136	0.0750034	0.20101	1.1495	0.0382539	0.798865	1.73973	0.000456359	0.597855	1.51346	0.000254415	0.000254415
46469	hsa-miR-27b	-0.0912981	-0.0762723	-0.11949	-0.568135	-0.504221	-0.452829	-0.0554205	0.0204178	0.00751866	9	-0.0956868	0.0219405	-0.508395	0.057766	-0.00916135	0.0405775	-0.412708	0.751212	0.000318968	0.0865255	1.06181	0.0314104	0.499233	1.41346	0.000255093	0.000255093
46939	hsa-miRPlus-F1159	-0.429886	-0.668	-0.590932	0.0166672	0.0150524	-0.0648112	0.363556	0.30219	0.38984	9	-0.562939	0.1215	-0.0110305	0.0465824	0.351862	0.0449796	0.551909	1.46602	0.00182824	0.914801	1.88531	0.000256655	0.362892	1.286	0.000630584	0.000256655
17354	hsa-miR-637	-0.364726	-0.529859	-0.415714	-0.128074	-0.20582	-0.0436801	0.165506	0.166618	0.207942	9	-0.436766	0.0845555	-0.125858	0.0810925	0.180022	0.0241857	0.310908	1.24049	0.0100575	0.616788	1.53346	0.000263553	0.30588	1.23617	0.00332022	0.000263553
46292	hsa-miR-1274a	0.326337	0.17211	0.132012	-0.636065	-0.579237	-0.710046	-0.24372	-0.204252	-0.125023	9	0.210153	0.102596	-0.641783	0.0655917	-0.190998	0.0604485	-0.851936	0.554041	0.000266072	-0.401151	0.757254	0.00429969	0.450784	1.36678	0.000938821	0.000266072
46732	hsa-miR-1264	0.497794	0.331669	0.365803	-0.369314	-0.431006	-0.53402	0.183655	0.0738984	0.181569	9	0.398422	0.0877344	-0.44478	0.0832127	0.146374	0.0627746	-0.843202	0.557405	0.000269517	-0.252048	0.839704	0.0155175	0.591154	1.50645	0.0006022	0.000269517
17676	hsa-miR-152	-0.00844767	-0.0307705	0.0492062	-0.240422	-0.215531	-0.195018	0.275917	0.342399	0.20862	9	0.00332935	0.0412686	-0.21699	0.0227371	0.275646	0.0668901	-0.22032	0.858375	0.00126337	0.272316	1.20775	0.00387989	0.492636	1.40701	0.000269546	0.000269546
27217	hsa-miR-34a	-0.143571	-0.061515	-0.0981668	-0.178821	-0.235598	-0.233739	0.163719	0.269008	0.206753	9	-0.101084	0.0411057	-0.216053	0.032257	0.21316	0.0529357	-0.114968	0.923403	0.0189234	0.314244	1.24336	0.00125031	0.429213	1.3465	0.000277092	0.000277092
10998	hsa-miR-19b	0.125257	0.528263	0.34118	-0.343791	-0.349987	-0.257324	0.091175	0.165871	0.161632	9	0.331567	0.201675	-0.317034	0.0518034	0.139559	0.0419556	-0.648601	0.637899	0.00571022	-0.192008	0.875387	0.181728	0.456593	1.3723	0.000289078	0.000289078
46354	hsa-miR-520d-5p	-0.143046	-0.164859	-0.140081	-0.618339	-0.656098	-0.52848	-0.356693	-0.374902	-0.320558	9	-0.149329	0.013531	-0.600972	0.0655574	-0.350718	0.0276604	-0.451644	0.731209	0.000306578	-0.201389	0.869713	0.000346193	0.250255	1.18942	0.00367216	0.000306578
46820	hsa-miRPlus-F1055	0.187182	0.161202	0.0908405	0.149026	0.0608943	0.144696	-0.283883	-0.241331	-0.219627	9	0.146408	0.0498453	0.118205	0.0496802	-0.24828	0.0326869	-0.0282026	0.980641	0.525816	-0.394688	0.760654	0.000329899	-0.366486	0.77567	0.000436361	0.000329899
42530	hsa-miRPlus-C1002	0.151577	0.152638	0.168693	-0.195474	-0.188422	-0.098319	-0.186327	-0.134704	-0.0989217	9	0.157636	0.00959049	-0.160738	0.0541717	-0.139984	0.0439415	-0.318375	0.801973	0.000556891	-0.29762	0.813593	0.000330716	0.0207542	1.01449	0.633479	0.000330716
46256	hsa-miRPlus-E1238	-0.339237	-0.486203	-0.464558	0.11074	0.126102	0.179054	-0.193821	-0.305078	-0.331996	9	-0.429999	0.0793438	0.138632	0.0358393	-0.276965	0.073252	0.568631	1.48312	0.000348033	0.153034	1.11191	0.0700993	-0.415597	0.749709	0.000909133	0.000348033
10967	hsa-miR-16	0.147776	0.549892	0.486218	0.152202	0.262589	0.273656	-0.409476	-0.333745	-0.295281	9	0.394629	0.216139	0.229483	0.0671551	-0.346167	0.058102	-0.165146	0.891838	0.27493	-0.740796	0.598409	0.00458475	-0.57565	0.670984	0.000358364	0.000358364
46270	hsa-miRPlus-E1005	0.232366	-0.256765	-0.277967	0.373788	0.46468	0.540272	-0.49098	-0.566658	-0.766267	9	-0.100789	0.288715	0.45958	0.0833587	-0.607968	0.142217	0.560368	1.47465	0.031981	-0.50718	0.703596	0.0524709	-1.06755	0.477129	0.000359757	0.000359757
29736	hsa-miR-656	-0.0577493	-0.118685	-0.14192	-0.390502	NA	-0.355925	0.000171672	0.0188303	-0.0237339	8	-0.106118	0.0434697	-0.373213	0.0244496	-0.0015773	0.0213359	-0.267095	0.830991	0.00462126	0.104541	1.07515	0.0201334	0.371636	1.29382	0.000364452	0.000364452
45891	hsa-miRPlus-E1285	-0.303874	-0.369992	-0.328917	0.130449	0.100905	0.232153	-0.178291	-0.300374	-0.293894	9	-0.334261	0.0333818	0.154502	0.0688509	-0.25752	0.0686906	0.488763	1.40324	0.00037953	0.0767412	1.05463	0.156762	-0.412022	0.751569	0.00183635	0.00037953
42798	hsa-miR-549	0.0559338	2.78242e-06	-0.100789	0.0192554	-0.0503769	0.0219843	-0.356813	-0.295338	-0.329183	9	-0.0149508	0.0794243	-0.00304573	0.0410127	-0.327111	0.0307895	0.0119051	1.00829	0.82888	-0.31216	0.805435	0.00315619	-0.324066	0.798816	0.00039583	0.00039583
46557	hsa-miRPlus-E1233	0.509273	0.327964	0.339298	-0.306449	-0.263445	-0.353624	-0.0536733	-0.0870917	-0.00334909	9	0.392179	0.101565	-0.307839	0.0451051	-0.048038	0.0421547	-0.700018	0.615565	0.000400742	-0.440217	0.737024	0.00227161	0.259801	1.19731	0.00188326	0.000400742
11175	hsa-miR-525-5p	0.195111	0.150981	0.156771	-0.323312	-0.240781	-0.386851	-0.128945	-0.0824509	-0.0135852	9	0.167621	0.0239824	-0.316981	0.0732406	-0.0749936	0.0580401	-0.484602	0.714694	0.00040348	-0.242615	0.845212	0.00259434	0.241988	1.18262	0.0109466	0.00040348
46493	hsa-miRPlus-E1290	0.157825	0.0938255	0.0778345	0.426244	0.393715	0.451539	0.0372807	0.0302969	0.11962	9	0.109828	0.0423283	0.423832	0.0289875	0.0623993	0.0496778	0.314004	1.24315	0.000448118	-0.047429	0.967659	0.276593	-0.361433	0.778391	0.000404498	0.000404498
13143	hsa-miR-301a	0.691883	0.318112	0.28607	0.020043	0.0838471	0.120171	0.458078	0.547479	0.535285	9	0.432022	0.225616	0.0746872	0.0506888	0.513614	0.0484805	-0.357335	0.780605	0.0554281	0.0815925	1.05819	0.573373	0.438927	1.3556	0.000411118	0.000411118
17295	hsa-miR-583	-0.197189	-0.281657	-0.301087	0.208567	0.0579799	0.046417	0.0891133	0.125431	0.0960382	9	-0.259977	0.0552375	0.104321	0.0904646	0.103528	0.0192825	0.364299	1.28726	0.00399615	0.363505	1.28655	0.000422749	-0.000793846	0.99945	0.988852	0.000422749
42542	hsa-miR-589	-0.154819	-0.138098	-0.30698	-0.78928	-0.778558	-0.75376	-0.323701	-0.160232	-0.191671	9	-0.199966	0.0930534	-0.773866	0.0182191	-0.225201	0.0867397	-0.5739	0.671798	0.000468028	-0.0252356	0.98266	0.748451	0.548664	1.46273	0.000428824	0.000428824
11030	hsa-miR-26a	-0.179136	-0.0512818	0.00542094	-0.245807	-0.171237	-0.138259	0.181076	0.25485	0.224113	9	-0.074999	0.0945368	-0.185101	0.0550977	0.220013	0.0370574	-0.110102	0.926522	0.15632	0.295012	1.2269	0.00732192	0.405114	1.32419	0.000453721	0.000453721
29575	hsa-miR-32*	0.134315	0.229662	0.191664	0.30791	0.194864	0.247319	-0.232847	-0.242285	-0.349592	9	0.185214	0.0479997	0.250031	0.056572	-0.274908	0.0648502	0.064817	1.04595	0.204782	-0.460122	0.726925	0.000589397	-0.524939	0.694988	0.000454078	0.000454078
45852	hsa-miRPlus-E1103	0.123507	0.0333172	0.0410334	-0.143664	-0.121548	-0.317154	-0.232894	-0.241781	-0.238503	9	0.0659527	0.049993	-0.194122	0.107121	-0.237726	0.00449397	-0.260074	0.835045	0.0189303	-0.303679	0.810184	0.00046877	-0.0436045	0.970228	0.520018	0.00046877
46698	hsa-miR-1280	0.207156	0.155082	0.151497	-0.447277	-0.335472	-0.526561	-0.158476	-0.162099	-0.0178065	9	0.171245	0.0311517	-0.436437	0.0960049	-0.112794	0.0822813	-0.607681	0.656251	0.000477708	-0.284039	0.821289	0.00501879	0.323643	1.25149	0.0113916	0.000477708
17918	hsa-miR-222*	1.29073	0.73296	0.753293	-0.673321	NA	-0.723863	-1.14825	-1.0918	-0.952125	8	0.925662	0.316324	-0.698592	0.0357382	-1.06406	0.100961	-1.62425	0.324378	0.00632329	-1.98972	0.251788	0.000486542	-0.365465	0.776219	0.0181034	0.000486542
42783	hsa-miR-197	0.0424764	-0.0156261	0.132539	0.158364	0.223889	0.232993	-0.131731	-0.0893826	-0.165499	9	0.0531297	0.0746548	0.205082	0.0407145	-0.128871	0.0381388	0.151952	1.11107	0.0363953	-0.182001	0.88148	0.01977	-0.333953	0.79336	0.000488484	0.000488484
46873	hsa-miRPlus-F1029	-0.46501	-0.643527	-0.567242	0.00865053	0.0579104	0.113861	0.241166	0.233295	0.0780786	9	-0.558593	0.0895723	0.0601407	0.0526408	0.18418	0.0919707	0.618734	1.53553	0.000498362	0.742773	1.67339	0.00055744	0.124039	1.08978	0.112547	0.000498362
42694	hsa-miR-485-3p	-0.079835	-0.00594893	-0.0259723	0.138766	0.128821	0.173662	-0.117199	-0.185352	-0.109951	9	-0.0372521	0.0382127	0.147083	0.0235492	-0.137501	0.0415986	0.184335	1.13629	0.00206428	-0.100248	0.932872	0.0371494	-0.284584	0.820979	0.000498992	0.000498992
46937	hsa-miRPlus-E1063	-0.289481	-0.452679	-0.422535	-0.22712	-0.139387	-0.157359	0.204574	0.236276	0.330294	9	-0.388232	0.0868385	-0.174622	0.0463437	0.257048	0.0653836	0.21361	1.15959	0.0197954	0.64528	1.56404	0.000504604	0.43167	1.34879	0.000734835	0.000504604
17854	hsa-miR-106b*	0.267894	0.213454	0.222168	0.0083658	0.326485	0.270167	-0.0864489	-0.00816713	-0.06015	9	0.234505	0.0292419	0.201672	0.16976	-0.0515887	0.0398369	-0.0328326	0.977499	0.75787	-0.286094	0.82012	0.000556072	-0.253261	0.838998	0.0656594	0.000556072
17608	hsa-miR-425	0.359241	0.308294	0.334917	0.443136	0.41027	0.514612	-0.263558	-0.190227	-0.0731213	9	0.334151	0.0254819	0.456006	0.0533485	-0.175636	0.0960534	0.121856	1.08813	0.0233775	-0.509786	0.702326	0.000886481	-0.631642	0.645441	0.000571418	0.000571418
46316	hsa-miRPlus-F1187	-0.289144	-0.431937	-0.339344	0.0891866	0.0918481	0.212174	0.0900589	0.102274	0.0569988	9	-0.353475	0.0724375	0.13107	0.070251	0.0831105	0.0234237	0.484544	1.39914	0.00114166	0.436585	1.3534	0.000576868	-0.047959	0.967304	0.324764	0.000576868
17863	hsa-miR-934	0.231585	0.172994	0.344175	0.246106	0.275991	0.272209	-0.0736336	-0.00987056	-0.121158	9	0.249585	0.0869984	0.264769	0.0162727	-0.0682208	0.0558409	0.015184	1.01058	0.781148	-0.317805	0.802289	0.00598655	-0.332989	0.79389	0.000580638	0.000580638
19004	hsa-let-7c	-0.166633	-0.157461	-0.22533	-0.133534	-0.0788203	-0.055273	0.0489604	0.0735828	0.100663	9	-0.183141	0.0368231	-0.089209	0.0401513	0.074402	0.0258609	0.0939322	1.06728	0.0404845	0.257543	1.19544	0.000581221	0.163611	1.12009	0.004044	0.000581221
46100	hsa-miRPlus-F1216	-0.142217	-0.204969	-0.331876	0.359422	0.236408	0.388137	-0.181604	-0.177428	-0.262043	9	-0.226354	0.0966208	0.327989	0.0806004	-0.207025	0.0476928	0.554343	1.4685	0.00158383	0.0193292	1.01349	0.771539	-0.535014	0.690152	0.000585517	0.000585517
46228	hsa-miR-320c	-0.00807142	0.216411	0.264029	0.452922	0.313786	0.531187	-0.326449	-0.250405	-0.221403	9	0.157456	0.145315	0.432632	0.110112	-0.266086	0.0542502	0.275176	1.21014	0.0591604	-0.423542	0.745592	0.00910753	-0.698718	0.61612	0.00059372	0.00059372
42900	hsa-miR-220b	0.344135	0.400654	0.355748	0.120891	0.126927	0.0626235	0.217356	0.145016	0.1821	9	0.366846	0.0298492	0.10348	0.0355117	0.181491	0.0361735	-0.263365	0.833142	0.000599812	-0.185355	0.879433	0.00238313	0.0780102	1.05556	0.0560681	0.000599812
46870	hsa-miR-320d	-0.0593153	0.13505	0.147699	0.344045	0.338539	0.49455	-0.299505	-0.170391	-0.218439	9	0.0744778	0.116041	0.392378	0.0885266	-0.229445	0.0652568	0.3179	1.24652	0.019561	-0.303923	0.810047	0.0167607	-0.621823	0.649849	0.000609369	0.000609369
46379	hsa-miRPlus-E1093	0.138647	-0.314772	-0.327581	0.040181	0.0913269	0.166133	-0.368364	-0.488888	-0.506557	9	-0.167902	0.265556	0.0992136	0.0633452	-0.454603	0.075206	0.267116	1.2034	0.165384	-0.286701	0.819775	0.146374	-0.553816	0.681216	0.000618503	0.000618503
11093	hsa-miR-379	-0.308869	-0.0891523	-0.196344	-0.444793	NA	-0.375853	0.347047	0.427008	0.311136	8	-0.198122	0.109869	-0.410323	0.0487479	0.36173	0.0593149	-0.212201	0.863219	0.0898714	0.559852	1.47412	0.00148163	0.772053	1.7077	0.000630728	0.000630728
42751	hsa-miR-720	0.462181	0.389594	0.466386	-0.0960428	-0.190403	-0.319335	0.0865441	0.0634927	0.14729	9	0.439387	0.0431733	-0.201927	0.112091	0.0991089	0.0432886	-0.641314	0.641129	0.000760222	-0.340278	0.789889	0.000647568	0.301036	1.23203	0.0122596	0.000647568
46944	hsa-miR-1297	-0.346034	-0.104636	-0.239467	-0.605575	-0.517033	-0.443916	-0.019184	0.0980191	0.0259522	9	-0.230046	0.120975	-0.522175	0.080952	0.0349291	0.059115	-0.292129	0.816696	0.0254425	0.264975	1.20161	0.0270629	0.557104	1.47131	0.000651164	0.000651164
46720	hsa-miRPlus-E1185	-0.311343	-0.313281	-0.378811	0.0204694	-0.275901	-0.187008	-0.572882	-0.631859	-0.61476	9	-0.334478	0.0384052	-0.14748	0.152088	-0.6065	0.0303436	0.186999	1.13839	0.107862	-0.272022	0.828158	0.000651236	-0.459021	0.72748	0.00685503	0.000651236
27533	hsa-miR-320a	0.131602	0.347215	0.331983	0.507414	0.528879	0.501808	-0.264275	-0.151152	-0.028203	9	0.270267	0.120328	0.5127	0.0142885	-0.147877	0.11807	0.242434	1.18299	0.0256926	-0.418144	0.748387	0.0126844	-0.660577	0.632625	0.000652756	0.000652756
27961	hsa-miR-891a	-0.170053	-0.144648	-0.15687	-0.211444	-0.192911	-0.211099	-0.428017	-0.354045	-0.427222	9	-0.15719	0.0127057	-0.205151	0.0106016	-0.403095	0.0424803	-0.047961	0.967303	0.007385	-0.245904	0.843287	0.000656554	-0.197943	0.871792	0.00143606	0.000656554
46632	hsa-miRPlus-F1222	0.417792	0.231849	0.198125	-0.242672	-0.162404	-0.318513	0.197706	0.222084	0.272388	9	0.282589	0.118298	-0.241197	0.078065	0.230726	0.0380835	-0.523785	0.695544	0.00305937	-0.0518627	0.96469	0.509797	0.471923	1.38696	0.00071069	0.00071069
46537	hsa-miRPlus-E1038	0.758842	0.391984	0.463534	-0.0476217	-0.167437	-0.241569	-0.523061	-0.527992	-0.623286	9	0.53812	0.19447	-0.152209	0.097866	-0.558113	0.0564951	-0.690329	0.619713	0.00535557	-1.09623	0.467736	0.00072085	-0.405904	0.754763	0.00339806	0.00072085
17506	hsa-miR-24	0.126644	0.095672	0.122208	0.062587	0.0309639	0.063923	0.218822	0.280332	0.269641	9	0.114841	0.0167487	0.0524913	0.0186552	0.256265	0.0328642	-0.0623501	0.957703	0.0125702	0.141424	1.10299	0.00266873	0.203774	1.15171	0.000731698	0.000731698
46739	hsa-miR-1308	0.744838	0.354608	0.447103	0.105465	0.00651661	-0.132017	-0.571279	-0.586062	-0.625205	9	0.515516	0.203912	-0.00667852	0.11929	-0.594182	0.0278652	-0.522195	0.696312	0.018641	-1.1097	0.463391	0.000731888	-0.587504	0.665493	0.00114708	0.000731888
42575	hsa-miR-24-1*	0.0625363	-0.0544883	-0.0079255	-0.353499	-0.325674	-0.317906	0.0247308	0.0225884	-0.134563	9	4.08461e-05	0.0589176	-0.33236	0.0187149	-0.0290813	0.0913563	-0.3324	0.794214	0.000739732	-0.0291222	0.980016	0.666769	0.303278	1.23395	0.00488713	0.000739732
17869	hsa-miRPlus-B1114	-0.138378	-0.493213	-0.493748	-0.226024	-0.299503	-0.295835	0.0537141	-9.61003e-05	0.0867226	9	-0.375113	0.205019	-0.273787	0.0414047	0.0467802	0.0438227	0.101326	1.07276	0.448641	0.421893	1.33968	0.0252251	0.320568	1.24882	0.000772325	0.000772325
42958	hsa-miR-628-3p	-0.100833	-0.215115	-0.199567	-0.024985	0.000253301	-0.0298498	0.248399	0.256419	0.177082	9	-0.171838	0.0619821	-0.0181938	0.0161598	0.2273	0.0436745	0.153645	1.11238	0.014207	0.399139	1.31872	0.000802759	0.245494	1.1855	0.000798273	0.000798273
11045	hsa-miR-302c*	0.472006	0.439118	0.526149	0.0918106	NA	0.126746	0.215004	0.169616	0.225567	8	0.479091	0.0439464	0.109278	0.0247028	0.203395	0.0297271	-0.369813	0.773883	0.00184891	-0.275696	0.826052	0.000843759	0.0941173	1.06741	0.0351898	0.000843759
27536	hsa-miR-190	0.745427	0.912312	0.879932	0.0611265	0.212997	-0.0166182	0.309119	0.400445	0.416366	9	0.845891	0.0884973	0.0858352	0.116785	0.37531	0.0578732	-0.760055	0.590474	0.000849507	-0.470581	0.721674	0.00152446	0.289475	1.2222	0.0183526	0.000849507
29562	hsa-miR-199a-5p	-0.0170633	0.116811	0.187237	-0.0585683	-0.0562884	-0.015899	0.222489	0.242922	0.326445	9	0.0956614	0.103779	-0.0435852	0.0240041	0.263952	0.0550764	-0.139247	0.907993	0.0862772	0.168291	1.12373	0.0681383	0.307537	1.23759	0.000893867	0.000893867
46334	hsa-miRPlus-F1059	-0.126668	-0.264561	-0.297384	-0.710135	-0.805733	-0.822382	-0.439532	-0.360921	-0.352052	9	-0.229538	0.0905864	-0.779416	0.0605745	-0.384169	0.048151	-0.549879	0.683078	0.000944357	-0.154631	0.898362	0.059376	0.395248	1.31517	0.000901258	0.000901258
42856	hsa-miRPlus-A1083	0.207767	0.332114	0.323815	0.349409	0.290657	0.431944	-0.144541	-0.120124	-0.0390619	9	0.287899	0.06952	0.357337	0.0709765	-0.101242	0.0552165	0.0694378	1.04931	0.292704	-0.389141	0.763584	0.00161475	-0.458579	0.727703	0.000906874	0.000906874
42676	hsa-miR-495	-0.531	-0.380613	-0.449132	-0.462315	NA	-0.375757	-0.0253044	0.0214694	-0.0579597	8	-0.453581	0.0752924	-0.419036	0.0612054	-0.0205982	0.0399231	0.0345451	1.02423	0.630574	0.432983	1.35002	0.000919898	0.398438	1.31808	0.00282321	0.000919898
21602	hsa-miRPlus-E1114	0.297024	0.0378346	0.064053	-0.363861	-0.369806	-0.491033	-0.0391894	0.00266444	0.036282	9	0.132971	0.142678	-0.408233	0.0717684	-8.09971e-05	0.0378106	-0.541204	0.687197	0.00420835	-0.133052	0.911901	0.193479	0.408152	1.32699	0.000954828	0.000954828
29529	hsa-miR-369-3p	-0.429115	-0.15207	-0.326703	-0.490079	NA	-0.489168	0.184989	0.28971	0.152823	8	-0.302629	0.140082	-0.489624	0.000644426	0.209174	0.0715765	-0.186994	0.878434	0.171229	0.511804	1.42583	0.0048801	0.698798	1.62315	0.000961185	0.000961185
46427	hsa-miR-1248	-0.499565	-0.554703	-0.551678	-0.231343	-0.408273	-0.337917	-0.338183	-0.288918	-0.269042	9	-0.535315	0.0309974	-0.325844	0.0890806	-0.298714	0.0355961	0.209471	1.15626	0.0183551	0.236601	1.17821	0.000968671	0.02713	1.01898	0.649894	0.000968671
17886	hsa-miR-301b	0.441805	0.234809	0.200861	0.178114	0.0664166	0.121876	0.402516	0.419615	0.398445	9	0.292492	0.130418	0.122136	0.0558493	0.406859	0.0112332	-0.170356	0.888623	0.10605	0.114367	1.0825	0.204763	0.284723	1.21818	0.000979617	0.000979617
42732	hsa-miR-532-3p	-0.494332	-0.500852	-0.23041	0.0782892	0.163904	0.0491306	0.377921	0.487569	0.390342	9	-0.408531	0.154292	0.097108	0.0596562	0.418611	0.0600416	0.505639	1.41975	0.00611086	0.827142	1.77417	0.000981131	0.321503	1.24963	0.00276292	0.000981131
11073	hsa-miR-34b*	0.015426	-0.119454	-0.179449	-0.231618	NA	-0.215068	0.0246903	0.0592623	0.0106211	8	-0.0944923	0.0998066	-0.223343	0.0117026	0.0315246	0.0250305	-0.128851	0.91456	0.18278	0.126017	1.09128	0.101203	0.254868	1.19323	0.000989414	0.000989414
42865	hsa-miR-181a	0.298749	0.345451	0.237301	0.214763	0.220148	0.234949	-0.146751	-0.129387	-0.0276195	9	0.293834	0.054242	0.223287	0.0104524	-0.101252	0.0643562	-0.0705469	0.952277	0.0914221	-0.395086	0.760444	0.00124484	-0.324539	0.798554	0.000995031	0.000995031
46561	hsa-miRPlus-E1168	-0.522098	-0.587695	-0.415404	-0.421862	-0.45994	-0.360207	0.0587882	0.177031	0.26993	9	-0.508399	0.0869582	-0.414003	0.0503286	0.168583	0.105824	0.0943961	1.06762	0.179002	0.676982	1.59879	0.00102231	0.582586	1.49753	0.000999653	0.000999653
32825	hsa-miR-620	-0.126268	-0.125082	-0.18048	0.139516	0.0782242	0.0727421	-0.0273992	-0.111471	-0.256095	9	-0.143944	0.0316468	0.0968274	0.0370707	-0.131655	0.115676	0.240771	1.18162	0.00102458	0.0122884	1.00855	0.86776	-0.228483	0.853532	0.0311419	0.00102458
42750	hsa-miR-636	0.172139	0.0965196	0.159315	-0.12138	-0.0565023	-0.0622634	-0.109417	-0.104871	-0.0628949	9	0.142658	0.040468	-0.0800486	0.0359099	-0.0923943	0.0256481	-0.222706	0.856956	0.00204627	-0.235052	0.849654	0.0010518	-0.0123456	0.991479	0.653323	0.0010518
46519	hsa-miRPlus-F1042	-0.0814206	-0.179956	-0.193782	-0.406727	-0.459837	-0.518807	-0.0726689	-0.0663752	0.0482424	9	-0.15172	0.061272	-0.46179	0.056065	-0.0302672	0.0680641	-0.310071	0.806602	0.00294582	0.121452	1.08783	0.0832119	0.431523	1.34866	0.00106205	0.00106205
17566	hsa-miR-629*	0.547296	0.465561	0.356914	-0.182843	-0.0341682	-0.0583242	0.302525	0.38091	0.373499	9	0.45659	0.0955071	-0.0917783	0.0797835	0.352312	0.0432751	-0.548369	0.683793	0.00158276	-0.104279	0.93027	0.160072	0.44409	1.36046	0.00106269	0.00106269
42673	hsa-miR-337-3p	-0.348072	-0.238662	-0.263499	-0.3698	-0.306934	-0.28035	0.0658359	0.15272	0.0200888	9	-0.283411	0.0573586	-0.319028	0.0459353	0.0795482	0.0673705	-0.0356164	0.975615	0.448442	0.36296	1.28606	0.00207292	0.398576	1.31821	0.00106661	0.00106661
46923	hsa-miR-1259	0.00298133	-0.0849582	-0.0632175	0.08283	0.0491282	0.113418	-0.188547	-0.120263	-0.187631	9	-0.0483981	0.0458045	0.081792	0.0321574	-0.16548	0.0391623	0.13019	1.09444	0.0157441	-0.117082	0.92205	0.0281719	-0.247272	0.842488	0.00107359	0.00107359
42630	hsa-miR-140-3p	0.00130724	0.0683542	0.090021	0.162464	0.203698	0.232234	-0.210273	-0.12954	-0.0906248	9	0.0532275	0.0462509	0.199466	0.0350774	-0.143479	0.0610299	0.146238	1.10668	0.0120292	-0.196707	0.87254	0.0112529	-0.342945	0.78843	0.00108021	0.00108021
46441	hsa-miRPlus-E1116	-0.0325879	-0.0294649	-0.0304371	0.103131	0.00385179	0.0195858	-0.211302	-0.218043	-0.288655	9	-0.03083	0.00159814	0.0421896	0.0533601	-0.239333	0.0428465	0.0730195	1.05192	0.0768939	-0.208503	0.865435	0.00108788	-0.281523	0.822722	0.00205091	0.00108788
17888	hsa-let-7a*	0.52232	0.500217	0.568119	0.152844	0.197501	-0.0916938	0.316515	0.345982	0.353059	9	0.530218	0.0346334	0.086217	0.155685	0.338519	0.0193816	-0.444001	0.735093	0.0085118	-0.1917	0.875574	0.00111629	0.252302	1.19111	0.0495418	0.00111629
10925	hsa-miR-10b	0.0754091	0.161976	0.287864	0.139455	0.21927	-0.0168846	0.685678	0.712356	0.685171	9	0.175083	0.106832	0.113947	0.120126	0.694402	0.0155506	-0.0611365	0.958509	0.546076	0.519319	1.43328	0.00113396	0.580455	1.49532	0.00115058	0.00113396
46662	hsa-miRPlus-E1146	0.152498	0.0517221	0.0664415	-0.0546464	-0.272445	-0.21282	-0.175808	-0.171176	-0.203147	9	0.0902205	0.0544337	-0.17997	0.112554	-0.183377	0.0172769	-0.270191	0.82921	0.0200668	-0.273598	0.827254	0.0011518	-0.00340662	0.997641	0.96116	0.0011518
42550	hsa-miR-516a-5p	-0.398032	-0.489901	-0.54938	0.124157	-0.0283413	0.118551	-0.100858	-0.151125	-0.0244308	9	-0.479104	0.0762497	0.0714555	0.086472	-0.092138	0.0637958	0.55056	1.46465	0.00116589	0.386966	1.30764	0.00252298	-0.163594	0.892798	0.0577701	0.00116589
42589	hsa-miR-509-3-5p	-0.211544	-0.572555	-0.687009	0.134803	0.0447401	0.292644	-0.426252	-0.514333	-0.502395	9	-0.490369	0.248159	0.157396	0.125487	-0.480993	0.0477819	0.647765	1.56674	0.0156733	0.00937632	1.00652	0.951844	-0.638389	0.64243	0.00118584	0.00118584
42648	hsa-miR-106a	0.289535	0.497485	0.400731	-0.303153	-0.162779	-0.17928	-0.0493148	0.0353701	0.102376	9	0.395917	0.104058	-0.215071	0.0767267	0.0294771	0.0760169	-0.610987	0.654748	0.00121332	-0.36644	0.775694	0.00790009	0.244548	1.18472	0.0172234	0.00121332
17573	hsa-miR-625	-0.0227868	0.0288559	0.0439744	0.0513783	-0.0450305	0.0717249	-0.179856	-0.245078	-0.242024	9	0.0166812	0.0350062	0.0260242	0.0623705	-0.222319	0.0368059	0.00934305	1.0065	0.832092	-0.239	0.847332	0.00123369	-0.248343	0.841863	0.00402931	0.00123369
42531	hsa-miR-602	-0.639643	-0.815094	-0.769982	-0.258618	-0.171332	-0.0871182	-0.315896	-0.232913	-0.23337	9	-0.741573	0.0911102	-0.172356	0.0857543	-0.260726	0.0477792	0.569217	1.48372	0.00140232	0.480846	1.39556	0.00126544	-0.0883703	0.940585	0.193956	0.00126544
46946	hsa-miRPlus-F1024	0.0342564	0.00104506	0.0614429	0.442951	0.4118	0.61697	-0.175393	-0.334089	-0.438895	9	0.0322481	0.0302489	0.490574	0.110565	-0.316126	0.132666	0.458326	1.37395	0.00228189	-0.348374	0.785469	0.0113826	-0.806699	0.571688	0.00126833	0.00126833
46417	hsa-miRPlus-F1058	-0.216536	-0.166392	-0.135512	-0.0608883	-0.0854839	-0.0658002	-0.281534	-0.229392	-0.216087	9	-0.172813	0.0408919	-0.0707241	0.0130161	-0.242338	0.0345907	0.102089	1.07333	0.014607	-0.0695247	0.952952	0.0878076	-0.171614	0.887849	0.00129741	0.00129741
42539	hsa-miR-933	0.419082	0.117831	0.136809	-0.319621	-0.313302	-0.461643	0.0794026	0.0169883	0.0803397	9	0.224574	0.168716	-0.364855	0.0838801	0.0589102	0.0363084	-0.589429	0.664606	0.00562292	-0.165664	0.891518	0.171717	0.423765	1.34142	0.00130496	0.00130496
46648	hsa-miRPlus-E1202	0.291293	0.136878	0.0938477	-0.191533	-0.185883	-0.154669	0.0728108	0.0669111	-0.0062887	9	0.174006	0.103827	-0.177362	0.0198544	0.0444777	0.0440639	-0.351368	0.78384	0.00451469	-0.129528	0.91413	0.117573	0.22184	1.16622	0.00135568	0.00135568
46382	hsa-miRPlus-E1104	0.112005	-0.034494	-0.0757717	0.134604	0.0703089	0.105115	-0.0582553	-0.0507198	-0.0402946	9	0.000579689	0.0986794	0.103342	0.032184	-0.0497565	0.009019	0.102763	1.07383	0.161526	-0.0503362	0.965711	0.428626	-0.153099	0.899317	0.00136644	0.00136644
46538	hsa-miRPlus-E1258	0.1573	0.052692	0.136543	-0.293085	-0.409068	-0.48638	-0.0855718	-0.0681654	-0.196911	9	0.115512	0.0553845	-0.396177	0.0972902	-0.116883	0.0698509	-0.511689	0.701401	0.00137766	-0.232394	0.851221	0.0106959	0.279295	1.2136	0.0156161	0.00137766
46810	hsa-miR-1827	-0.106436	-0.012946	-0.0238856	0.0398283	-0.0300772	0.0574933	-0.239215	-0.318649	-0.342503	9	-0.0477557	0.0511117	0.0224148	0.0463095	-0.300122	0.0540787	0.0701705	1.04984	0.152828	-0.252367	0.839518	0.00419515	-0.322537	0.799662	0.00142503	0.00142503
42650	hsa-miR-17	0.284975	0.536373	0.48991	-0.175879	-0.0907648	-0.107548	0.0769265	0.119369	0.121045	9	0.437086	0.133765	-0.124731	0.0450839	0.10578	0.0250018	-0.561817	0.677449	0.00232143	-0.331306	0.794817	0.0135112	0.23051	1.17325	0.00149744	0.00149744
46330	hsa-miRPlus-E1097	-0.0650385	0.0253739	-0.0340137	0.264363	0.11496	0.19379	-0.2237	-0.358642	-0.387489	9	-0.0245594	0.0459417	0.191037	0.0747392	-0.323277	0.0874339	0.215597	1.16118	0.0130899	-0.298718	0.812975	0.00634709	-0.514314	0.700126	0.00149748	0.00149748
46781	hsa-miRPlus-F1232	-0.0497984	-0.00840826	-0.0610521	0.0566378	-0.00658821	0.0934415	-0.33589	-0.339517	-0.481484	9	-0.0397529	0.0277223	0.0478304	0.0505931	-0.385631	0.0830313	0.0875833	1.06259	0.058215	-0.345878	0.786829	0.00238542	-0.433461	0.740483	0.00151448	0.00151448
46353	hsa-miRPlus-F1147	-0.114014	-0.166115	-0.249721	-0.920277	-0.720312	-0.709457	-0.396907	-0.426914	-0.512633	9	-0.176617	0.0684604	-0.783349	0.118708	-0.445485	0.0600565	-0.606732	0.656683	0.00155432	-0.268868	0.829971	0.00691676	0.337864	1.26388	0.0117018	0.00155432
46756	hsa-miRPlus-F1001	-0.179703	-0.2337	-0.30095	-0.781831	-0.647937	-0.846603	-0.311223	-0.124578	-0.129542	9	-0.238117	0.0607438	-0.75879	0.101317	-0.188448	0.106355	-0.520673	0.697047	0.00158122	0.0496697	1.03503	0.521149	0.570343	1.48488	0.00254613	0.00158122
46784	hsa-miRPlus-E1110	-0.114417	-0.0981355	-0.258129	0.0534345	-0.0294238	0.163399	-0.443384	-0.461277	-0.596645	9	-0.156894	0.0880495	0.0624698	0.0967283	-0.500435	0.0837992	0.219364	1.16422	0.0439074	-0.343541	0.788104	0.00807145	-0.562905	0.676938	0.00159373	0.00159373
46731	hsa-miRPlus-F1017	0.148879	0.0605955	0.0285406	-0.285736	-0.245162	-0.178285	-0.188565	-0.199124	-0.201787	9	0.0793385	0.0623203	-0.236394	0.0542593	-0.196492	0.00699284	-0.315733	0.803443	0.0027029	-0.27583	0.825975	0.00159373	0.0399024	1.02804	0.275096	0.00159373
46498	hsa-miRPlus-F1099	-0.52698	-0.574623	-0.632472	-0.463203	-0.359523	-0.198447	-0.136935	-0.0782664	-0.239294	9	-0.578025	0.0528282	-0.340391	0.133411	-0.151498	0.0814954	0.237634	1.17906	0.0455392	0.426527	1.34399	0.00160291	0.188893	1.13989	0.104501	0.00160291
28150	hsa-miR-765	0.251504	0.0872338	0.108944	0.417266	0.242681	0.249601	-0.116893	-0.147965	-0.156481	9	0.149227	0.0892373	0.303183	0.0988597	-0.140446	0.0208372	0.153955	1.11262	0.115817	-0.289674	0.818087	0.00541592	-0.443629	0.735283	0.00160396	0.00160396
46386	hsa-miRPlus-F1074	-0.421401	-0.325549	-0.324495	-0.598732	-0.558117	-0.558505	-0.335719	-0.263107	-0.364319	9	-0.357149	0.0556467	-0.571785	0.0233377	-0.321048	0.0521763	-0.214636	0.861763	0.003523	0.0361002	1.02534	0.458425	0.250737	1.18981	0.00160983	0.00160983
46437	hsa-let-7d	-0.148434	-0.0439788	-0.121354	-0.235086	-0.118037	-0.045145	0.153301	0.125192	0.141272	9	-0.104589	0.0542081	-0.132756	0.0958219	0.139921	0.0141032	-0.0281671	0.980665	0.680573	0.24451	1.18469	0.00164	0.272677	1.20805	0.00818233	0.00164
42654	hsa-miR-483-5p	0.176925	0.143444	0.243082	0.257526	0.14532	0.256882	-0.312972	-0.198752	-0.158475	9	0.187817	0.0507046	0.219909	0.0645971	-0.2234	0.0801433	0.0320926	1.02249	0.535603	-0.411217	0.751989	0.00168213	-0.443309	0.735446	0.00172593	0.00168213
42793	hsa-miRPlus-A1072	0.0501346	0.137074	-0.0561208	0.122529	-0.00650629	-0.0383021	-0.515204	-0.441849	-0.377449	9	0.043696	0.0967583	0.025907	0.0851743	-0.444834	0.068926	-0.0177891	0.987745	0.822835	-0.48853	0.712751	0.00205381	-0.470741	0.721594	0.00174173	0.00174173
28950	hsa-miR-455-3p	-0.106781	0.0920073	0.0989003	0.326953	0.224655	0.352374	-0.24956	-0.0922059	-0.128225	9	0.0280421	0.116811	0.301327	0.0676057	-0.156664	0.0824419	0.273285	1.20856	0.0247351	-0.184706	0.879829	0.0888576	-0.457991	0.727999	0.00174268	0.00174268
10977	hsa-miR-183	0.394974	0.216637	0.0552826	-0.558427	NA	-0.431105	-0.844995	-0.745617	-0.569766	8	0.222298	0.169917	-0.494766	0.09003	-0.720126	0.139374	-0.717064	0.608334	0.0130968	-0.942424	0.520358	0.00175396	-0.22536	0.855382	0.142992	0.00175396
46715	hsa-miRPlus-E1090	-0.401627	-0.357448	-0.594697	-0.0793048	-0.142504	-0.0542949	-0.419775	-0.343029	-0.339245	9	-0.451257	0.126171	-0.0920347	0.0454617	-0.36735	0.045441	0.359223	1.28273	0.00973862	0.0839074	1.05988	0.339443	-0.275315	0.82627	0.00176189	0.00176189
46563	hsa-miRPlus-F1202	-0.370397	-0.499044	-0.565594	0.101969	0.0260872	-0.0396498	-0.367642	-0.440199	-0.315598	9	-0.478345	0.0992308	0.0294689	0.0708701	-0.37448	0.0625812	0.507814	1.42189	0.00195874	0.103865	1.07465	0.19994	-0.403949	0.755787	0.00177859	0.00177859
46555	hsa-miRPlus-E1153	-0.20338	-0.383168	-0.417968	0.179982	0.270814	0.340155	0.204499	0.0968847	0.147314	9	-0.334839	0.115169	0.26365	0.0803261	0.149566	0.0538426	0.598489	1.51413	0.00179469	0.484405	1.39901	0.00273147	-0.114084	0.923969	0.110517	0.00179469
27560	hsa-miRPlus-A1027	0.0802219	0.117885	0.124133	-0.0258036	-0.0156088	0.00389571	-0.0331702	-0.0353377	0.270782	9	0.107414	0.023755	-0.0125056	0.0150909	0.0674246	0.176116	-0.119919	0.920239	0.00179669	-0.039989	0.972662	0.716583	0.0799301	1.05697	0.477273	0.00179669
42902	hsa-miR-185	0.0982061	0.123261	0.106762	-0.051648	-0.0755065	-0.00837537	-0.00150941	0.093143	0.0315409	9	0.10941	0.0127357	-0.0451766	0.0340302	0.0410582	0.0480386	-0.154586	0.89839	0.00180724	-0.0683516	0.953727	0.0758115	0.0862348	1.0616	0.0641758	0.00180724
42872	hsa-miR-138-1*	-0.0599903	-0.0360077	-0.106679	-0.115326	-0.233016	-0.18169	-0.23526	-0.243395	-0.282668	9	-0.0675591	0.0359386	-0.176678	0.0590046	-0.253774	0.0253514	-0.109118	0.927154	0.0521397	-0.186215	0.878909	0.00184028	-0.0770966	0.947963	0.106103	0.00184028
27720	hsa-miR-15a	0.237713	0.461226	0.444617	-0.166969	0.012131	-0.0538451	-0.224836	-0.139021	-0.165365	9	0.381185	0.124528	-0.0695612	0.0905786	-0.176407	0.0439601	-0.450747	0.731664	0.00713018	-0.557593	0.679435	0.00185965	-0.106846	0.928616	0.13991	0.00185965
46383	hsa-miRPlus-E1133	-0.287181	-0.307935	-0.292107	-0.083665	-0.0353203	0.0422316	-0.155291	-0.0858035	-0.19697	9	-0.295741	0.0108435	-0.0255845	0.0635104	-0.146022	0.05616	0.270156	1.20594	0.00190896	0.149719	1.10935	0.0105467	-0.120437	0.919909	0.0696507	0.00190896
17898	hsa-miR-99b*	0.211538	0.147723	0.206026	0.0403924	0.0394028	-0.00601583	0.0405458	0.00126303	0.00442303	9	0.188429	0.0353599	0.0245931	0.0265127	0.0154106	0.021825	-0.163836	0.892649	0.00302433	-0.173018	0.886985	0.0019599	-0.00918251	0.993655	0.667337	0.0019599
46336	hsa-miR-1284	-0.446702	-0.547671	-0.544947	-0.373057	-0.428428	-0.338715	-0.622327	-0.588753	-0.665659	9	-0.513107	0.0575243	-0.380067	0.0452652	-0.625579	0.0385563	0.13304	1.0966	0.0345785	-0.112473	0.925001	0.048165	-0.245513	0.843516	0.0020227	0.0020227
46343	hsa-miRPlus-E1212	0.00287974	0.0772743	-0.0386704	0.243585	0.097021	0.163514	-0.229896	-0.191113	-0.326556	9	0.0138279	0.0587426	0.16804	0.0733868	-0.249188	0.069752	0.154212	1.11281	0.0467977	-0.263016	0.833344	0.00751398	-0.417228	0.748862	0.00203773	0.00203773
46319	hsa-miRPlus-E1108	-0.206027	-0.0376568	-0.0165683	0.177241	0.101963	0.125164	-0.0455801	-0.116785	-0.110187	9	-0.0867507	0.103833	0.134789	0.038551	-0.0908507	0.0393441	0.22154	1.16598	0.0257131	-0.00410005	0.997162	0.952074	-0.22564	0.855215	0.00208392	0.00208392
46320	hsa-miR-31*	0.205686	0.616063	0.458647	-0.552054	-0.483495	-0.390483	-0.553953	-0.477147	-0.400797	9	0.426798	0.207034	-0.475344	0.081093	-0.477299	0.0765781	-0.902142	0.535092	0.00216016	-0.904098	0.534367	0.00208518	-0.00195546	0.998645	0.977229	0.00208518
27740	hsa-miR-574-5p	0.197271	0.263638	0.291394	0.229646	0.148192	0.152288	-0.115656	-0.0756088	-0.236697	9	0.250767	0.0483635	0.176709	0.0458906	-0.142654	0.0838691	-0.0740586	0.949962	0.126689	-0.393421	0.761322	0.00214755	-0.319363	0.801424	0.00443374	0.00214755
11052	hsa-miR-31	0.471072	0.916311	0.922781	-0.0826736	-0.0521248	-0.0661464	-0.354341	-0.314719	-0.22667	9	0.770055	0.258947	-0.0669816	0.0152915	-0.298577	0.0653483	-0.837036	0.559792	0.00502761	-1.06863	0.476771	0.00227547	-0.231595	0.851693	0.00393768	0.00227547
45587	hsa-miRPlus-E1200	-0.164122	-0.107247	-0.148743	0.0222025	-0.0930791	-0.0105174	-0.322961	-0.325803	-0.262979	9	-0.140038	0.0294201	-0.0271313	0.0594094	-0.303914	0.0354797	0.112906	1.0814	0.0419762	-0.163877	0.892623	0.00352826	-0.276783	0.82543	0.00227864	0.00227864
46380	hsa-miR-1255a	-0.0524778	0.00865453	-0.0534307	0.481041	0.15372	0.276969	-0.31466	-0.472883	-0.46785	9	-0.032418	0.035573	0.30391	0.165315	-0.418464	0.0899322	0.336328	1.26254	0.0261752	-0.386047	0.765224	0.00229619	-0.722375	0.606099	0.00265743	0.00229619
21533	hsa-miRPlus-E1039	-0.223669	-0.172411	-0.275025	-0.0733162	-0.174143	-0.0805284	-0.333814	-0.392473	-0.361149	9	-0.223702	0.051307	-0.109329	0.0562459	-0.362479	0.0293521	0.114373	1.0825	0.0599178	-0.138777	0.908289	0.0152668	-0.25315	0.839062	0.00229959	0.00229959
46802	hsa-miR-1826	-0.328766	-0.614518	-0.725878	-0.0700512	-0.170779	-0.277031	-0.775954	-0.613131	-0.759114	9	-0.556387	0.204839	-0.17262	0.103502	-0.716066	0.0895415	0.383767	1.30474	0.044283	-0.159679	0.895224	0.283694	-0.543446	0.68613	0.00234164	0.00234164
46742	hsa-miRPlus-E1067	-0.54506	-0.615291	-0.670724	-0.205306	NA	-0.0181567	-0.259898	-0.313685	-0.183447	8	-0.610359	0.0629773	-0.111731	0.132334	-0.252343	0.0654464	0.498627	1.41287	0.00957925	0.358015	1.28166	0.00240685	-0.140612	0.907134	0.197088	0.00240685
42972	hsa-miR-509-5p	-0.247768	-0.249793	-0.303157	-0.0960007	NA	-0.037334	-0.417739	-0.478854	-0.513393	8	-0.266906	0.0314107	-0.0666674	0.0414836	-0.469995	0.0484383	0.200239	1.14889	0.00826062	-0.203089	0.868688	0.00366931	-0.403328	0.756112	0.00243117	0.00243117
17952	hsa-miRPlus-C1115	-0.0138195	-0.16819	-0.320959	0.205753	0.159199	0.299407	-0.280842	-0.237014	-0.11565	9	-0.167656	0.15357	0.221453	0.0714101	-0.211169	0.0855751	0.389109	1.30958	0.0164093	-0.0435125	0.97029	0.690224	-0.432622	0.740914	0.00254921	0.00254921
17749	hsa-let-7b	-0.108092	-0.152145	-0.129556	-0.0681314	-0.0236188	-0.0418513	0.116042	0.0888898	0.2152	9	-0.129931	0.0220287	-0.0445338	0.0223772	0.140044	0.066488	0.0853974	1.06098	0.00923635	0.269975	1.20579	0.00261658	0.184578	1.13648	0.010361	0.00261658
46475	hsa-miRPlus-E1047	-0.0979601	0.0230595	-0.0342232	0.181985	0.0576785	0.0325856	-0.210359	-0.256855	-0.225325	9	-0.0363746	0.0605385	0.0907498	0.0800022	-0.230846	0.0237346	0.127124	1.09211	0.093201	-0.194472	0.873893	0.00660589	-0.321596	0.800184	0.0026182	0.0026182
11038	hsa-miR-299-5p	-0.104939	0.0703523	0.211768	0.14771	0.191566	0.148583	0.419383	0.533911	0.402573	9	0.0590602	0.158655	0.162619	0.0250721	0.451956	0.0714715	0.103559	1.07442	0.32667	0.392896	1.31303	0.0173826	0.289336	1.22208	0.00270539	0.00270539
10936	hsa-miR-130b	0.184984	0.230603	0.182046	0.22399	0.213009	0.249319	-0.195972	-0.0984416	-0.0219807	9	0.199211	0.0272258	0.228773	0.0186216	-0.105465	0.0872082	0.0295619	1.0207	0.195542	-0.304676	0.809624	0.00446084	-0.334238	0.793203	0.00290328	0.00290328
46888	hsa-miRPlus-F1086	0.0256458	-0.213498	-0.34435	0.352221	0.197476	0.275237	-0.0944808	-0.016432	-0.117774	9	-0.177401	0.187621	0.274978	0.0773727	-0.0762291	0.0530793	0.452379	1.36829	0.0181349	0.101172	1.07264	0.419616	-0.351207	0.783928	0.00291799	0.00291799
19585	hsa-miR-148b	0.0325746	0.0193202	-5.24205e-05	0.00473281	0.0440755	0.00200546	0.113475	0.11235	0.155076	9	0.0172808	0.0164089	0.0169379	0.0235414	0.126967	0.0243496	-0.000342863	0.999762	0.98448	0.109686	1.07899	0.00293959	0.110029	1.07925	0.00490625	0.00293959
46349	hsa-miRPlus-E1024	0.438954	0.327665	0.383112	0.0734589	0.0204214	-0.0957239	0.314901	0.207155	0.241667	9	0.383244	0.0556446	-0.000614526	0.0865308	0.254574	0.0550205	-0.383858	0.766385	0.00295249	-0.128669	0.914675	0.0464917	0.255189	1.19349	0.0125417	0.00295249
46332	hsa-miRPlus-F1003	0.275914	0.125354	0.222332	-0.241195	-0.202449	-0.409065	-0.0647072	-0.112322	-0.0318697	9	0.207867	0.0763153	-0.284236	0.109827	-0.0696328	0.0404515	-0.492103	0.710988	0.00310879	-0.277499	0.82502	0.00510765	0.214604	1.16039	0.0336675	0.00310879
46325	hsa-miRPlus-E1139	-0.0898375	0.117334	0.124673	-0.584827	-0.428722	-0.459137	-0.291186	-0.318054	-0.38134	9	0.0507231	0.121784	-0.490895	0.0827568	-0.330194	0.0462866	-0.541618	0.687	0.00311242	-0.380917	0.767949	0.00716008	0.160702	1.11783	0.0425819	0.00311242
42797	hsa-miR-210	0.185295	0.113574	0.280967	-0.318231	-0.281959	-0.152346	-0.276399	-0.182053	-0.130791	9	0.193279	0.0839814	-0.250845	0.0872093	-0.196414	0.0738588	-0.444124	0.73503	0.00314441	-0.389693	0.763292	0.00380021	0.0544309	1.03845	0.455757	0.00314441
46861	hsa-miRPlus-E1098	-0.281503	-0.276152	-0.460018	0.0039802	-0.0110364	0.118096	-0.230257	-0.243905	-0.210926	9	-0.339224	0.104644	0.0370133	0.0706201	-0.228363	0.0165712	0.376238	1.29795	0.00668916	0.110861	1.07987	0.144149	-0.265376	0.831982	0.00317582	0.00317582
46290	hsa-miRPlus-F1243	0.0131064	-0.17272	-0.115814	-0.539089	-0.483217	-0.437184	-0.303472	-0.242392	-0.341939	9	-0.0918094	0.0952106	-0.486497	0.0510319	-0.295935	0.0501998	-0.394688	0.760654	0.00319109	-0.204125	0.868065	0.0303637	0.190562	1.14121	0.00994924	0.00319109
46435	hsa-let-7f	-0.19411	-0.0535264	-0.0539267	-0.127683	-0.0183472	-0.00467341	0.211602	0.17945	0.221218	9	-0.100521	0.0810507	-0.0502346	0.06742	0.20409	0.021874	0.0502865	1.03547	0.455143	0.304611	1.23509	0.00327381	0.254325	1.19278	0.00341166	0.00327381
46788	hsa-miR-1299	-0.180816	-0.170383	-0.213665	-0.00576131	NA	-0.0326693	-0.282504	-0.306993	-0.396451	8	-0.188288	0.0225874	-0.0192153	0.0190268	-0.328649	0.0599808	0.169073	1.12434	0.00327443	-0.140361	0.907292	0.0192168	-0.309434	0.806958	0.00663153	0.00327443
42776	hsa-miR-938	-0.326791	-0.358881	-0.417602	-0.296093	-0.226514	-0.168027	-0.560595	-0.513549	-0.651848	9	-0.367758	0.0460516	-0.230211	0.064113	-0.575331	0.0703172	0.137547	1.10003	0.0392389	-0.207572	0.865993	0.0128756	-0.345119	0.787243	0.0032793	0.0032793
11177	hsa-miR-518a-5p/hsa-miR-527	-0.0762256	-0.117709	-0.17924	-0.383526	-0.461692	-0.35285	-0.209215	-0.220908	-0.220759	9	-0.124392	0.0518311	-0.399356	0.0561212	-0.216961	0.00670837	-0.274965	0.826471	0.00337278	-0.0925693	0.937851	0.0373724	0.182395	1.13477	0.00502645	0.00337278
46479	hsa-miR-1304	-0.101455	-0.0626458	-0.147231	0.060503	-0.000926947	0.122587	-0.256684	-0.353932	-0.454739	9	-0.103777	0.0423402	0.0607209	0.0617571	-0.355118	0.0990326	0.164498	1.12078	0.0190195	-0.251341	0.840115	0.0155787	-0.415839	0.749583	0.00350114	0.00350114
46778	hsa-miRPlus-E1076	-0.580784	-0.524946	-0.661364	-0.401051	NA	-0.200849	-0.33909	-0.234034	-0.271847	8	-0.589031	0.0685819	-0.30095	0.141564	-0.281657	0.0532106	0.288081	1.22102	0.0498927	0.307375	1.23745	0.00358166	0.0192934	1.01346	0.834066	0.00358166
42524	hsa-miR-21*	-0.0260621	-0.0510917	-0.030041	-0.137797	-0.188479	-0.215849	0.0749996	0.132988	0.255917	9	-0.0357316	0.0134502	-0.180708	0.0396018	0.154635	0.092381	-0.144977	0.904394	0.00387319	0.190367	1.14105	0.0241882	0.335343	1.26168	0.00445379	0.00387319
46291	hsa-miRPlus-E1013	0.326917	0.142659	0.213568	-0.199534	-0.115596	-0.292563	-0.133033	-0.182964	-0.0870985	9	0.227714	0.0929401	-0.202564	0.0885228	-0.134365	0.0479466	-0.430279	0.742118	0.00437696	-0.362079	0.778042	0.00389011	0.0681993	1.04841	0.305757	0.00389011
17748	hsa-let-7a	-0.0365989	0.0385422	-0.0246265	-0.122755	0.0302689	0.0357531	0.135418	0.167401	0.130516	9	-0.00756106	0.0403729	-0.0189111	0.0899736	0.144445	0.0200309	-0.0113501	0.992164	0.851715	0.152006	1.11111	0.00428116	0.163356	1.11989	0.0373089	0.00428116
42818	hsa-miR-597	-0.199263	-0.303946	-0.443967	-0.625243	-0.618069	-0.738039	-0.34968	-0.217606	-0.13773	9	-0.315725	0.122776	-0.66045	0.0672893	-0.235005	0.107041	-0.344725	0.787458	0.0130052	0.0807195	1.05755	0.4391	0.425445	1.34299	0.00431749	0.00431749
42540	hsa-miR-494	0.154367	-0.110763	-0.189385	-0.169089	-0.172973	-0.199281	-0.259411	-0.311064	-0.309466	9	-0.0485939	0.180111	-0.180448	0.0164249	-0.293313	0.0293716	-0.131854	0.912658	0.27528	-0.24472	0.84398	0.0808988	-0.112866	0.924749	0.00436961	0.00436961
46871	hsa-miRPlus-F1066	0.149478	0.00571237	-0.0809482	0.295566	0.0490571	0.149845	-0.235279	-0.27124	-0.257801	9	0.0247473	0.116386	0.164823	0.123935	-0.254773	0.0181703	0.140076	1.10196	0.226739	-0.27952	0.823865	0.014732	-0.419596	0.747634	0.0043891	0.0043891
13132	hsa-miR-519e*	0.0147016	-0.0787567	-0.164599	-0.3403	-0.260983	-0.26817	-0.138136	-0.0646982	-0.0781682	9	-0.0762181	0.0896773	-0.289818	0.0438665	-0.0936676	0.0390956	-0.2136	0.862383	0.020728	-0.0174495	0.987978	0.772788	0.19615	1.14564	0.00444508	0.00444508
46213	hsa-miRPlus-E1218	0.105531	0.0466026	0.217694	0.0742541	0.183462	0.0535303	-0.156645	-0.30696	-0.262632	9	0.123276	0.0869149	0.103749	0.0698071	-0.242079	0.0772365	-0.0195271	0.986556	0.776713	-0.365355	0.776278	0.00553411	-0.345828	0.786856	0.00452522	0.00452522
46599	hsa-miRPlus-F1225	-0.00186742	-0.105713	-0.139899	0.22843	-0.016064	0.116511	-0.323449	-0.279184	-0.386243	9	-0.0824932	0.0718857	0.109625	0.122392	-0.329625	0.0537961	0.192119	1.14244	0.0790025	-0.247132	0.84257	0.00885708	-0.439251	0.737518	0.00470966	0.00470966
17929	hsa-miR-335*	0.947523	1.17387	1.35558	0.697171	0.86298	0.736474	0.480722	0.339945	0.191707	9	1.15899	0.204433	0.765542	0.0866418	0.337458	0.144524	-0.393449	0.761308	0.0373217	-0.821532	0.565841	0.0047311	-0.428084	0.743248	0.011689	0.0047311
46624	hsa-miR-1236	0.597431	0.496758	0.575563	0.449318	0.398287	0.511114	0.179492	0.253299	0.330395	9	0.556584	0.052952	0.452906	0.056499	0.254396	0.0754576	-0.103678	0.930657	0.0812187	-0.302189	0.811021	0.00474831	-0.19851	0.87145	0.0218203	0.00474831
42506	hsa-miR-605	0.174668	0.0526232	0.126721	-0.227491	NA	-0.272764	0.025594	0.0241125	0.111991	8	0.118004	0.0614875	-0.250128	0.0320124	0.0538991	0.0503143	-0.368132	0.774785	0.00484014	-0.0641049	0.956539	0.234786	0.304027	1.23459	0.00511787	0.00484014
10923	hsa-miR-107	-0.00693952	-0.143462	-0.0911746	0.0102258	0.0270096	0.0661536	0.14932	0.249746	0.261198	9	-0.0805255	0.0688816	0.034463	0.0286992	0.220088	0.0615536	0.114989	1.08297	0.0558625	0.300614	1.23167	0.00487618	0.185625	1.13731	0.00907713	0.00487618
28302	hsa-miRPlus-A1015	0.240882	0.140048	0.140089	-0.0128082	-0.0239104	-0.00467206	0.0156669	0.0765791	0.132671	9	0.173673	0.0582046	-0.0137969	0.00965718	0.0749722	0.0585184	-0.18747	0.878144	0.00531597	-0.0987007	0.933874	0.107075	0.0887691	1.06346	0.0605332	0.00531597
10138	hsa-miR-130a	-0.0959673	-0.0150445	0.0164512	0.137868	0.16251	0.175552	0.0891191	0.172301	0.28646	9	-0.0315202	0.057992	0.158643	0.019137	0.182627	0.0990746	0.190163	1.14089	0.00571674	0.214147	1.16002	0.031946	0.0239833	1.01676	0.701682	0.00571674
46536	hsa-miRPlus-E1253	0.114525	0.0259059	0.0703116	-0.258468	-0.302911	-0.502318	-0.0555676	-0.019803	-0.144701	9	0.0702474	0.0443094	-0.354566	0.129872	-0.0733571	0.0643213	-0.424813	0.744935	0.00583823	-0.143605	0.905255	0.0333905	0.281209	1.21521	0.0282847	0.00583823
11065	hsa-miR-335	-0.11645	0.464964	0.506753	0.32898	0.402695	0.566992	-0.0196063	0.0554965	0.0626605	9	0.285089	0.34837	0.432889	0.121845	0.0328502	0.0455697	0.1478	1.10788	0.526084	-0.252239	0.839592	0.281583	-0.400039	0.757838	0.0059801	0.0059801
17393	hsa-miR-603	0.617217	0.583305	0.713556	0.774254	0.842352	0.830851	0.592212	0.522475	0.406699	9	0.638026	0.067573	0.815819	0.0364526	0.507129	0.093704	0.177793	1.13115	0.0159852	-0.130897	0.913263	0.121208	-0.308691	0.807374	0.00601482	0.00601482
46255	hsa-miRPlus-E1078	-0.390783	-0.498358	-0.621742	0.0219494	-0.0890835	-0.276897	-0.555973	-0.655403	-0.723868	9	-0.503628	0.11557	-0.114677	0.151058	-0.645081	0.0844219	0.388951	1.30944	0.0239696	-0.141453	0.906606	0.162084	-0.530404	0.692361	0.00605085	0.00605085
17718	hsa-miR-92b	0.146736	0.0629163	-0.0862641	0.0576045	0.0192221	0.197987	-0.425396	-0.303246	-0.233562	9	0.0411294	0.118018	0.0916047	0.0941077	-0.320735	0.097105	0.0504752	1.03561	0.593515	-0.361864	0.778158	0.0148407	-0.412339	0.751404	0.00616371	0.00616371
42917	hsa-miR-551b	-0.27831	-0.369897	-0.44874	0.0393859	-0.104131	0.0280361	-0.229056	-0.262826	-0.285337	9	-0.365649	0.0852942	-0.0122363	0.0797851	-0.259073	0.0283273	0.353413	1.27758	0.00633543	0.106577	1.07667	0.109204	-0.246837	0.842742	0.00723245	0.00633543
46513	hsa-miR-20a	0.0314211	0.496782	0.415864	-0.587172	-0.485243	-0.398236	-0.276744	-0.177246	-0.253571	9	0.314689	0.248631	-0.490217	0.0945659	-0.235854	0.0520611	-0.804906	0.572399	0.00633608	-0.550543	0.682763	0.0198804	0.254363	1.19281	0.0150827	0.00633608
46506	hsa-miRPlus-E1186	0.0426685	-0.0887614	-0.0714154	-0.249458	-0.325289	-0.259156	-0.36922	-0.266946	-0.412829	9	-0.0391694	0.0714024	-0.277968	0.0412675	-0.349665	0.0748819	-0.238798	0.847451	0.00740997	-0.310496	0.806365	0.00652648	-0.0716973	0.951518	0.22003	0.00652648
17463	hsa-miR-151-3p	0.316753	0.456897	0.474074	0.28507	0.378697	0.304259	0.144648	0.15765	0.184552	9	0.415908	0.0862993	0.322675	0.0494563	0.162283	0.0203514	-0.093233	0.93742	0.179802	-0.253625	0.838786	0.0077368	-0.160392	0.894782	0.00654036	0.00654036
42640	hsa-miR-20b	-0.00889141	0.342244	0.211542	-0.44098	-0.352523	-0.294717	-0.157153	-0.125385	-0.117958	9	0.181631	0.177468	-0.36274	0.0736648	-0.133499	0.0208188	-0.544372	0.68569	0.00800362	-0.31513	0.803778	0.0378555	0.229241	1.17222	0.00657508	0.00657508
27565	hsa-miR-423-5p	-0.040584	-0.210992	-0.0945267	0.128245	0.127243	0.223631	-0.0191813	-0.0357949	0.00729321	9	-0.115368	0.0870947	0.159706	0.0553625	-0.0158943	0.0217313	0.275074	1.21006	0.00990614	0.0994732	1.07138	0.127363	-0.175601	0.885399	0.00691533	0.00691533
27568	hsa-miR-744	-0.111464	-0.348247	-0.307077	0.226001	0.118191	0.335729	-0.123736	-0.047549	0.183141	9	-0.255596	0.126508	0.22664	0.10877	0.00395205	0.15979	0.482236	1.39691	0.00745676	0.259548	1.1971	0.0920584	-0.222688	0.856967	0.116726	0.00745676
11125	hsa-miR-493*	-0.177917	-0.0676856	0.0270074	-0.0174654	0.163079	-0.0196339	0.213696	0.272003	0.221425	9	-0.072865	0.10256	0.0419932	0.104869	0.235708	0.031669	0.114858	1.08287	0.246523	0.308573	1.23848	0.0076014	0.193715	1.1437	0.037554	0.0076014
27544	hsa-miR-363*	0.474092	0.542335	0.646032	0.564511	0.647383	0.537333	0.303167	0.263239	0.0875305	9	0.554153	0.0865771	0.583076	0.0573258	0.217979	0.114722	0.0289227	1.02025	0.654699	-0.336174	0.792139	0.0154592	-0.365097	0.776417	0.0078682	0.0078682
4700	hsa-miR-140-5p	0.430141	0.37438	0.439508	0.0263705	0.164112	-0.0954883	0.341954	0.385095	0.286714	9	0.414676	0.0352102	0.0316646	0.129881	0.337921	0.0493144	-0.383012	0.766835	0.00787406	-0.0767556	0.948188	0.0932735	0.306256	1.23649	0.0188077	0.00787406
46474	hsa-miRPlus-F1158	-0.159756	-0.198809	-0.27081	-0.590329	NA	-0.497135	-0.301661	-0.258835	-0.310786	8	-0.209791	0.0563355	-0.543732	0.0658984	-0.290427	0.0277373	-0.333941	0.793366	0.00873642	-0.0806359	0.945641	0.0901905	0.253305	1.19193	0.00820082	0.00820082
46252	hsa-miRPlus-F1043	-0.199972	-0.41547	-0.441929	-0.245087	-0.365612	-0.209347	-0.486438	-0.544512	-0.576366	9	-0.352457	0.132717	-0.273349	0.0818763	-0.535772	0.0455968	0.0791081	1.05636	0.429199	-0.183315	0.880677	0.0864332	-0.262423	0.833686	0.00833911	0.00833911
46866	hsa-miR-1321	-0.0596737	-0.162285	-0.138159	0.0535459	-0.0544783	-0.0337482	-0.181832	-0.22987	-0.292991	9	-0.120039	0.053652	-0.0115602	0.0573283	-0.234898	0.0557495	0.108479	1.07809	0.0749253	-0.114858	0.923473	0.0619007	-0.223337	0.856582	0.00841557	0.00841557
46641	hsa-miRPlus-E1101	-0.461981	-0.654978	-0.920718	-0.171828	NA	0.194176	-0.971883	-0.838225	-0.849338	8	-0.679226	0.230328	0.0111737	0.258804	-0.886482	0.0741682	0.690399	1.61373	0.0513182	-0.207256	0.866183	0.212086	-0.897656	0.536758	0.00885448	0.00885448
46314	hsa-miRPlus-F1063	-0.0189489	-0.057511	-0.051886	0.127722	-0.0559626	0.0167453	-0.183529	-0.207319	-0.310225	9	-0.042782	0.0208308	0.0295015	0.0925043	-0.233691	0.0673393	0.0722835	1.05138	0.257193	-0.190909	0.876054	0.00937019	-0.263192	0.833242	0.0163443	0.00937019
11037	hsa-miR-299-3p	-0.132293	-0.30932	-0.286446	-0.51496	-0.4835	-0.531736	-0.135275	-0.0685984	-0.470594	9	-0.242686	0.0962854	-0.510065	0.024488	-0.224822	0.215439	-0.267379	0.830827	0.00957945	0.0178638	1.01246	0.902011	0.285243	1.21862	0.0849201	0.00957945
42854	hsa-miR-454	-0.592906	-0.487713	-0.362477	-0.666931	-0.671434	-0.644598	-1.07661	-0.837606	-0.886177	9	-0.481032	0.11536	-0.660988	0.0143711	-0.933464	0.126323	-0.179956	0.88273	0.0551603	-0.452432	0.73081	0.0101777	-0.272476	0.827897	0.0206171	0.0101777
10947	hsa-miR-142-3p	1.26987	1.21695	1.33393	1.12969	1.12404	1.09397	1.11461	0.954976	0.988678	9	1.27358	0.0585769	1.1159	0.0192021	1.01942	0.084142	-0.157682	0.896464	0.0114176	-0.254161	0.838474	0.0127075	-0.0964791	0.935313	0.124918	0.0114176
46817	hsa-miRPlus-E1172	-0.242935	-0.365721	-0.327458	-0.0965308	-0.20466	-0.124091	-0.151054	-0.124354	-0.160709	9	-0.312038	0.0628288	-0.141761	0.0561884	-0.145373	0.0188317	0.170277	1.12527	0.024918	0.166665	1.12246	0.0116807	-0.00361203	0.997499	0.921004	0.0116807
46803	hsa-miR-503	-0.138792	-0.219729	-0.255711	-0.214075	-0.23343	-0.181813	-0.0209985	0.103099	0.232328	9	-0.204744	0.0598821	-0.209773	0.026076	0.10481	0.126672	-0.00502873	0.99652	0.900351	0.309554	1.23932	0.0186717	0.314582	1.24365	0.0135523	0.0135523
5730	hsa-miR-208a	0.0718223	0.0120646	0.16392	-0.160383	NA	-0.128309	-0.0165224	-0.011752	-0.0572236	8	0.0826023	0.0764995	-0.144346	0.0226797	-0.0284993	0.02499	-0.226949	0.85444	0.0300104	-0.111102	0.925881	0.0750747	0.115847	1.08361	0.0135696	0.0135696
42698	hsa-miR-484	0.135894	0.229851	0.361029	0.194831	0.27233	0.237647	0.108015	0.0822873	0.150479	9	0.242258	0.113079	0.234936	0.0388204	0.113594	0.0344367	-0.0073219	0.994938	0.920631	-0.128664	0.914678	0.132471	-0.121342	0.919332	0.015475	0.015475
42744	hsa-miR-23a	0.0997414	0.233407	0.201439	0.26698	0.266023	0.275358	0.130122	0.184779	0.210319	9	0.178196	0.0697982	0.269454	0.00513548	0.175073	0.0409697	0.0912582	1.0653	0.0868264	-0.00312249	0.997838	0.949929	-0.0943807	0.936674	0.0166904	0.0166904
19582	hsa-miR-106b	0.316906	0.415302	0.331359	-0.151588	-0.0346552	0.149632	-0.0895142	-0.321465	0.560382	9	0.354523	0.0531305	-0.0122038	0.15186	0.0498009	0.457132	-0.366726	0.77554	0.0168453	-0.304722	0.809598	0.315379	0.0620048	1.04392	0.834495	0.0168453
46711	hsa-miRPlus-E1245	0.149402	-0.417942	-0.608148	-0.130078	NA	-0.170432	-0.672968	-0.495003	-0.470356	8	-0.292229	0.394111	-0.150255	0.0285346	-0.546109	0.110552	0.141974	1.10341	0.662355	-0.25388	0.838638	0.343177	-0.395854	0.760039	0.0179508	0.0179508
42727	hsa-miR-668	-0.0491163	-0.168914	-0.138834	-0.178292	-0.318867	-0.147852	-0.317055	-0.26465	-0.420273	9	-0.118955	0.0623239	-0.215004	0.0912268	-0.333992	0.0791819	-0.096049	0.935592	0.206589	-0.215038	0.861524	0.0209048	-0.118989	0.920833	0.163182	0.0209048
42476	hsa-miR-374b*	0.445111	0.444454	0.529164	0.395151	0.491195	0.37601	0.193303	0.167542	0.351392	9	0.47291	0.0487191	0.420785	0.061723	0.237412	0.0995462	-0.0521247	0.964515	0.314906	-0.235498	0.849392	0.0211965	-0.183373	0.880642	0.0534466	0.0211965
46853	hsa-miRPlus-E1151	-0.0162439	-0.131296	-0.144007	0.424178	0.0855428	0.151199	-0.139927	-0.186214	-0.136113	9	-0.0971824	0.0703823	0.220307	0.179584	-0.154084	0.0278901	0.317489	1.24616	0.0463499	-0.056902	0.961326	0.262885	-0.374391	0.771431	0.0234145	0.0234145
10919	hsa-miR-103	0.185157	-0.00337526	-0.00832746	0.25768	0.296741	0.265338	0.254667	0.31416	0.397303	9	0.057818	0.110306	0.273253	0.0206984	0.322044	0.0716439	0.215435	1.16105	0.0292479	0.264226	1.20099	0.0253651	0.0487906	1.0344	0.320444	0.0253651
46933	hsa-miRPlus-F1026	0.089583	-0.0958786	-0.0851803	-0.20532	-0.205968	-0.132523	-0.262494	-0.215376	-0.34205	9	-0.030492	0.104125	-0.18127	0.0422175	-0.273307	0.0640255	-0.150778	0.900764	0.0807543	-0.242815	0.845095	0.0262782	-0.0920364	0.938198	0.10619	0.0262782
10943	hsa-miR-136	0.45565	0.513222	0.620628	0.439475	0.469761	0.174662	0.771955	0.657305	0.948841	9	0.529833	0.083734	0.361299	0.162341	0.7927	0.146871	-0.168534	0.889746	0.185269	0.262867	1.19986	0.0544846	0.431401	1.34854	0.0269487	0.0269487
46783	hsa-miRPlus-E1232	-0.105477	-0.144158	-0.191292	0.104122	-0.0460393	0.0142429	-0.152686	-0.107091	-0.0914372	9	-0.146975	0.0429768	0.0241086	0.0755653	-0.117072	0.0318208	0.171084	1.1259	0.0270591	0.0299039	1.02094	0.3876	-0.14118	0.906777	0.0406431	0.0270591
10978	hsa-miR-184	-0.130727	-0.0699891	-0.17021	-0.0503628	-0.0130311	-5.04677e-05	-0.0252703	0.00903805	-0.0311401	9	-0.123642	0.0504848	-0.0211481	0.0261199	-0.0157908	0.0217018	0.102494	1.07363	0.0354186	0.107851	1.07762	0.0272918	0.00535734	1.00372	0.798192	0.0272918
46594	hsa-miRPlus-F1021	-0.312871	-0.301354	-0.459344	-0.160423	-0.207187	-0.182751	-0.297668	-0.294859	-0.22769	9	-0.357857	0.0880793	-0.183454	0.0233898	-0.273406	0.0396161	0.174403	1.1285	0.0295246	0.084451	1.06028	0.204454	-0.0899518	0.939554	0.0276173	0.0276173
42529	hsa-miR-939	-0.0627176	-0.110684	-0.184004	0.00853076	-0.0714278	-0.0216169	-0.0929651	-0.153808	-0.138206	9	-0.119135	0.0610831	-0.0281713	0.0403802	-0.128326	0.0316018	0.0909637	1.06508	0.0977974	-0.00919152	0.993649	0.828296	-0.100155	0.932933	0.0277051	0.0277051
42652	hsa-miR-584	0.111387	0.116729	0.310077	0.180271	NA	0.133315	0.417506	0.349254	0.29454	8	0.179398	0.113203	0.156793	0.0332028	0.353767	0.0616067	-0.0226044	0.984454	0.810059	0.174369	1.12847	0.0790868	0.196973	1.14629	0.0278554	0.0278554
46286	hsa-miR-1285	-0.110765	-0.20743	-0.0884541	-0.203819	0.0172415	-0.139933	-0.261347	-0.323104	-0.423981	9	-0.13555	0.0632418	-0.108837	0.113764	-0.336144	0.0820975	0.0267128	1.01869	0.740191	-0.200595	0.870192	0.0284988	-0.227307	0.854228	0.0484982	0.0284988
42699	hsa-miR-625*	0.511906	0.50703	0.664443	0.434206	0.485016	0.416679	0.305515	0.311822	0.422128	9	0.561126	0.089508	0.4453	0.0354936	0.346488	0.0655814	-0.115826	0.922854	0.105605	-0.214638	0.861762	0.0285592	-0.0988121	0.933802	0.0833855	0.0285592
46329	hsa-miRPlus-F1181	-0.423853	-0.17624	-0.292941	-0.75122	-0.805929	-0.492545	-0.379122	-0.136012	-0.331791	9	-0.297678	0.123874	-0.683231	0.16739	-0.282309	0.128888	-0.385553	0.765485	0.0326866	0.0153692	1.01071	0.888829	0.400923	1.32035	0.0303005	0.0303005
46577	hsa-miRPlus-E1011	-0.245859	-0.41429	-0.514365	-0.251169	-0.277828	-0.144186	-0.0829036	-0.183419	-0.0859861	9	-0.391504	0.135696	-0.224394	0.0707296	-0.117436	0.0571636	0.16711	1.12281	0.131522	0.274068	1.20921	0.0321615	0.106958	1.07695	0.11131	0.0321615
11151	hsa-miR-516b	-0.0871696	-0.0953941	-0.121548	0.0169661	-0.0843074	0.0285512	-0.194951	-0.101965	-0.184171	9	-0.101371	0.0179516	-0.0129301	0.0620854	-0.160363	0.0508601	0.0884406	1.06322	0.0768032	-0.0589919	0.959935	0.131078	-0.147432	0.902856	0.0334793	0.0334793
46473	hsa-miRPlus-E1112	-0.0109578	-0.122975	-0.310433	-0.0221305	NA	0.0475251	-0.226994	-0.187431	-0.368748	8	-0.148122	0.151313	0.0126973	0.0492539	-0.261058	0.0953373	0.160819	1.11792	0.258822	-0.112936	0.924704	0.335509	-0.273755	0.827164	0.0362845	0.0362845
46436	hsa-let-7e	-0.040018	-0.00518486	-0.0259602	-0.14966	-0.0402093	-0.0178897	0.0405324	0.00377318	0.0590034	9	-0.023721	0.0175242	-0.0692529	0.070523	0.0344363	0.0281152	-0.0455319	0.968933	0.338836	0.0581574	1.04114	0.038382	0.103689	1.07452	0.0771934	0.038382
14301	hsa-miR-361-5p	0.151821	0.0596677	0.0767029	0.141468	0.179979	0.151796	0.18054	0.246493	0.331316	9	0.0960637	0.0490323	0.157747	0.0199337	0.252783	0.0755847	0.0616837	1.04368	0.113689	0.156719	1.11475	0.0394391	0.0950355	1.06809	0.10298	0.0394391
42724	hsa-miR-34b	0.0246161	-0.171066	-0.192751	-0.0403652	0.00413309	0.0252576	-0.0534214	-0.0709968	-0.0679842	9	-0.113067	0.119729	-0.00365818	0.033498	-0.0641341	0.00939899	0.109409	1.07879	0.202133	0.0489327	1.0345	0.519299	-0.060476	0.958948	0.0395228	0.0395228
46210	hsa-miR-1249	1.26544	1.18895	1.55528	1.24291	1.37326	1.28595	1.1328	1.12005	0.906242	9	1.33656	0.193241	1.30071	0.0664192	1.05303	0.127282	-0.0358488	0.975458	0.776378	-0.283526	0.821581	0.101082	-0.247677	0.842251	0.0404166	0.0404166
46712	hsa-miR-1201	-0.2638	-0.324649	-0.448007	-0.244647	-0.193913	-0.0249222	-0.217766	-0.148153	-0.151826	9	-0.345485	0.0938543	-0.154494	0.115044	-0.172582	0.0391741	0.190991	1.14155	0.089802	0.172904	1.12733	0.0421925	-0.0180875	0.987541	0.809294	0.0421925
42802	hsa-miR-150	0.175113	0.20752	0.496591	0.381069	0.569002	0.336903	0.222997	0.219402	0.0620594	9	0.293075	0.176994	0.428991	0.123247	0.168153	0.0918971	0.135917	1.09879	0.336386	-0.124922	0.917054	0.338958	-0.260839	0.834603	0.0424442	0.0424442
42513	hsa-miR-300	-0.237393	-0.007448	-0.196133	-0.0816157	-0.0884942	-0.108792	-0.0349862	-0.0397278	0.044082	9	-0.146991	0.122596	-0.0929672	0.0141294	-0.0102107	0.0470785	0.0540241	1.03816	0.490528	0.136781	1.09945	0.145558	0.0827565	1.05904	0.0434096	0.0434096
46273	hsa-miRPlus-F1166	-0.522001	-0.502351	-0.472898	-0.445208	NA	-0.263161	-0.468934	-0.438682	-0.429692	8	-0.499083	0.0247139	-0.354184	0.128727	-0.445769	0.0205585	0.144899	1.10565	0.131355	0.0533137	1.03765	0.0453544	-0.0915852	0.938491	0.279475	0.0453544
13485	hsa-miR-10a	-0.117396	-0.0300982	-0.0474255	-0.0377892	0.0140015	0.00995751	-0.00954896	0.0514888	0.0579709	9	-0.0649733	0.0462189	-0.00461008	0.0288051	0.0333036	0.0372527	0.0603632	1.04273	0.127302	0.0982769	1.07049	0.0455851	0.0379137	1.02663	0.235621	0.0455851
42708	hsa-miR-99a	-0.387245	-0.119161	-0.205178	-0.347057	-0.325096	-0.273676	-0.242611	-0.140364	-0.229862	9	-0.237194	0.13688	-0.315277	0.037663	-0.204279	0.055718	-0.0780822	0.947316	0.39472	0.0329153	1.02308	0.719307	0.110998	1.07997	0.0459921	0.0459921
11074	hsa-miR-34c-5p	0.146513	0.0831915	0.032332	0.108889	-0.0501608	0.0512586	0.168242	0.156551	0.179345	9	0.0873455	0.0572037	0.0366621	0.0805231	0.168046	0.0113983	-0.0506834	0.965479	0.42435	0.0807006	1.05753	0.0746477	0.131384	1.09534	0.0489026	0.0489026
10986	hsa-miR-193a-3p	0.14687	-0.0943059	0.0941157	0.249665	0.220537	0.335051	0.156392	0.0593932	0.472355	9	0.0488933	0.126788	0.268418	0.0595159	0.22938	0.215939	0.219525	1.16435	0.0532773	0.180487	1.13327	0.279966	-0.039038	0.973304	0.777796	0.0532773
46718	hsa-miRPlus-E1156	1.54905	1.43866	1.78116	1.67811	1.61031	1.12976	1.32067	1.19745	1.3574	9	1.58962	0.174816	1.47273	0.298946	1.29184	0.0837779	-0.116898	0.922168	0.590164	-0.297786	0.8135	0.0563517	-0.180888	0.88216	0.369986	0.0563517
46868	hsa-miRPlus-F1239	-0.336995	-0.435339	-0.524897	-0.342332	-0.409364	-0.261612	-0.307065	-0.287371	-0.265852	9	-0.43241	0.093985	-0.337769	0.0739818	-0.286763	0.0206131	0.0946411	1.0678	0.242412	0.145648	1.10623	0.0586868	0.0510066	1.03599	0.314096	0.0586868
46540	hsa-miRPlus-E1252	0.0334747	-0.175596	-0.0728088	-0.140382	-0.25223	-0.313993	-0.0770698	-0.101137	-0.122788	9	-0.0716433	0.10454	-0.235535	0.0880014	-0.100331	0.0228697	-0.163891	0.892614	0.106341	-0.0286881	0.980311	0.666556	0.135203	1.09825	0.0616177	0.0616177
46241	hsa-miRPlus-F1130	0.492882	0.439309	0.692876	0.551372	0.551126	0.666227	0.427482	0.353149	0.0257105	9	0.541689	0.133644	0.589575	0.0663828	0.26878	0.213761	0.0478866	1.03375	0.60795	-0.272908	0.827649	0.134051	-0.320795	0.800629	0.0680374	0.0680374
42623	hsa-miR-483-3p	0.353183	0.17373	0.52067	0.448104	0.581934	0.517588	NA	0.33137	0.0267393	8	0.349194	0.173505	0.515875	0.0669312	0.179055	0.215407	0.166681	1.12247	0.195513	-0.170139	0.888757	0.395704	-0.336821	0.791784	0.0727856	0.0727856
42771	hsa-miR-877*	0.73244	0.695057	0.975815	0.80731	0.834857	0.837568	0.740046	0.611565	0.381468	9	0.801104	0.152454	0.826578	0.0167419	0.577693	0.181673	0.0254741	1.01781	0.787878	-0.223411	0.856538	0.1781	-0.248885	0.841547	0.0774238	0.0774238
17928	hsa-miR-181a-2*	-0.167912	0.0743291	-0.0185495	-0.136995	-0.20306	-0.0902311	-0.450828	-0.305405	-0.129751	9	-0.0373776	0.122213	-0.143429	0.0566889	-0.295328	0.160775	-0.106051	0.929128	0.244435	-0.25795	0.836275	0.0913901	-0.151899	0.900065	0.197631	0.0913901
46413	hsa-miRPlus-E1066	0.197167	0.141546	0.140433	0.073351	0.0234458	0.135763	0.111021	0.146682	0.0990291	9	0.159715	0.0324386	0.0775201	0.0562748	0.118911	0.024787	-0.0821951	0.944619	0.0935066	-0.0408045	0.972113	0.158462	0.0413906	1.02911	0.308448	0.0935066
17858	hsa-miRPlus-A1073	1.1479	1.15282	1.48057	1.03997	1.16443	1.09383	0.977081	1.09006	0.785144	9	1.26043	0.190664	1.09941	0.0624189	0.950762	0.154153	-0.161017	0.894394	0.236848	-0.309667	0.806828	0.0939474	-0.14865	0.902094	0.19651	0.0939474
42762	hsa-miR-665	-0.00975263	-0.263257	-0.210004	-0.0582195	-0.152428	-0.0203035	0.0337267	0.00715379	-0.0132443	9	-0.161004	0.133667	-0.0769836	0.0680314	0.00921208	0.023553	0.0840207	1.05997	0.386844	0.170216	1.12523	0.0955748	0.0861957	1.06157	0.106777	0.0955748
46602	hsa-miRPlus-F1194	0.405963	0.37764	0.559402	0.337209	0.711365	0.262099	0.371873	0.197887	0.28897	9	0.447668	0.0977947	0.436891	0.24065	0.286243	0.0870249	-0.0107773	0.992558	0.946162	-0.161425	0.894142	0.0995558	-0.150648	0.900846	0.365549	0.0995558
17953	hsa-miR-183*	-0.268707	-0.23486	-0.326683	-0.21758	-0.216291	-0.107734	-0.205981	-0.246448	-0.0817197	9	-0.27675	0.0464367	-0.180535	0.0630505	-0.17805	0.0858427	0.0962152	1.06897	0.100411	0.0987005	1.07081	0.154723	0.0024853	1.00172	0.969699	0.100411
46598	hsa-miRPlus-F1164	-0.0128654	-0.115938	-0.162769	-0.151174	-0.199125	-0.194427	-0.166379	-0.126126	-0.104975	9	-0.0971908	0.0766901	-0.181575	0.026433	-0.132494	0.0311932	-0.0843845	0.943187	0.145931	-0.0353028	0.975827	0.501164	0.0490817	1.03461	0.106118	0.106118
42859	hsa-miR-675b	0.427659	0.385455	0.430924	0.428762	0.59385	0.525029	0.591502	0.461592	0.355614	9	0.414679	0.0253615	0.515881	0.0829234	0.46957	0.118146	0.101201	1.07267	0.113317	0.0548902	1.03878	0.475408	-0.0463111	0.968409	0.608023	0.113317
11005	hsa-miR-204	1.00117	0.912203	1.22059	0.980689	1.06908	1.08296	NA	0.962988	0.784142	8	1.04465	0.158728	1.04424	0.0554764	0.873565	0.126463	-0.000409544	0.999716	0.996836	-0.171089	0.888172	0.296789	-0.170679	0.888424	0.117788	0.117788
17825	hsa-miR-338-5p	0.472092	0.340909	0.423928	0.32839	NA	0.213897	0.312891	0.343585	0.410002	8	0.41231	0.0663588	0.271144	0.0809585	0.355493	0.0496386	-0.141166	0.906786	0.119455	-0.056817	0.961383	0.300721	0.0843494	1.06021	0.232138	0.119455
17904	hsa-miR-185*	0.0507942	-0.0808786	-0.140039	0.027424	-0.0409347	0.0458972	-0.0310948	-0.106234	-0.0388482	9	-0.0567078	0.0976857	0.0107955	0.0457419	-0.0587255	0.0413254	0.0675033	1.0479	0.339357	-0.00201775	0.998602	0.975294	-0.0695211	0.952954	0.122486	0.122486
46634	hsa-miR-1281	0.622122	0.80922	1.13396	0.773659	1.12027	0.816506	0.642859	0.783643	0.301145	9	0.855099	0.258983	0.903477	0.188964	0.575882	0.248124	0.0483781	1.0341	0.806713	-0.279217	0.824038	0.248821	-0.327595	0.796864	0.142994	0.142994
46590	hsa-miRPlus-F1154	0.73087	0.995291	1.10155	0.86768	1.239	0.670862	0.831625	0.684795	0.648642	9	0.942569	0.190879	0.925846	0.288499	0.721687	0.0969095	-0.0167234	0.988475	0.937291	-0.220882	0.858041	0.148441	-0.204158	0.868045	0.30988	0.148441
18739	hsa-miR-186	0.519722	0.537669	0.725163	0.487204	0.529881	0.383149	0.558013	0.511202	0.586076	9	0.594185	0.113785	0.466745	0.0754751	0.551763	0.0378262	-0.12744	0.915455	0.181272	-0.0424212	0.971024	0.573155	0.0850185	1.0607	0.156059	0.156059
46492	hsa-miRPlus-E1064	-0.438864	-0.52426	-0.649021	-0.722605	-0.803801	-0.541281	-0.661158	-0.536854	-0.527369	9	-0.537382	0.105691	-0.689229	0.134405	-0.575127	0.0746554	-0.151847	0.900097	0.198823	-0.0377451	0.974176	0.639962	0.114102	1.0823	0.268017	0.198823
46885	hsa-miRPlus-E1225	-0.14853	-0.339354	-0.269987	-0.276585	-0.207445	-0.145816	-0.0385337	-0.122668	-0.236691	9	-0.252624	0.0965899	-0.209949	0.0654208	-0.132631	0.0994537	0.0426749	1.03002	0.560764	0.119993	1.08673	0.20822	0.0773178	1.05505	0.323538	0.20822
21757	hsa-miR-766	0.380146	0.200842	0.466581	0.378041	0.536052	0.435587	0.3921	0.399901	0.194395	9	0.34919	0.135547	0.449893	0.079971	0.328799	0.116463	0.100704	1.0723	0.329884	-0.0203913	0.985965	0.852968	-0.121095	0.91949	0.211812	0.211812
42442	hsa-miR-498	0.141105	0.0080367	0.0821251	0.0205706	0.0414294	-0.0161516	0.0238355	0.0473187	0.015102	9	0.0770889	0.0666769	0.0152828	0.0291524	0.0287521	0.0166616	-0.0618061	0.958064	0.215236	-0.0483368	0.967051	0.290094	0.0134693	1.00938	0.525435	0.215236
42538	hsa-miR-196a*	-0.0100949	-0.0754957	-0.157595	-0.0858755	-0.122223	-0.0251625	-0.106946	-0.11659	-0.132099	9	-0.0810618	0.0739074	-0.0777535	0.0490371	-0.118545	0.0126899	0.00330834	1.0023	0.951588	-0.0374829	0.974353	0.435462	-0.0407912	0.972122	0.235531	0.235531
13148	hsa-miR-195	-0.382092	-0.120106	-0.236845	-0.226253	-0.199794	-0.0840104	-0.231134	-0.179462	-0.353184	9	-0.246348	0.131251	-0.170019	0.0756513	-0.254593	0.0892052	0.0763286	1.05433	0.432091	-0.00824529	0.994301	0.93262	-0.0845739	0.943063	0.278651	0.278651
42929	hsa-miR-25*	-0.439408	-0.187618	-0.0979853	-0.210466	-0.160711	-0.083598	-0.189401	-0.1164	-0.0436334	9	-0.241671	0.177013	-0.151592	0.0639236	-0.116478	0.072884	0.0900789	1.06443	0.453701	0.125193	1.09065	0.320622	0.0351136	1.02464	0.56446	0.320622
11097	hsa-miR-382	0.0238037	-0.0304563	-0.089795	-0.130667	NA	-0.0323654	0.0127059	0.117529	-0.100406	8	-0.0321492	0.0568183	-0.0815161	0.0695096	0.00994296	0.108993	-0.0493669	0.96636	0.442907	0.0420921	1.02961	0.584997	0.0914591	1.06545	0.380278	0.380278
46371	hsa-miR-664	0.317883	0.230947	0.459612	0.265012	0.326586	0.216333	0.308391	0.358517	0.178219	9	0.336148	0.115421	0.26931	0.055252	0.281709	0.0930633	-0.0668372	0.954729	0.416801	-0.0544389	0.962969	0.559371	0.0123983	1.00863	0.852396	0.416801
46424	hsa-miR-519e	-0.0199268	-0.0855692	-0.0478848	-0.173858	-0.0171974	0.0181478	-0.0393592	-0.064626	-0.155699	9	-0.051127	0.0329411	-0.057636	0.102191	-0.0865613	0.061193	-0.00650905	0.995498	0.921429	-0.0354343	0.975738	0.427048	-0.0289253	0.98015	0.695651	0.427048
21526	hsa-miRPlus-E1031	0.0168482	0.592132	0.461941	0.298936	0.230771	0.233969	0.233994	0.31023	0.299477	9	0.356973	0.301664	0.254559	0.0384654	0.281233	0.0412624	-0.102415	0.931472	0.590992	-0.07574	0.948855	0.688772	0.0266749	1.01866	0.458757	0.458757
42831	hsa-miR-28-5p	-0.171526	0.055316	-0.0277281	-0.0593357	0.0248798	0.0382808	-0.0321933	0.00314077	0.0579251	9	-0.0479795	0.114769	0.00127497	0.0529163	0.00962419	0.0454077	0.0492545	1.03473	0.536663	0.0576037	1.04074	0.464215	0.00834922	1.0058	0.845832	0.464215
46259	hsa-miR-885-5p	0.823504	0.749655	1.06006	0.858112	0.933954	0.734939	NA	0.900913	0.578619	8	0.87774	0.162154	0.842335	0.100441	0.739766	0.227896	-0.0354048	0.975758	0.763932	-0.137974	0.908795	0.477362	-0.102569	0.931373	0.521041	0.477362
46655	hsa-miRPlus-F1215	0.682008	0.598059	0.842903	0.66878	0.906374	0.662259	0.804021	0.608766	0.579055	9	0.707657	0.124421	0.745805	0.139096	0.663947	0.122214	0.0381478	1.02679	0.741176	-0.0437096	0.970157	0.68661	-0.0818574	0.94484	0.486525	0.486525
11260	hsa-miR-151-5p	-0.0246342	0.145443	0.116387	0.0788658	0.106278	0.189601	0.218922	0.0497165	0.0404098	9	0.0790653	0.090974	0.124915	0.0576723	0.103016	0.100485	0.0458497	1.03229	0.501869	0.0239508	1.01674	0.774839	-0.0218989	0.984935	0.759798	0.501869
46443	hsa-miR-193a-5p	-0.025214	0.0413346	0.102295	0.0426237	0.0315108	0.0920631	-0.004346	0.106221	0.110794	9	0.039472	0.063775	0.0553992	0.0322344	0.0708896	0.065196	0.0159272	1.0111	0.719112	0.0314176	1.02202	0.58286	0.0154904	1.01079	0.730897	0.58286
17842	hsa-miR-141*	1.07724	1.0412	1.2629	1.14223	NA	1.1556	1.24088	1.10351	0.941328	8	1.12711	0.118968	1.14891	0.00945128	1.09524	0.149948	0.0217975	1.01522	0.821956	-0.0318758	0.978148	0.787339	-0.0536733	0.96348	0.664206	0.664206
21498	hsa-miR-654-3p	0.248079	0.411562	0.55478	0.383693	0.406892	0.352537	0.362018	0.32009	0.473517	9	0.404807	0.153462	0.381041	0.0272741	0.385208	0.0792986	-0.0237666	0.983661	0.804749	-0.0195989	0.986507	0.853786	0.00416776	1.00289	0.935537	0.804749
17876	hsa-miR-125b-1*	0.137125	0.125132	0.171949	-0.135683	NA	-0.036901	NA	-0.0704467	-0.0969897
10944	hsa-miR-137	0.26962	0.276049	0.365126	NA	NA	0.240134	0.143257	0.266238	0.210395
42775	hsa-miR-187*	-0.517461	-0.591841	-0.709951	NA	NA	-0.116666	-0.654614	-0.724012	-0.643088
42490	hsa-miR-505*	0.443573	0.417057	0.402723	0.539113	NA	0.507773	NA	0.151625	0.0638867
42726	hsa-miR-671-5p	-0.0559091	NA	-0.117294	NA	0.0164087	-0.186568	-0.00635146	0.0589815	0.0243754
17852	hsa-miR-99a*	0.822516	0.804369	0.938015	0.806647	NA	0.880996	NA	0.828621	0.80386
46294	hsa-miRPlus-F1088	0.153495	0.199021	0.481884	0.201276	NA	0.0999044	NA	-0.104395	-0.156244
42742	hsa-let-7f-2*	0.359788	0.323657	0.398664	NA	NA	NA	0.359469	0.309127	0.210434
17942	hsa-miR-125a-3p	0.626289	0.599394	0.707364	0.498868	NA	0.435813	NA	0.340086	NA
17810	hsa-miR-29b-1*	0.972492	0.893279	0.913777	0.264998	NA	0.16008	NA	-0.0953646	NA
19595	hsa-miR-30a*	-0.44309	-0.292105	NA	NA	NA	-0.246985	0.3288	0.405743	0.39745
42738	hsa-miR-340*	0.223605	0.294214	0.224468	NA	NA	0.0353948	NA	-0.19631	-0.142593
42780	hsa-miRPlus-A1065	-0.118693	-0.368651	-0.468757	NA	NA	-0.500043	-0.348346	-0.234537	NA
46389	hsa-miRPlus-E1072	-0.303748	-0.324656	NA	NA	NA	-0.0985371	-0.737757	-0.659529	-0.658785
46767	hsa-miRPlus-E1129	-1.04351	-1.06417	-1.38936	NA	NA	-0.546889	NA	-0.11441	-0.0865122
46806	hsa-miR-1227	0.481619	NA	0.695852	0.518024	NA	0.484498	NA	0.364207	NA
46623	hsa-miR-1273	-0.839561	NA	-0.773091	NA	NA	-0.357521	NA	-0.841535	-0.985132
10942	hsa-miR-135b	0.970648	0.887043	1.08645	0.844599	NA	0.88027	NA	NA	NA
42512	hsa-miR-136*	-0.331647	NA	NA	NA	NA	-0.340845	0.373303	0.416617	0.447237
27546	hsa-miR-380	0.898285	0.932299	1.14181	0.893737	NA	NA	NA	0.856883	NA
11240	hsa-miR-409-3p	-0.281299	-0.223139	NA	NA	NA	0.0767362	-0.193948	-0.0891986	NA
42866	hsa-miR-451	1.26309	1.01868	0.625473	NA	NA	-0.963836	NA	-0.852138	NA
11121	hsa-miR-489	-0.496711	NA	NA	NA	NA	-0.362809	-0.566275	-0.45158	-0.479947
11134	hsa-miR-502-5p	NA	NA	0.367274	NA	NA	0.247081	0.715231	0.653567	0.471115
27549	hsa-miR-548d-3p	0.944563	0.900307	1.03691	0.805246	NA	0.837695	NA	NA	NA
30033	hsa-miR-877	0.0584614	NA	NA	0.194007	NA	0.214013	NA	-0.0196036	-0.125541
28047	hsa-miR-890	0.256096	0.337668	0.405039	NA	NA	NA	NA	0.245035	0.37226
46503	hsa-miRPlus-F1104	-0.30213	-0.519453	NA	NA	NA	-0.703754	NA	-0.413601	-0.291734
46298	hsa-miRPlus-F1180	0.424774	0.493903	0.727738	0.482001	0.543688	NA	NA	NA	NA
31867	hsa-miR-145*	-0.484684	NA	NA	NA	NA	-0.615324	NA	0.202326	0.131567
10990	hsa-miR-196a	0.374391	0.54856	0.559686	NA	NA	NA	NA	0.416475	NA
42460	hsa-miR-223*	0.931077	0.834246	1.15666	0.962395	NA	NA	NA	NA	NA
42713	hsa-miR-296-5p	0.723132	NA	0.737002	0.699197	NA	NA	NA	NA	0.615214
11104	hsa-miR-422a	0.463631	NA	NA	NA	NA	NA	0.560833	0.689058	0.622055
13179	hsa-miR-455-5p	0.268825	0.246689	0.315361	NA	NA	NA	NA	0.190048	NA
42446	hsa-miR-576-5p	0.394486	NA	0.344961	NA	NA	NA	NA	0.312165	0.239947
42593	hsa-miR-623	NA	NA	NA	0.502815	NA	NA	0.678465	0.780476	0.680207
46388	hsa-miRPlus-F1037	-1.12048	NA	-1.25597	NA	NA	NA	NA	-0.648901	-0.307291
46652	hsa-miRPlus-F1212	-0.860881	NA	NA	NA	NA	-0.630529	NA	-0.520936	-0.638525
42768	hsa-let-7f-1*	NA	0.395662	0.359926	NA	NA	NA	NA	0.120952	NA
42461	hsa-miR-146b-3p	NA	NA	NA	NA	NA	0.0183016	NA	-0.232009	-0.29929
27540	hsa-miR-198	NA	NA	NA	NA	NA	-0.29356	NA	0.160283	0.239423
42638	hsa-miR-23a*	0.488674	0.344071	0.379599	NA	NA	NA	NA	NA	NA
42912	hsa-miR-339-3p	NA	NA	-0.242283	NA	NA	-0.0985864	NA	-0.110527	NA
42910	hsa-miR-501-5p	NA	NA	NA	NA	NA	NA	0.557559	0.410444	0.528461
17272	hsa-miR-551a	NA	-0.299767	NA	NA	NA	NA	NA	-0.14561	-0.397349
17613	hsa-miR-645	NA	NA	0.0465982	NA	NA	-0.232416	NA	-0.0139884	NA
4040	hsa-miR-9	NA	0.852184	0.930549	0.921435	NA	NA	NA	NA	NA
42728	hsa-miR-92a	NA	NA	NA	NA	NA	0.0258121	NA	-0.0754113	-0.0728476
17891	hsa-miRPlus-C1005	0.078672	NA	NA	NA	NA	-0.234328	NA	0.0225927	NA
17932	hsa-miRPlus-C1089	NA	NA	NA	NA	NA	NA	0.373992	0.529414	0.437334
46886	hsa-miRPlus-E1081	NA	NA	NA	NA	NA	-0.439708	NA	-0.411358	-0.417508
42505	hsa-let-7d*	NA	NA	NA	NA	NA	0.300691	NA	0.251142	NA
19588	hsa-miR-17*	0.552195	NA	0.524835	NA	NA	NA	NA	NA	NA
11024	hsa-miR-223	NA	NA	0.297096	NA	NA	NA	NA	-0.1584	NA
42823	hsa-miR-27b*	0.337845	NA	NA	NA	NA	NA	NA	-0.0448012	NA
42477	hsa-miR-324-5p	NA	NA	NA	NA	NA	-0.168382	NA	-0.085972	NA
42552	hsa-miR-379*	NA	NA	NA	NA	NA	0.233429	NA	0.163958	NA
42784	hsa-miR-411*	NA	NA	NA	NA	NA	0.178637	NA	0.113229	NA
13183	hsa-miR-487a	NA	NA	NA	NA	NA	-0.465137	NA	-0.120252	NA
42703	hsa-miR-490-3p	NA	NA	NA	NA	NA	-0.22423	NA	-0.442597	NA
42847	hsa-miR-497	NA	NA	NA	NA	NA	NA	-0.556488	-0.459083	NA
11142	hsa-miR-510	NA	NA	NA	NA	NA	0.193656	NA	0.0625875	NA
42746	hsa-miR-647	NA	NA	NA	NA	NA	NA	NA	-0.48577	-0.430934
46829	hsa-miR-664*	NA	NA	NA	NA	NA	-0.137757	NA	0.12256	NA
46507	hsa-miR-921	NA	NA	NA	NA	NA	NA	NA	-0.786896	-0.78427
13147	hsa-miR-96	NA	0.536414	0.565177	NA	NA	NA	NA	NA	NA
17955	hsa-miRPlus-C1110	NA	NA	NA	NA	NA	NA	NA	-0.255402	-0.142019
46297	hsa-miRPlus-F1041	NA	NA	0.235857	NA	NA	NA	NA	-0.228586	NA
19583	hsa-miR-122	0.73216	NA	NA	NA	NA	NA	NA	NA	NA
46752	hsa-miR-1270	NA	NA	NA	NA	NA	NA	NA	-0.230125	NA
46363	hsa-miR-1272	NA	NA	NA	NA	NA	NA	NA	NA	-0.339512
42787	hsa-miR-130b*	NA	NA	NA	NA	NA	0.364476	NA	NA	NA
10937	hsa-miR-132	NA	NA	NA	NA	NA	0.196274	NA	NA	NA
42874	hsa-miR-16-2*	NA	0.414338	NA	NA	NA	NA	NA	NA	NA
11011	hsa-miR-211	NA	NA	0.9714	NA	NA	NA	NA	NA	NA
42957	hsa-miR-323-3p	NA	NA	NA	NA	NA	NA	NA	-0.68114	NA
42934	hsa-miR-345	NA	NA	NA	NA	NA	NA	NA	0.00248381	NA
46789	hsa-miR-513b	NA	NA	NA	NA	NA	NA	NA	NA	-0.356655
46703	hsa-miR-548e	NA	NA	NA	NA	NA	NA	NA	NA	-0.476107
42781	hsa-miR-551b*	NA	NA	NA	NA	NA	NA	NA	-0.433236	NA
17668	hsa-miR-552	NA	NA	NA	NA	NA	NA	NA	NA	-0.505652
17552	hsa-miR-617	NA	NA	NA	NA	NA	NA	NA	-0.145326	NA
17327	hsa-miR-630	NA	NA	NA	NA	NA	0.226995	NA	NA	NA
42932	hsa-miR-920	NA	NA	NA	NA	NA	-0.0762721	NA	NA	NA
46638	hsa-miRPlus-E1015	NA	NA	-0.217636	NA	NA	NA	NA	NA	NA
46755	hsa-miRPlus-E1026	NA	NA	NA	NA	NA	NA	NA	NA	-0.312118
46770	hsa-miRPlus-E1029	NA	NA	NA	NA	NA	NA	NA	-0.836638	NA
21576	hsa-miRPlus-E1086	NA	NA	NA	NA	NA	0.101479	NA	NA	NA
46350	hsa-miRPlus-E1189	NA	NA	NA	NA	NA	NA	NA	-0.496143	NA
46516	hsa-miRPlus-E1192	NA	NA	NA	NA	NA	-0.62875	NA	NA	NA
46772	hsa-miRPlus-F1032	NA	NA	NA	NA	NA	NA	NA	-0.767611	NA
46296	hsa-miRPlus-F1036	NA	NA	NA	NA	NA	NA	NA	-0.377827	NA
46700	hsa-miRPlus-F1091	NA	NA	NA	NA	NA	-0.723252	NA	NA	NA
46601	hsa-miRPlus-F1163	NA	NA	0.728008	NA	NA	NA	NA	NA	NA
42653	hsa-let-7c*	NA	NA	NA	NA	NA	NA	NA	NA	NA
42743	hsa-let-7e*	NA	NA	NA	NA	NA	NA	NA	NA	NA
42778	hsa-let-7g*	NA	NA	NA	NA	NA	NA	NA	NA	NA
42534	hsa-let-7i*	NA	NA	NA	NA	NA	NA	NA	NA	NA
42563	hsa-miR-100*	NA	NA	NA	NA	NA	NA	NA	NA	NA
17935	hsa-miR-101*	NA	NA	NA	NA	NA	NA	NA	NA	NA
42562	hsa-miR-105*	NA	NA	NA	NA	NA	NA	NA	NA	NA
42508	hsa-miR-106a*	NA	NA	NA	NA	NA	NA	NA	NA	NA
28019	hsa-miR-10a*	NA	NA	NA	NA	NA	NA	NA	NA	NA
42969	hsa-miR-10b*	NA	NA	NA	NA	NA	NA	NA	NA	NA
46822	hsa-miR-1178	NA	NA	NA	NA	NA	NA	NA	NA	NA
46735	hsa-miR-1179	NA	NA	NA	NA	NA	NA	NA	NA	NA
42848	hsa-miR-1180	NA	NA	NA	NA	NA	NA	NA	NA	NA
46675	hsa-miR-1181	NA	NA	NA	NA	NA	NA	NA	NA	NA
46738	hsa-miR-1182	NA	NA	NA	NA	NA	NA	NA	NA	NA
46880	hsa-miR-1183	NA	NA	NA	NA	NA	NA	NA	NA	NA
46419	hsa-miR-1185	NA	NA	NA	NA	NA	NA	NA	NA	NA
46617	hsa-miR-1197	NA	NA	NA	NA	NA	NA	NA	NA	NA
46272	hsa-miR-1200	NA	NA	NA	NA	NA	NA	NA	NA	NA
46832	hsa-miR-1202	NA	NA	NA	NA	NA	NA	NA	NA	NA
46411	hsa-miR-1203	NA	NA	NA	NA	NA	NA	NA	NA	NA
46791	hsa-miR-1204	NA	NA	NA	NA	NA	NA	NA	NA	NA
46860	hsa-miR-1205	NA	NA	NA	NA	NA	NA	NA	NA	NA
46779	hsa-miR-1206	NA	NA	NA	NA	NA	NA	NA	NA	NA
46345	hsa-miR-1207-3p	NA	NA	NA	NA	NA	NA	NA	NA	NA
46565	hsa-miR-1207-5p	NA	NA	NA	NA	NA	NA	NA	NA	NA
46766	hsa-miR-1208	NA	NA	NA	NA	NA	NA	NA	NA	NA
42551	hsa-miR-122*	NA	NA	NA	NA	NA	NA	NA	NA	NA
46800	hsa-miR-1224-3p	NA	NA	NA	NA	NA	NA	NA	NA	NA
46462	hsa-miR-1224-5p	NA	NA	NA	NA	NA	NA	NA	NA	NA
46684	hsa-miR-1225-3p	NA	NA	NA	NA	NA	NA	NA	NA	NA
46541	hsa-miR-1225-5p	NA	NA	NA	NA	NA	NA	NA	NA	NA
46309	hsa-miR-1226	NA	NA	NA	NA	NA	NA	NA	NA	NA
46246	hsa-miR-1226*	NA	NA	NA	NA	NA	NA	NA	NA	NA
46695	hsa-miR-1228	NA	NA	NA	NA	NA	NA	NA	NA	NA
46222	hsa-miR-1228*	NA	NA	NA	NA	NA	NA	NA	NA	NA
46689	hsa-miR-1229	NA	NA	NA	NA	NA	NA	NA	NA	NA
46531	hsa-miR-1231	NA	NA	NA	NA	NA	NA	NA	NA	NA
46326	hsa-miR-1233	NA	NA	NA	NA	NA	NA	NA	NA	NA
46696	hsa-miR-1234	NA	NA	NA	NA	NA	NA	NA	NA	NA
46850	hsa-miR-1237	NA	NA	NA	NA	NA	NA	NA	NA	NA
46690	hsa-miR-1238	NA	NA	NA	NA	NA	NA	NA	NA	NA
14328	hsa-miR-124	NA	NA	NA	NA	NA	NA	NA	NA	NA
42898	hsa-miR-124*	NA	NA	NA	NA	NA	NA	NA	NA	NA
46439	hsa-miR-1243	NA	NA	NA	NA	NA	NA	NA	NA	NA
46404	hsa-miR-1244	NA	NA	NA	NA	NA	NA	NA	NA	NA
46321	hsa-miR-1245	NA	NA	NA	NA	NA	NA	NA	NA	NA
46589	hsa-miR-1247	NA	NA	NA	NA	NA	NA	NA	NA	NA
46214	hsa-miR-1250	NA	NA	NA	NA	NA	NA	NA	NA	NA
46275	hsa-miR-1251	NA	NA	NA	NA	NA	NA	NA	NA	NA
46924	hsa-miR-1252	NA	NA	NA	NA	NA	NA	NA	NA	NA
46707	hsa-miR-1253	NA	NA	NA	NA	NA	NA	NA	NA	NA
46750	hsa-miR-1254	NA	NA	NA	NA	NA	NA	NA	NA	NA
46402	hsa-miR-1255b	NA	NA	NA	NA	NA	NA	NA	NA	NA
46717	hsa-miR-1256	NA	NA	NA	NA	NA	NA	NA	NA	NA
46640	hsa-miR-1257	NA	NA	NA	NA	NA	NA	NA	NA	NA
46869	hsa-miR-1258	NA	NA	NA	NA	NA	NA	NA	NA	NA
42845	hsa-miR-125b-2*	NA	NA	NA	NA	NA	NA	NA	NA	NA
4610	hsa-miR-126	NA	NA	NA	NA	NA	NA	NA	NA	NA
33596	hsa-miR-126*	NA	NA	NA	NA	NA	NA	NA	NA	NA
46872	hsa-miR-1262	NA	NA	NA	NA	NA	NA	NA	NA	NA
46747	hsa-miR-1263	NA	NA	NA	NA	NA	NA	NA	NA	NA
46517	hsa-miR-1266	NA	NA	NA	NA	NA	NA	NA	NA	NA
46633	hsa-miR-1267	NA	NA	NA	NA	NA	NA	NA	NA	NA
46558	hsa-miR-1268	NA	NA	NA	NA	NA	NA	NA	NA	NA
46746	hsa-miR-1269	NA	NA	NA	NA	NA	NA	NA	NA	NA
46627	hsa-miR-1271	NA	NA	NA	NA	NA	NA	NA	NA	NA
42692	hsa-miR-127-5p	NA	NA	NA	NA	NA	NA	NA	NA	NA
46642	hsa-miR-1276	NA	NA	NA	NA	NA	NA	NA	NA	NA
46925	hsa-miR-1277	NA	NA	NA	NA	NA	NA	NA	NA	NA
46361	hsa-miR-1278	NA	NA	NA	NA	NA	NA	NA	NA	NA
45775	hsa-miR-1279	NA	NA	NA	NA	NA	NA	NA	NA	NA
46368	hsa-miR-1282	NA	NA	NA	NA	NA	NA	NA	NA	NA
46367	hsa-miR-1283	NA	NA	NA	NA	NA	NA	NA	NA	NA
46295	hsa-miR-1286	NA	NA	NA	NA	NA	NA	NA	NA	NA
46440	hsa-miR-1287	NA	NA	NA	NA	NA	NA	NA	NA	NA
46606	hsa-miR-1288	NA	NA	NA	NA	NA	NA	NA	NA	NA
46340	hsa-miR-1289	NA	NA	NA	NA	NA	NA	NA	NA	NA
46281	hsa-miR-1291	NA	NA	NA	NA	NA	NA	NA	NA	NA
45936	hsa-miR-1292	NA	NA	NA	NA	NA	NA	NA	NA	NA
46416	hsa-miR-1293	NA	NA	NA	NA	NA	NA	NA	NA	NA
42583	hsa-miR-129-3p	NA	NA	NA	NA	NA	NA	NA	NA	NA
46661	hsa-miR-1294	NA	NA	NA	NA	NA	NA	NA	NA	NA
46741	hsa-miR-1295	NA	NA	NA	NA	NA	NA	NA	NA	NA
42710	hsa-miR-1296	NA	NA	NA	NA	NA	NA	NA	NA	NA
46381	hsa-miR-1298	NA	NA	NA	NA	NA	NA	NA	NA	NA
46366	hsa-miR-1300	NA	NA	NA	NA	NA	NA	NA	NA	NA
46215	hsa-miR-1301	NA	NA	NA	NA	NA	NA	NA	NA	NA
46796	hsa-miR-1302	NA	NA	NA	NA	NA	NA	NA	NA	NA
46625	hsa-miR-1303	NA	NA	NA	NA	NA	NA	NA	NA	NA
46501	hsa-miR-1305	NA	NA	NA	NA	NA	NA	NA	NA	NA
46223	hsa-miR-1306	NA	NA	NA	NA	NA	NA	NA	NA	NA
42681	hsa-miR-1307	NA	NA	NA	NA	NA	NA	NA	NA	NA
42718	hsa-miR-130a*	NA	NA	NA	NA	NA	NA	NA	NA	NA
17808	hsa-miR-132*	NA	NA	NA	NA	NA	NA	NA	NA	NA
46408	hsa-miR-1322	NA	NA	NA	NA	NA	NA	NA	NA	NA
46614	hsa-miR-1323	NA	NA	NA	NA	NA	NA	NA	NA	NA
46647	hsa-miR-1324	NA	NA	NA	NA	NA	NA	NA	NA	NA
42942	hsa-miR-134	NA	NA	NA	NA	NA	NA	NA	NA	NA
42839	hsa-miR-135a	NA	NA	NA	NA	NA	NA	NA	NA	NA
42609	hsa-miR-135a*	NA	NA	NA	NA	NA	NA	NA	NA	NA
42615	hsa-miR-135b*	NA	NA	NA	NA	NA	NA	NA	NA	NA
42454	hsa-miR-138-2*	NA	NA	NA	NA	NA	NA	NA	NA	NA
42451	hsa-miR-139-3p	NA	NA	NA	NA	NA	NA	NA	NA	NA
27542	hsa-miR-139-5p	NA	NA	NA	NA	NA	NA	NA	NA	NA
10946	hsa-miR-141	NA	NA	NA	NA	NA	NA	NA	NA	NA
19015	hsa-miR-142-5p	NA	NA	NA	NA	NA	NA	NA	NA	NA
46467	hsa-miR-143*	NA	NA	NA	NA	NA	NA	NA	NA	NA
29802	hsa-miR-144	NA	NA	NA	NA	NA	NA	NA	NA	NA
42660	hsa-miR-144*	NA	NA	NA	NA	NA	NA	NA	NA	NA
42641	hsa-miR-145	NA	NA	NA	NA	NA	NA	NA	NA	NA
46584	hsa-miR-1468	NA	NA	NA	NA	NA	NA	NA	NA	NA
10952	hsa-miR-146a	NA	NA	NA	NA	NA	NA	NA	NA	NA
42657	hsa-miR-146a*	NA	NA	NA	NA	NA	NA	NA	NA	NA
10306	hsa-miR-146b-5p	NA	NA	NA	NA	NA	NA	NA	NA	NA
10954	hsa-miR-147	NA	NA	NA	NA	NA	NA	NA	NA	NA
17411	hsa-miR-147b	NA	NA	NA	NA	NA	NA	NA	NA	NA
10955	hsa-miR-148a	NA	NA	NA	NA	NA	NA	NA	NA	NA
17872	hsa-miR-148a*	NA	NA	NA	NA	NA	NA	NA	NA	NA
42850	hsa-miR-150*	NA	NA	NA	NA	NA	NA	NA	NA	NA
42599	hsa-miR-153	NA	NA	NA	NA	NA	NA	NA	NA	NA
46515	hsa-miR-1537	NA	NA	NA	NA	NA	NA	NA	NA	NA
46616	hsa-miR-154	NA	NA	NA	NA	NA	NA	NA	NA	NA
42572	hsa-miR-154*	NA	NA	NA	NA	NA	NA	NA	NA	NA
42949	hsa-miR-155*	NA	NA	NA	NA	NA	NA	NA	NA	NA
42789	hsa-miR-15a*	NA	NA	NA	NA	NA	NA	NA	NA	NA
17902	hsa-miR-15b*	NA	NA	NA	NA	NA	NA	NA	NA	NA
17936	hsa-miR-16-1*	NA	NA	NA	NA	NA	NA	NA	NA	NA
11013	hsa-miR-181a*	NA	NA	NA	NA	NA	NA	NA	NA	NA
42496	hsa-miR-181c	NA	NA	NA	NA	NA	NA	NA	NA	NA
42634	hsa-miR-181c*	NA	NA	NA	NA	NA	NA	NA	NA	NA
42840	hsa-miR-181d	NA	NA	NA	NA	NA	NA	NA	NA	NA
10975	hsa-miR-182	NA	NA	NA	NA	NA	NA	NA	NA	NA
10976	hsa-miR-182*	NA	NA	NA	NA	NA	NA	NA	NA	NA
46266	hsa-miR-1825	NA	NA	NA	NA	NA	NA	NA	NA	NA
42614	hsa-miR-186*	NA	NA	NA	NA	NA	NA	NA	NA	NA
27539	hsa-miR-187	NA	NA	NA	NA	NA	NA	NA	NA	NA
42786	hsa-miR-188-3p	NA	NA	NA	NA	NA	NA	NA	NA	NA
42620	hsa-miR-188-5p	NA	NA	NA	NA	NA	NA	NA	NA	NA
13178	hsa-miR-18a*	NA	NA	NA	NA	NA	NA	NA	NA	NA
46362	hsa-miR-18b*	NA	NA	NA	NA	NA	NA	NA	NA	NA
32731	hsa-miR-190b	NA	NA	NA	NA	NA	NA	NA	NA	NA
42705	hsa-miR-191*	NA	NA	NA	NA	NA	NA	NA	NA	NA
17732	hsa-miR-192	NA	NA	NA	NA	NA	NA	NA	NA	NA
17946	hsa-miR-192*	NA	NA	NA	NA	NA	NA	NA	NA	NA
10988	hsa-miR-194	NA	NA	NA	NA	NA	NA	NA	NA	NA
42570	hsa-miR-194*	NA	NA	NA	NA	NA	NA	NA	NA	NA
42723	hsa-miR-195*	NA	NA	NA	NA	NA	NA	NA	NA	NA
10991	hsa-miR-196b	NA	NA	NA	NA	NA	NA	NA	NA	NA
19591	hsa-miR-199b-5p	NA	NA	NA	NA	NA	NA	NA	NA	NA
42549	hsa-miR-19a*	NA	NA	NA	NA	NA	NA	NA	NA	NA
17883	hsa-miR-19b-1*	NA	NA	NA	NA	NA	NA	NA	NA	NA
42918	hsa-miR-19b-2*	NA	NA	NA	NA	NA	NA	NA	NA	NA
11000	hsa-miR-200a	NA	NA	NA	NA	NA	NA	NA	NA	NA
13127	hsa-miR-200a*	NA	NA	NA	NA	NA	NA	NA	NA	NA
18900	hsa-miR-200b	NA	NA	NA	NA	NA	NA	NA	NA	NA
17859	hsa-miR-200b*	NA	NA	NA	NA	NA	NA	NA	NA	NA
17427	hsa-miR-200c	NA	NA	NA	NA	NA	NA	NA	NA	NA
17851	hsa-miR-200c*	NA	NA	NA	NA	NA	NA	NA	NA	NA
42590	hsa-miR-202*	NA	NA	NA	NA	NA	NA	NA	NA	NA
11004	hsa-miR-203	NA	NA	NA	NA	NA	NA	NA	NA	NA
46917	hsa-miR-205	NA	NA	NA	NA	NA	NA	NA	NA	NA
42555	hsa-miR-208b	NA	NA	NA	NA	NA	NA	NA	NA	NA
42663	hsa-miR-20a*	NA	NA	NA	NA	NA	NA	NA	NA	NA
42627	hsa-miR-212	NA	NA	NA	NA	NA	NA	NA	NA	NA
42560	hsa-miR-214*	NA	NA	NA	NA	NA	NA	NA	NA	NA
11015	hsa-miR-215	NA	NA	NA	NA	NA	NA	NA	NA	NA
42553	hsa-miR-216a	NA	NA	NA	NA	NA	NA	NA	NA	NA
17849	hsa-miR-216b	NA	NA	NA	NA	NA	NA	NA	NA	NA
19016	hsa-miR-217	NA	NA	NA	NA	NA	NA	NA	NA	NA
11018	hsa-miR-218	NA	NA	NA	NA	NA	NA	NA	NA	NA
42941	hsa-miR-218-1*	NA	NA	NA	NA	NA	NA	NA	NA	NA
42815	hsa-miR-218-2*	NA	NA	NA	NA	NA	NA	NA	NA	NA
21702	hsa-miR-219-1-3p	NA	NA	NA	NA	NA	NA	NA	NA	NA
42834	hsa-miR-219-2-3p	NA	NA	NA	NA	NA	NA	NA	NA	NA
42509	hsa-miR-219-5p	NA	NA	NA	NA	NA	NA	NA	NA	NA
11021	hsa-miR-220a	NA	NA	NA	NA	NA	NA	NA	NA	NA
42662	hsa-miR-220c	NA	NA	NA	NA	NA	NA	NA	NA	NA
42473	hsa-miR-224	NA	NA	NA	NA	NA	NA	NA	NA	NA
42602	hsa-miR-23b*	NA	NA	NA	NA	NA	NA	NA	NA	NA
42628	hsa-miR-26a-1*	NA	NA	NA	NA	NA	NA	NA	NA	NA
42666	hsa-miR-26a-2*	NA	NA	NA	NA	NA	NA	NA	NA	NA
42523	hsa-miR-26b*	NA	NA	NA	NA	NA	NA	NA	NA	NA
17818	hsa-miR-27a*	NA	NA	NA	NA	NA	NA	NA	NA	NA
17940	hsa-miR-28-3p	NA	NA	NA	NA	NA	NA	NA	NA	NA
42528	hsa-miR-296-3p	NA	NA	NA	NA	NA	NA	NA	NA	NA
6880	hsa-miR-297	NA	NA	NA	NA	NA	NA	NA	NA	NA
46264	hsa-miR-298	NA	NA	NA	NA	NA	NA	NA	NA	NA
42792	hsa-miR-29b-2*	NA	NA	NA	NA	NA	NA	NA	NA	NA
14300	hsa-miR-29c*	NA	NA	NA	NA	NA	NA	NA	NA	NA
11222	hsa-miR-302a	NA	NA	NA	NA	NA	NA	NA	NA	NA
42541	hsa-miR-302a*	NA	NA	NA	NA	NA	NA	NA	NA	NA
11043	hsa-miR-302b	NA	NA	NA	NA	NA	NA	NA	NA	NA
42667	hsa-miR-302b*	NA	NA	NA	NA	NA	NA	NA	NA	NA
11044	hsa-miR-302c	NA	NA	NA	NA	NA	NA	NA	NA	NA
27838	hsa-miR-302d	NA	NA	NA	NA	NA	NA	NA	NA	NA
46729	hsa-miR-302d*	NA	NA	NA	NA	NA	NA	NA	NA	NA
45764	hsa-miR-302e	NA	NA	NA	NA	NA	NA	NA	NA	NA
45745	hsa-miR-302f	NA	NA	NA	NA	NA	NA	NA	NA	NA
46356	hsa-miR-30b*	NA	NA	NA	NA	NA	NA	NA	NA	NA
42702	hsa-miR-30c-1*	NA	NA	NA	NA	NA	NA	NA	NA	NA
46626	hsa-miR-30c-2*	NA	NA	NA	NA	NA	NA	NA	NA	NA
17853	hsa-miR-30d*	NA	NA	NA	NA	NA	NA	NA	NA	NA
42457	hsa-miR-323-5p	NA	NA	NA	NA	NA	NA	NA	NA	NA
42719	hsa-miR-324-3p	NA	NA	NA	NA	NA	NA	NA	NA	NA
11058	hsa-miR-325	NA	NA	NA	NA	NA	NA	NA	NA	NA
42693	hsa-miR-326	NA	NA	NA	NA	NA	NA	NA	NA	NA
46261	hsa-miR-328	NA	NA	NA	NA	NA	NA	NA	NA	NA
11061	hsa-miR-329	NA	NA	NA	NA	NA	NA	NA	NA	NA
11063	hsa-miR-330-3p	NA	NA	NA	NA	NA	NA	NA	NA	NA
42875	hsa-miR-330-5p	NA	NA	NA	NA	NA	NA	NA	NA	NA
17866	hsa-miR-331-5p	NA	NA	NA	NA	NA	NA	NA	NA	NA
42592	hsa-miR-338-3p	NA	NA	NA	NA	NA	NA	NA	NA	NA
42924	hsa-miR-33a*	NA	NA	NA	NA	NA	NA	NA	NA	NA
42715	hsa-miR-33b	NA	NA	NA	NA	NA	NA	NA	NA	NA
42928	hsa-miR-33b*	NA	NA	NA	NA	NA	NA	NA	NA	NA
42576	hsa-miR-342-5p	NA	NA	NA	NA	NA	NA	NA	NA	NA
42759	hsa-miR-346	NA	NA	NA	NA	NA	NA	NA	NA	NA
46299	hsa-miR-34a*	NA	NA	NA	NA	NA	NA	NA	NA	NA
42729	hsa-miR-34c-3p	NA	NA	NA	NA	NA	NA	NA	NA	NA
42577	hsa-miR-361-3p	NA	NA	NA	NA	NA	NA	NA	NA	NA
11077	hsa-miR-363	NA	NA	NA	NA	NA	NA	NA	NA	NA
14280	hsa-miR-367	NA	NA	NA	NA	NA	NA	NA	NA	NA
42517	hsa-miR-367*	NA	NA	NA	NA	NA	NA	NA	NA	NA
13145	hsa-miR-369-5p	NA	NA	NA	NA	NA	NA	NA	NA	NA
42967	hsa-miR-370	NA	NA	NA	NA	NA	NA	NA	NA	NA
11083	hsa-miR-371-3p	NA	NA	NA	NA	NA	NA	NA	NA	NA
46646	hsa-miR-371-5p	NA	NA	NA	NA	NA	NA	NA	NA	NA
11084	hsa-miR-372	NA	NA	NA	NA	NA	NA	NA	NA	NA
11085	hsa-miR-373	NA	NA	NA	NA	NA	NA	NA	NA	NA
27545	hsa-miR-373*	NA	NA	NA	NA	NA	NA	NA	NA	NA
29577	hsa-miR-374a*	NA	NA	NA	NA	NA	NA	NA	NA	NA
46918	hsa-miR-375	NA	NA	NA	NA	NA	NA	NA	NA	NA
42899	hsa-miR-377*	NA	NA	NA	NA	NA	NA	NA	NA	NA
11092	hsa-miR-378*	NA	NA	NA	NA	NA	NA	NA	NA	NA
13170	hsa-miR-380*	NA	NA	NA	NA	NA	NA	NA	NA	NA
11098	hsa-miR-383	NA	NA	NA	NA	NA	NA	NA	NA	NA
42580	hsa-miR-384	NA	NA	NA	NA	NA	NA	NA	NA	NA
42925	hsa-miR-409-5p	NA	NA	NA	NA	NA	NA	NA	NA	NA
11102	hsa-miR-410	NA	NA	NA	NA	NA	NA	NA	NA	NA
42764	hsa-miR-412	NA	NA	NA	NA	NA	NA	NA	NA	NA
17474	hsa-miR-421	NA	NA	NA	NA	NA	NA	NA	NA	NA
11108	hsa-miR-425*	NA	NA	NA	NA	NA	NA	NA	NA	NA
13171	hsa-miR-429	NA	NA	NA	NA	NA	NA	NA	NA	NA
42612	hsa-miR-431	NA	NA	NA	NA	NA	NA	NA	NA	NA
42674	hsa-miR-431*	NA	NA	NA	NA	NA	NA	NA	NA	NA
11111	hsa-miR-432	NA	NA	NA	NA	NA	NA	NA	NA	NA
42584	hsa-miR-432*	NA	NA	NA	NA	NA	NA	NA	NA	NA
42853	hsa-miR-433	NA	NA	NA	NA	NA	NA	NA	NA	NA
11113	hsa-miR-448	NA	NA	NA	NA	NA	NA	NA	NA	NA
11114	hsa-miR-449a	NA	NA	NA	NA	NA	NA	NA	NA	NA
33668	hsa-miR-449b	NA	NA	NA	NA	NA	NA	NA	NA	NA
42892	hsa-miR-450b-3p	NA	NA	NA	NA	NA	NA	NA	NA	NA
29379	hsa-miR-452	NA	NA	NA	NA	NA	NA	NA	NA	NA
42598	hsa-miR-452*	NA	NA	NA	NA	NA	NA	NA	NA	NA
42672	hsa-miR-453	NA	NA	NA	NA	NA	NA	NA	NA	NA
28520	hsa-miR-454*	NA	NA	NA	NA	NA	NA	NA	NA	NA
42480	hsa-miR-485-5p	NA	NA	NA	NA	NA	NA	NA	NA	NA
42946	hsa-miR-486-3p	NA	NA	NA	NA	NA	NA	NA	NA	NA
42704	hsa-miR-488	NA	NA	NA	NA	NA	NA	NA	NA	NA
11120	hsa-miR-488*	NA	NA	NA	NA	NA	NA	NA	NA	NA
17822	hsa-miR-490-5p	NA	NA	NA	NA	NA	NA	NA	NA	NA
11123	hsa-miR-491-5p	NA	NA	NA	NA	NA	NA	NA	NA	NA
42661	hsa-miR-492	NA	NA	NA	NA	NA	NA	NA	NA	NA
14270	hsa-miR-493	NA	NA	NA	NA	NA	NA	NA	NA	NA
11128	hsa-miR-496	NA	NA	NA	NA	NA	NA	NA	NA	NA
42558	hsa-miR-497*	NA	NA	NA	NA	NA	NA	NA	NA	NA
17831	hsa-miR-499-3p	NA	NA	NA	NA	NA	NA	NA	NA	NA
14313	hsa-miR-499-5p	NA	NA	NA	NA	NA	NA	NA	NA	NA
42578	hsa-miR-501-3p	NA	NA	NA	NA	NA	NA	NA	NA	NA
28480	hsa-miR-504	NA	NA	NA	NA	NA	NA	NA	NA	NA
42669	hsa-miR-505	NA	NA	NA	NA	NA	NA	NA	NA	NA
11138	hsa-miR-506	NA	NA	NA	NA	NA	NA	NA	NA	NA
11139	hsa-miR-507	NA	NA	NA	NA	NA	NA	NA	NA	NA
11140	hsa-miR-508-3p	NA	NA	NA	NA	NA	NA	NA	NA	NA
42812	hsa-miR-508-5p	NA	NA	NA	NA	NA	NA	NA	NA	NA
11141	hsa-miR-509-3p	NA	NA	NA	NA	NA	NA	NA	NA	NA
27229	hsa-miR-511	NA	NA	NA	NA	NA	NA	NA	NA	NA
11144	hsa-miR-512-3p	NA	NA	NA	NA	NA	NA	NA	NA	NA
42930	hsa-miR-512-5p	NA	NA	NA	NA	NA	NA	NA	NA	NA
42960	hsa-miR-513a-3p	NA	NA	NA	NA	NA	NA	NA	NA	NA
46398	hsa-miR-513c	NA	NA	NA	NA	NA	NA	NA	NA	NA
42959	hsa-miR-514	NA	NA	NA	NA	NA	NA	NA	NA	NA
11148	hsa-miR-515-3p	NA	NA	NA	NA	NA	NA	NA	NA	NA
11149	hsa-miR-515-5p	NA	NA	NA	NA	NA	NA	NA	NA	NA
11150	hsa-miR-516b*/hsa-miR-516a-3p	NA	NA	NA	NA	NA	NA	NA	NA	NA
13130	hsa-miR-517*	NA	NA	NA	NA	NA	NA	NA	NA	NA
42484	hsa-miR-517a	NA	NA	NA	NA	NA	NA	NA	NA	NA
42450	hsa-miR-517b	NA	NA	NA	NA	NA	NA	NA	NA	NA
11154	hsa-miR-517c	NA	NA	NA	NA	NA	NA	NA	NA	NA
11155	hsa-miR-518a-3p	NA	NA	NA	NA	NA	NA	NA	NA	NA
42643	hsa-miR-518b	NA	NA	NA	NA	NA	NA	NA	NA	NA
42559	hsa-miR-518c	NA	NA	NA	NA	NA	NA	NA	NA	NA
46236	hsa-miR-518c*	NA	NA	NA	NA	NA	NA	NA	NA	NA
11158	hsa-miR-518d-3p	NA	NA	NA	NA	NA	NA	NA	NA	NA
11159	hsa-miR-518e	NA	NA	NA	NA	NA	NA	NA	NA	NA
42857	hsa-miR-518f	NA	NA	NA	NA	NA	NA	NA	NA	NA
42688	hsa-miR-518f*	NA	NA	NA	NA	NA	NA	NA	NA	NA
42561	hsa-miR-519a	NA	NA	NA	NA	NA	NA	NA	NA	NA
11162	hsa-miR-519b-3p	NA	NA	NA	NA	NA	NA	NA	NA	NA
10482	hsa-miR-519c-3p	NA	NA	NA	NA	NA	NA	NA	NA	NA
11165	hsa-miR-520a-3p	NA	NA	NA	NA	NA	NA	NA	NA	NA
13133	hsa-miR-520a-5p	NA	NA	NA	NA	NA	NA	NA	NA	NA
11166	hsa-miR-520b	NA	NA	NA	NA	NA	NA	NA	NA	NA
42495	hsa-miR-520c-3p	NA	NA	NA	NA	NA	NA	NA	NA	NA
11168	hsa-miR-520d-3p	NA	NA	NA	NA	NA	NA	NA	NA	NA
11169	hsa-miR-520e	NA	NA	NA	NA	NA	NA	NA	NA	NA
42455	hsa-miR-520f	NA	NA	NA	NA	NA	NA	NA	NA	NA
42597	hsa-miR-520g	NA	NA	NA	NA	NA	NA	NA	NA	NA
13146	hsa-miR-520h	NA	NA	NA	NA	NA	NA	NA	NA	NA
11171	hsa-miR-521	NA	NA	NA	NA	NA	NA	NA	NA	NA
42483	hsa-miR-522	NA	NA	NA	NA	NA	NA	NA	NA	NA
42890	hsa-miR-523	NA	NA	NA	NA	NA	NA	NA	NA	NA
31349	hsa-miR-524-3p	NA	NA	NA	NA	NA	NA	NA	NA	NA
46235	hsa-miR-524-5p	NA	NA	NA	NA	NA	NA	NA	NA	NA
46495	hsa-miR-525-3p	NA	NA	NA	NA	NA	NA	NA	NA	NA
42833	hsa-miR-526a/hsa-miR-520c-5p/hsa-miR-518d-5p	NA	NA	NA	NA	NA	NA	NA	NA	NA
46744	hsa-miR-526b	NA	NA	NA	NA	NA	NA	NA	NA	NA
46758	hsa-miR-526b*	NA	NA	NA	NA	NA	NA	NA	NA	NA
14271	hsa-miR-539	NA	NA	NA	NA	NA	NA	NA	NA	NA
42635	hsa-miR-541	NA	NA	NA	NA	NA	NA	NA	NA	NA
42617	hsa-miR-541*	NA	NA	NA	NA	NA	NA	NA	NA	NA
42470	hsa-miR-543	NA	NA	NA	NA	NA	NA	NA	NA	NA
33043	hsa-miR-544	NA	NA	NA	NA	NA	NA	NA	NA	NA
33728	hsa-miR-545	NA	NA	NA	NA	NA	NA	NA	NA	NA
42956	hsa-miR-545*	NA	NA	NA	NA	NA	NA	NA	NA	NA
17535	hsa-miR-548a-3p	NA	NA	NA	NA	NA	NA	NA	NA	NA
30493	hsa-miR-548a-5p	NA	NA	NA	NA	NA	NA	NA	NA	NA
17298	hsa-miR-548b-3p	NA	NA	NA	NA	NA	NA	NA	NA	NA
42791	hsa-miR-548b-5p	NA	NA	NA	NA	NA	NA	NA	NA	NA
33718	hsa-miR-548c-3p	NA	NA	NA	NA	NA	NA	NA	NA	NA
42777	hsa-miR-548c-5p	NA	NA	NA	NA	NA	NA	NA	NA	NA
42756	hsa-miR-548d-5p	NA	NA	NA	NA	NA	NA	NA	NA	NA
45736	hsa-miR-548f	NA	NA	NA	NA	NA	NA	NA	NA	NA
46940	hsa-miR-548g	NA	NA	NA	NA	NA	NA	NA	NA	NA
46414	hsa-miR-548h	NA	NA	NA	NA	NA	NA	NA	NA	NA
46704	hsa-miR-548i	NA	NA	NA	NA	NA	NA	NA	NA	NA
46592	hsa-miR-548j	NA	NA	NA	NA	NA	NA	NA	NA	NA
46705	hsa-miR-548k	NA	NA	NA	NA	NA	NA	NA	NA	NA
46415	hsa-miR-548l	NA	NA	NA	NA	NA	NA	NA	NA	NA
46335	hsa-miR-548m	NA	NA	NA	NA	NA	NA	NA	NA	NA
46929	hsa-miR-548n	NA	NA	NA	NA	NA	NA	NA	NA	NA
46450	hsa-miR-548o	NA	NA	NA	NA	NA	NA	NA	NA	NA
46355	hsa-miR-548p	NA	NA	NA	NA	NA	NA	NA	NA	NA
17660	hsa-miR-550*	NA	NA	NA	NA	NA	NA	NA	NA	NA
29460	hsa-miR-553	NA	NA	NA	NA	NA	NA	NA	NA	NA
42766	hsa-miR-554	NA	NA	NA	NA	NA	NA	NA	NA	NA
17612	hsa-miR-555	NA	NA	NA	NA	NA	NA	NA	NA	NA
42447	hsa-miR-556-3p	NA	NA	NA	NA	NA	NA	NA	NA	NA
42955	hsa-miR-556-5p	NA	NA	NA	NA	NA	NA	NA	NA	NA
42760	hsa-miR-557	NA	NA	NA	NA	NA	NA	NA	NA	NA
17652	hsa-miR-558	NA	NA	NA	NA	NA	NA	NA	NA	NA
31076	hsa-miR-559	NA	NA	NA	NA	NA	NA	NA	NA	NA
31517	hsa-miR-561	NA	NA	NA	NA	NA	NA	NA	NA	NA
17536	hsa-miR-562	NA	NA	NA	NA	NA	NA	NA	NA	NA
17569	hsa-miR-563	NA	NA	NA	NA	NA	NA	NA	NA	NA
42944	hsa-miR-564	NA	NA	NA	NA	NA	NA	NA	NA	NA
42772	hsa-miR-566	NA	NA	NA	NA	NA	NA	NA	NA	NA
17634	hsa-miR-567	NA	NA	NA	NA	NA	NA	NA	NA	NA
42977	hsa-miR-568	NA	NA	NA	NA	NA	NA	NA	NA	NA
14854	hsa-miR-569	NA	NA	NA	NA	NA	NA	NA	NA	NA
17814	hsa-miR-570	NA	NA	NA	NA	NA	NA	NA	NA	NA
17490	hsa-miR-571	NA	NA	NA	NA	NA	NA	NA	NA	NA
46691	hsa-miR-572	NA	NA	NA	NA	NA	NA	NA	NA	NA
17641	hsa-miR-573	NA	NA	NA	NA	NA	NA	NA	NA	NA
17626	hsa-miR-575	NA	NA	NA	NA	NA	NA	NA	NA	NA
32790	hsa-miR-577	NA	NA	NA	NA	NA	NA	NA	NA	NA
17302	hsa-miR-578	NA	NA	NA	NA	NA	NA	NA	NA	NA
42622	hsa-miR-579	NA	NA	NA	NA	NA	NA	NA	NA	NA
17459	hsa-miR-580	NA	NA	NA	NA	NA	NA	NA	NA	NA
14962	hsa-miR-581	NA	NA	NA	NA	NA	NA	NA	NA	NA
29328	hsa-miR-582-3p	NA	NA	NA	NA	NA	NA	NA	NA	NA
42544	hsa-miR-582-5p	NA	NA	NA	NA	NA	NA	NA	NA	NA
17546	hsa-miR-585	NA	NA	NA	NA	NA	NA	NA	NA	NA
42754	hsa-miR-586	NA	NA	NA	NA	NA	NA	NA	NA	NA
17594	hsa-miR-587	NA	NA	NA	NA	NA	NA	NA	NA	NA
17630	hsa-miR-588	NA	NA	NA	NA	NA	NA	NA	NA	NA
17570	hsa-miR-589*	NA	NA	NA	NA	NA	NA	NA	NA	NA
42567	hsa-miR-590-3p	NA	NA	NA	NA	NA	NA	NA	NA	NA
42482	hsa-miR-591	NA	NA	NA	NA	NA	NA	NA	NA	NA
17312	hsa-miR-592	NA	NA	NA	NA	NA	NA	NA	NA	NA
42504	hsa-miR-593	NA	NA	NA	NA	NA	NA	NA	NA	NA
42478	hsa-miR-593*	NA	NA	NA	NA	NA	NA	NA	NA	NA
17349	hsa-miR-595	NA	NA	NA	NA	NA	NA	NA	NA	NA
46268	hsa-miR-596	NA	NA	NA	NA	NA	NA	NA	NA	NA
17637	hsa-miR-598	NA	NA	NA	NA	NA	NA	NA	NA	NA
30592	hsa-miR-599	NA	NA	NA	NA	NA	NA	NA	NA	NA
17498	hsa-miR-601	NA	NA	NA	NA	NA	NA	NA	NA	NA
17592	hsa-miR-604	NA	NA	NA	NA	NA	NA	NA	NA	NA
29883	hsa-miR-606	NA	NA	NA	NA	NA	NA	NA	NA	NA
32190	hsa-miR-607	NA	NA	NA	NA	NA	NA	NA	NA	NA
42543	hsa-miR-608	NA	NA	NA	NA	NA	NA	NA	NA	NA
17353	hsa-miR-609	NA	NA	NA	NA	NA	NA	NA	NA	NA
17445	hsa-miR-610	NA	NA	NA	NA	NA	NA	NA	NA	NA
42901	hsa-miR-611	NA	NA	NA	NA	NA	NA	NA	NA	NA
27551	hsa-miR-612	NA	NA	NA	NA	NA	NA	NA	NA	NA
17577	hsa-miR-613	NA	NA	NA	NA	NA	NA	NA	NA	NA
42935	hsa-miR-614	NA	NA	NA	NA	NA	NA	NA	NA	NA
42690	hsa-miR-615-5p	NA	NA	NA	NA	NA	NA	NA	NA	NA
42870	hsa-miR-616	NA	NA	NA	NA	NA	NA	NA	NA	NA
17289	hsa-miR-616*	NA	NA	NA	NA	NA	NA	NA	NA	NA
17336	hsa-miR-618	NA	NA	NA	NA	NA	NA	NA	NA	NA
42757	hsa-miR-619	NA	NA	NA	NA	NA	NA	NA	NA	NA
46301	hsa-miR-621	NA	NA	NA	NA	NA	NA	NA	NA	NA
17493	hsa-miR-622	NA	NA	NA	NA	NA	NA	NA	NA	NA
32095	hsa-miR-624	NA	NA	NA	NA	NA	NA	NA	NA	NA
17635	hsa-miR-624*	NA	NA	NA	NA	NA	NA	NA	NA	NA
33407	hsa-miR-626	NA	NA	NA	NA	NA	NA	NA	NA	NA
17625	hsa-miR-627	NA	NA	NA	NA	NA	NA	NA	NA	NA
17870	hsa-miR-628-5p	NA	NA	NA	NA	NA	NA	NA	NA	NA
17961	hsa-miR-629	NA	NA	NA	NA	NA	NA	NA	NA	NA
42700	hsa-miR-631	NA	NA	NA	NA	NA	NA	NA	NA	NA
17444	hsa-miR-632	NA	NA	NA	NA	NA	NA	NA	NA	NA
32711	hsa-miR-633	NA	NA	NA	NA	NA	NA	NA	NA	NA
17391	hsa-miR-635	NA	NA	NA	NA	NA	NA	NA	NA	NA
42740	hsa-miR-639	NA	NA	NA	NA	NA	NA	NA	NA	NA
42758	hsa-miR-640	NA	NA	NA	NA	NA	NA	NA	NA	NA
17530	hsa-miR-641	NA	NA	NA	NA	NA	NA	NA	NA	NA
17325	hsa-miR-643	NA	NA	NA	NA	NA	NA	NA	NA	NA
17563	hsa-miR-644	NA	NA	NA	NA	NA	NA	NA	NA	NA
46583	hsa-miR-646	NA	NA	NA	NA	NA	NA	NA	NA	NA
42547	hsa-miR-648	NA	NA	NA	NA	NA	NA	NA	NA	NA
15619	hsa-miR-649	NA	NA	NA	NA	NA	NA	NA	NA	NA
17593	hsa-miR-650	NA	NA	NA	NA	NA	NA	NA	NA	NA
17394	hsa-miR-651	NA	NA	NA	NA	NA	NA	NA	NA	NA
42827	hsa-miR-652	NA	NA	NA	NA	NA	NA	NA	NA	NA
42607	hsa-miR-653	NA	NA	NA	NA	NA	NA	NA	NA	NA
42843	hsa-miR-654-5p	NA	NA	NA	NA	NA	NA	NA	NA	NA
42465	hsa-miR-655	NA	NA	NA	NA	NA	NA	NA	NA	NA
17460	hsa-miR-657	NA	NA	NA	NA	NA	NA	NA	NA	NA
46451	hsa-miR-658	NA	NA	NA	NA	NA	NA	NA	NA	NA
42749	hsa-miR-659	NA	NA	NA	NA	NA	NA	NA	NA	NA
42535	hsa-miR-661	NA	NA	NA	NA	NA	NA	NA	NA	NA
17507	hsa-miR-662	NA	NA	NA	NA	NA	NA	NA	NA	NA
42807	hsa-miR-663	NA	NA	NA	NA	NA	NA	NA	NA	NA
46603	hsa-miR-663b	NA	NA	NA	NA	NA	NA	NA	NA	NA
42525	hsa-miR-671-3p	NA	NA	NA	NA	NA	NA	NA	NA	NA
29190	hsa-miR-708	NA	NA	NA	NA	NA	NA	NA	NA	NA
17347	hsa-miR-708*	NA	NA	NA	NA	NA	NA	NA	NA	NA
11277	hsa-miR-7-1*	NA	NA	NA	NA	NA	NA	NA	NA	NA
42964	hsa-miR-7-2*	NA	NA	NA	NA	NA	NA	NA	NA	NA
42970	hsa-miR-744*	NA	NA	NA	NA	NA	NA	NA	NA	NA
28703	hsa-miR-758	NA	NA	NA	NA	NA	NA	NA	NA	NA
42852	hsa-miR-760	NA	NA	NA	NA	NA	NA	NA	NA	NA
28396	hsa-miR-767-3p	NA	NA	NA	NA	NA	NA	NA	NA	NA
28009	hsa-miR-767-5p	NA	NA	NA	NA	NA	NA	NA	NA	NA
42828	hsa-miR-769-3p	NA	NA	NA	NA	NA	NA	NA	NA	NA
32891	hsa-miR-769-5p	NA	NA	NA	NA	NA	NA	NA	NA	NA
28251	hsa-miR-770-5p	NA	NA	NA	NA	NA	NA	NA	NA	NA
30442	hsa-miR-802	NA	NA	NA	NA	NA	NA	NA	NA	NA
17917	hsa-miR-873	NA	NA	NA	NA	NA	NA	NA	NA	NA
17817	hsa-miR-875-3p	NA	NA	NA	NA	NA	NA	NA	NA	NA
17850	hsa-miR-875-5p	NA	NA	NA	NA	NA	NA	NA	NA	NA
28884	hsa-miR-876-3p	NA	NA	NA	NA	NA	NA	NA	NA	NA
42940	hsa-miR-876-5p	NA	NA	NA	NA	NA	NA	NA	NA	NA
42633	hsa-miR-885-3p	NA	NA	NA	NA	NA	NA	NA	NA	NA
42806	hsa-miR-886-3p	NA	NA	NA	NA	NA	NA	NA	NA	NA
17885	hsa-miR-886-5p	NA	NA	NA	NA	NA	NA	NA	NA	NA
28889	hsa-miR-888	NA	NA	NA	NA	NA	NA	NA	NA	NA
42556	hsa-miR-889	NA	NA	NA	NA	NA	NA	NA	NA	NA
21501	hsa-miR-891b	NA	NA	NA	NA	NA	NA	NA	NA	NA
42858	hsa-miR-892a	NA	NA	NA	NA	NA	NA	NA	NA	NA
42493	hsa-miR-892b	NA	NA	NA	NA	NA	NA	NA	NA	NA
29852	hsa-miR-9*	NA	NA	NA	NA	NA	NA	NA	NA	NA
42683	hsa-miR-922	NA	NA	NA	NA	NA	NA	NA	NA	NA
42788	hsa-miR-924	NA	NA	NA	NA	NA	NA	NA	NA	NA
42926	hsa-miR-92a-1*	NA	NA	NA	NA	NA	NA	NA	NA	NA
42801	hsa-miR-92a-2*	NA	NA	NA	NA	NA	NA	NA	NA	NA
42717	hsa-miR-92b*	NA	NA	NA	NA	NA	NA	NA	NA	NA
42747	hsa-miR-93*	NA	NA	NA	NA	NA	NA	NA	NA	NA
42527	hsa-miR-935	NA	NA	NA	NA	NA	NA	NA	NA	NA
42869	hsa-miR-936	NA	NA	NA	NA	NA	NA	NA	NA	NA
42514	hsa-miR-937	NA	NA	NA	NA	NA	NA	NA	NA	NA
42753	hsa-miR-940	NA	NA	NA	NA	NA	NA	NA	NA	NA
42814	hsa-miR-941	NA	NA	NA	NA	NA	NA	NA	NA	NA
42608	hsa-miR-942	NA	NA	NA	NA	NA	NA	NA	NA	NA
42873	hsa-miR-944	NA	NA	NA	NA	NA	NA	NA	NA	NA
11181	hsa-miR-95	NA	NA	NA	NA	NA	NA	NA	NA	NA
42971	hsa-miR-96*	NA	NA	NA	NA	NA	NA	NA	NA	NA
17824	hsa-miRPlus-A1025	NA	NA	NA	NA	NA	NA	NA	NA	NA
42492	hsa-miRPlus-A1031	NA	NA	NA	NA	NA	NA	NA	NA	NA
42734	hsa-miRPlus-A1042	NA	NA	NA	NA	NA	NA	NA	NA	NA
17848	hsa-miRPlus-A1087	NA	NA	NA	NA	NA	NA	NA	NA	NA
42720	hsa-miRPlus-C1040	NA	NA	NA	NA	NA	NA	NA	NA	NA
17880	hsa-miRPlus-C1057	NA	NA	NA	NA	NA	NA	NA	NA	NA
17820	hsa-miRPlus-C1066	NA	NA	NA	NA	NA	NA	NA	NA	NA
17957	hsa-miRPlus-C1070	NA	NA	NA	NA	NA	NA	NA	NA	NA
42819	hsa-miRPlus-C1075	NA	NA	NA	NA	NA	NA	NA	NA	NA
42838	hsa-miRPlus-C1076	NA	NA	NA	NA	NA	NA	NA	NA	NA
17892	hsa-miRPlus-C1087	NA	NA	NA	NA	NA	NA	NA	NA	NA
42721	hsa-miRPlus-C1099	NA	NA	NA	NA	NA	NA	NA	NA	NA
17841	hsa-miRPlus-C1100	NA	NA	NA	NA	NA	NA	NA	NA	NA
30317	hsa-miRPlus-C1106	NA	NA	NA	NA	NA	NA	NA	NA	NA
30209	hsa-miRPlus-C1114	NA	NA	NA	NA	NA	NA	NA	NA	NA
28534	hsa-miRPlus-D1058	NA	NA	NA	NA	NA	NA	NA	NA	NA
28250	hsa-miRPlus-D1090	NA	NA	NA	NA	NA	NA	NA	NA	NA
30768	hsa-miRPlus-D1100	NA	NA	NA	NA	NA	NA	NA	NA	NA
11239	hsa-miRPlus-D1120	NA	NA	NA	NA	NA	NA	NA	NA	NA
46509	hsa-miRPlus-E1001	NA	NA	NA	NA	NA	NA	NA	NA	NA
45923	hsa-miRPlus-E1008	NA	NA	NA	NA	NA	NA	NA	NA	NA
46769	hsa-miRPlus-E1014	NA	NA	NA	NA	NA	NA	NA	NA	NA
46676	hsa-miRPlus-E1017	NA	NA	NA	NA	NA	NA	NA	NA	NA
46463	hsa-miRPlus-E1018	NA	NA	NA	NA	NA	NA	NA	NA	NA
46375	hsa-miRPlus-E1023	NA	NA	NA	NA	NA	NA	NA	NA	NA
46609	hsa-miRPlus-E1025	NA	NA	NA	NA	NA	NA	NA	NA	NA
46804	hsa-miRPlus-E1027	NA	NA	NA	NA	NA	NA	NA	NA	NA
46808	hsa-miRPlus-E1028	NA	NA	NA	NA	NA	NA	NA	NA	NA
46775	hsa-miRPlus-E1032	NA	NA	NA	NA	NA	NA	NA	NA	NA
46587	hsa-miRPlus-E1034	NA	NA	NA	NA	NA	NA	NA	NA	NA
46465	hsa-miRPlus-E1036	NA	NA	NA	NA	NA	NA	NA	NA	NA
46327	hsa-miRPlus-E1037	NA	NA	NA	NA	NA	NA	NA	NA	NA
46597	hsa-miRPlus-E1040	NA	NA	NA	NA	NA	NA	NA	NA	NA
46936	hsa-miRPlus-E1041	NA	NA	NA	NA	NA	NA	NA	NA	NA
46877	hsa-miRPlus-E1042	NA	NA	NA	NA	NA	NA	NA	NA	NA
46857	hsa-miRPlus-E1043	NA	NA	NA	NA	NA	NA	NA	NA	NA
46477	hsa-miRPlus-E1044	NA	NA	NA	NA	NA	NA	NA	NA	NA
46426	hsa-miRPlus-E1046	NA	NA	NA	NA	NA	NA	NA	NA	NA
46234	hsa-miRPlus-E1048	NA	NA	NA	NA	NA	NA	NA	NA	NA
46318	hsa-miRPlus-E1049	NA	NA	NA	NA	NA	NA	NA	NA	NA
46981	hsa-miRPlus-E1050	NA	NA	NA	NA	NA	NA	NA	NA	NA
46229	hsa-miRPlus-E1051	NA	NA	NA	NA	NA	NA	NA	NA	NA
46280	hsa-miRPlus-E1053	NA	NA	NA	NA	NA	NA	NA	NA	NA
46748	hsa-miRPlus-E1054	NA	NA	NA	NA	NA	NA	NA	NA	NA
46727	hsa-miRPlus-E1055	NA	NA	NA	NA	NA	NA	NA	NA	NA
46864	hsa-miRPlus-E1056	NA	NA	NA	NA	NA	NA	NA	NA	NA
46444	hsa-miRPlus-E1057	NA	NA	NA	NA	NA	NA	NA	NA	NA
46865	hsa-miRPlus-E1059	NA	NA	NA	NA	NA	NA	NA	NA	NA
46546	hsa-miRPlus-E1061	NA	NA	NA	NA	NA	NA	NA	NA	NA
46490	hsa-miRPlus-E1062	NA	NA	NA	NA	NA	NA	NA	NA	NA
46504	hsa-miRPlus-E1068	NA	NA	NA	NA	NA	NA	NA	NA	NA
46830	hsa-miRPlus-E1069	NA	NA	NA	NA	NA	NA	NA	NA	NA
46459	hsa-miRPlus-E1070	NA	NA	NA	NA	NA	NA	NA	NA	NA
46874	hsa-miRPlus-E1071	NA	NA	NA	NA	NA	NA	NA	NA	NA
46578	hsa-miRPlus-E1073	NA	NA	NA	NA	NA	NA	NA	NA	NA
46575	hsa-miRPlus-E1074	NA	NA	NA	NA	NA	NA	NA	NA	NA
46225	hsa-miRPlus-E1079	NA	NA	NA	NA	NA	NA	NA	NA	NA
46637	hsa-miRPlus-E1080	NA	NA	NA	NA	NA	NA	NA	NA	NA
46216	hsa-miRPlus-E1083	NA	NA	NA	NA	NA	NA	NA	NA	NA
46665	hsa-miRPlus-E1087	NA	NA	NA	NA	NA	NA	NA	NA	NA
46838	hsa-miRPlus-E1089	NA	NA	NA	NA	NA	NA	NA	NA	NA
46502	hsa-miRPlus-E1091	NA	NA	NA	NA	NA	NA	NA	NA	NA
46497	hsa-miRPlus-E1092	NA	NA	NA	NA	NA	NA	NA	NA	NA
46224	hsa-miRPlus-E1094	NA	NA	NA	NA	NA	NA	NA	NA	NA
46532	hsa-miRPlus-E1095	NA	NA	NA	NA	NA	NA	NA	NA	NA
46364	hsa-miRPlus-E1096	NA	NA	NA	NA	NA	NA	NA	NA	NA
46337	hsa-miRPlus-E1102	NA	NA	NA	NA	NA	NA	NA	NA	NA
46312	hsa-miRPlus-E1106	NA	NA	NA	NA	NA	NA	NA	NA	NA
46238	hsa-miRPlus-E1107	NA	NA	NA	NA	NA	NA	NA	NA	NA
46858	hsa-miRPlus-E1109	NA	NA	NA	NA	NA	NA	NA	NA	NA
46862	hsa-miRPlus-E1111	NA	NA	NA	NA	NA	NA	NA	NA	NA
46595	hsa-miRPlus-E1113	NA	NA	NA	NA	NA	NA	NA	NA	NA
46605	hsa-miRPlus-E1118	NA	NA	NA	NA	NA	NA	NA	NA	NA
46499	hsa-miRPlus-E1119	NA	NA	NA	NA	NA	NA	NA	NA	NA
46372	hsa-miRPlus-E1120	NA	NA	NA	NA	NA	NA	NA	NA	NA
46760	hsa-miRPlus-E1121	NA	NA	NA	NA	NA	NA	NA	NA	NA
46663	hsa-miRPlus-E1122	NA	NA	NA	NA	NA	NA	NA	NA	NA
46480	hsa-miRPlus-E1123	NA	NA	NA	NA	NA	NA	NA	NA	NA
46257	hsa-miRPlus-E1125	NA	NA	NA	NA	NA	NA	NA	NA	NA
46333	hsa-miRPlus-E1126	NA	NA	NA	NA	NA	NA	NA	NA	NA
46447	hsa-miRPlus-E1127	NA	NA	NA	NA	NA	NA	NA	NA	NA
46672	hsa-miRPlus-E1128	NA	NA	NA	NA	NA	NA	NA	NA	NA
21617	hsa-miRPlus-E1130	NA	NA	NA	NA	NA	NA	NA	NA	NA
46254	hsa-miRPlus-E1132	NA	NA	NA	NA	NA	NA	NA	NA	NA
46975	hsa-miRPlus-E1137	NA	NA	NA	NA	NA	NA	NA	NA	NA
46232	hsa-miRPlus-E1138	NA	NA	NA	NA	NA	NA	NA	NA	NA
46651	hsa-miRPlus-E1140	NA	NA	NA	NA	NA	NA	NA	NA	NA
46464	hsa-miRPlus-E1142	NA	NA	NA	NA	NA	NA	NA	NA	NA
46867	hsa-miRPlus-E1143	NA	NA	NA	NA	NA	NA	NA	NA	NA
46745	hsa-miRPlus-E1144	NA	NA	NA	NA	NA	NA	NA	NA	NA
46714	hsa-miRPlus-E1145	NA	NA	NA	NA	NA	NA	NA	NA	NA
46399	hsa-miRPlus-E1147	NA	NA	NA	NA	NA	NA	NA	NA	NA
46212	hsa-miRPlus-E1148	NA	NA	NA	NA	NA	NA	NA	NA	NA
46370	hsa-miRPlus-E1150	NA	NA	NA	NA	NA	NA	NA	NA	NA
46471	hsa-miRPlus-E1154	NA	NA	NA	NA	NA	NA	NA	NA	NA
46785	hsa-miRPlus-E1157	NA	NA	NA	NA	NA	NA	NA	NA	NA
46431	hsa-miRPlus-E1159	NA	NA	NA	NA	NA	NA	NA	NA	NA
46644	hsa-miRPlus-E1160	NA	NA	NA	NA	NA	NA	NA	NA	NA
46530	hsa-miRPlus-E1161	NA	NA	NA	NA	NA	NA	NA	NA	NA
46706	hsa-miRPlus-E1162	NA	NA	NA	NA	NA	NA	NA	NA	NA
46809	hsa-miRPlus-E1163	NA	NA	NA	NA	NA	NA	NA	NA	NA
46782	hsa-miRPlus-E1164	NA	NA	NA	NA	NA	NA	NA	NA	NA
46522	hsa-miRPlus-E1165	NA	NA	NA	NA	NA	NA	NA	NA	NA
46931	hsa-miRPlus-E1166	NA	NA	NA	NA	NA	NA	NA	NA	NA
46456	hsa-miRPlus-E1167	NA	NA	NA	NA	NA	NA	NA	NA	NA
46524	hsa-miRPlus-E1169	NA	NA	NA	NA	NA	NA	NA	NA	NA
46881	hsa-miRPlus-E1171	NA	NA	NA	NA	NA	NA	NA	NA	NA
46740	hsa-miRPlus-E1173	NA	NA	NA	NA	NA	NA	NA	NA	NA
46854	hsa-miRPlus-E1174	NA	NA	NA	NA	NA	NA	NA	NA	NA
46348	hsa-miRPlus-E1175	NA	NA	NA	NA	NA	NA	NA	NA	NA
46357	hsa-miRPlus-E1176	NA	NA	NA	NA	NA	NA	NA	NA	NA
46282	hsa-miRPlus-E1177	NA	NA	NA	NA	NA	NA	NA	NA	NA
46560	hsa-miRPlus-E1179	NA	NA	NA	NA	NA	NA	NA	NA	NA
46230	hsa-miRPlus-E1180	NA	NA	NA	NA	NA	NA	NA	NA	NA
46226	hsa-miRPlus-E1181	NA	NA	NA	NA	NA	NA	NA	NA	NA
45877	hsa-miRPlus-E1183	NA	NA	NA	NA	NA	NA	NA	NA	NA
45883	hsa-miRPlus-E1184	NA	NA	NA	NA	NA	NA	NA	NA	NA
21670	hsa-miRPlus-E1187	NA	NA	NA	NA	NA	NA	NA	NA	NA
46542	hsa-miRPlus-E1188	NA	NA	NA	NA	NA	NA	NA	NA	NA
46805	hsa-miRPlus-E1190	NA	NA	NA	NA	NA	NA	NA	NA	NA
46494	hsa-miRPlus-E1191	NA	NA	NA	NA	NA	NA	NA	NA	NA
46391	hsa-miRPlus-E1193	NA	NA	NA	NA	NA	NA	NA	NA	NA
46842	hsa-miRPlus-E1194	NA	NA	NA	NA	NA	NA	NA	NA	NA
46245	hsa-miRPlus-E1195	NA	NA	NA	NA	NA	NA	NA	NA	NA
46523	hsa-miRPlus-E1196	NA	NA	NA	NA	NA	NA	NA	NA	NA
46591	hsa-miRPlus-E1197	NA	NA	NA	NA	NA	NA	NA	NA	NA
46664	hsa-miRPlus-E1199	NA	NA	NA	NA	NA	NA	NA	NA	NA
46397	hsa-miRPlus-E1201	NA	NA	NA	NA	NA	NA	NA	NA	NA
46643	hsa-miRPlus-E1203	NA	NA	NA	NA	NA	NA	NA	NA	NA
46722	hsa-miRPlus-E1204	NA	NA	NA	NA	NA	NA	NA	NA	NA
46768	hsa-miRPlus-E1205	NA	NA	NA	NA	NA	NA	NA	NA	NA
46486	hsa-miRPlus-E1206	NA	NA	NA	NA	NA	NA	NA	NA	NA
46942	hsa-miRPlus-E1207	NA	NA	NA	NA	NA	NA	NA	NA	NA
46566	hsa-miRPlus-E1210	NA	NA	NA	NA	NA	NA	NA	NA	NA
46657	hsa-miRPlus-E1211	NA	NA	NA	NA	NA	NA	NA	NA	NA
46780	hsa-miRPlus-E1213	NA	NA	NA	NA	NA	NA	NA	NA	NA
46887	hsa-miRPlus-E1215	NA	NA	NA	NA	NA	NA	NA	NA	NA
46432	hsa-miRPlus-E1216	NA	NA	NA	NA	NA	NA	NA	NA	NA
46751	hsa-miRPlus-E1223	NA	NA	NA	NA	NA	NA	NA	NA	NA
46247	hsa-miRPlus-E1234	NA	NA	NA	NA	NA	NA	NA	NA	NA
46263	hsa-miRPlus-E1236	NA	NA	NA	NA	NA	NA	NA	NA	NA
46520	hsa-miRPlus-E1241	NA	NA	NA	NA	NA	NA	NA	NA	NA
46668	hsa-miRPlus-E1256	NA	NA	NA	NA	NA	NA	NA	NA	NA
46550	hsa-miRPlus-E1259	NA	NA	NA	NA	NA	NA	NA	NA	NA
46653	hsa-miRPlus-E1260	NA	NA	NA	NA	NA	NA	NA	NA	NA
46619	hsa-miRPlus-E1269	NA	NA	NA	NA	NA	NA	NA	NA	NA
46242	hsa-miRPlus-E1275	NA	NA	NA	NA	NA	NA	NA	NA	NA
46875	hsa-miRPlus-E1277	NA	NA	NA	NA	NA	NA	NA	NA	NA
46274	hsa-miRPlus-E1287	NA	NA	NA	NA	NA	NA	NA	NA	NA
46635	hsa-miRPlus-F1004	NA	NA	NA	NA	NA	NA	NA	NA	NA
46847	hsa-miRPlus-F1006	NA	NA	NA	NA	NA	NA	NA	NA	NA
46549	hsa-miRPlus-F1007	NA	NA	NA	NA	NA	NA	NA	NA	NA
46460	hsa-miRPlus-F1008	NA	NA	NA	NA	NA	NA	NA	NA	NA
46387	hsa-miRPlus-F1009	NA	NA	NA	NA	NA	NA	NA	NA	NA
46763	hsa-miRPlus-F1010	NA	NA	NA	NA	NA	NA	NA	NA	NA
46472	hsa-miRPlus-F1011	NA	NA	NA	NA	NA	NA	NA	NA	NA
46682	hsa-miRPlus-F1012	NA	NA	NA	NA	NA	NA	NA	NA	NA
46569	hsa-miRPlus-F1013	NA	NA	NA	NA	NA	NA	NA	NA	NA
46659	hsa-miRPlus-F1014	NA	NA	NA	NA	NA	NA	NA	NA	NA
46736	hsa-miRPlus-F1015	NA	NA	NA	NA	NA	NA	NA	NA	NA
46392	hsa-miRPlus-F1016	NA	NA	NA	NA	NA	NA	NA	NA	NA
46528	hsa-miRPlus-F1018	NA	NA	NA	NA	NA	NA	NA	NA	NA
46673	hsa-miRPlus-F1019	NA	NA	NA	NA	NA	NA	NA	NA	NA
46526	hsa-miRPlus-F1022	NA	NA	NA	NA	NA	NA	NA	NA	NA
46529	hsa-miRPlus-F1023	NA	NA	NA	NA	NA	NA	NA	NA	NA
46410	hsa-miRPlus-F1025	NA	NA	NA	NA	NA	NA	NA	NA	NA
46365	hsa-miRPlus-F1027	NA	NA	NA	NA	NA	NA	NA	NA	NA
46250	hsa-miRPlus-F1028	NA	NA	NA	NA	NA	NA	NA	NA	NA
46089	hsa-miRPlus-F1030	NA	NA	NA	NA	NA	NA	NA	NA	NA
46433	hsa-miRPlus-F1031	NA	NA	NA	NA	NA	NA	NA	NA	NA
46585	hsa-miRPlus-F1033	NA	NA	NA	NA	NA	NA	NA	NA	NA
46407	hsa-miRPlus-F1034	NA	NA	NA	NA	NA	NA	NA	NA	NA
46244	hsa-miRPlus-F1035	NA	NA	NA	NA	NA	NA	NA	NA	NA
46505	hsa-miRPlus-F1038	NA	NA	NA	NA	NA	NA	NA	NA	NA
46841	hsa-miRPlus-F1039	NA	NA	NA	NA	NA	NA	NA	NA	NA
46311	hsa-miRPlus-F1040	NA	NA	NA	NA	NA	NA	NA	NA	NA
46573	hsa-miRPlus-F1044	NA	NA	NA	NA	NA	NA	NA	NA	NA
46607	hsa-miRPlus-F1046	NA	NA	NA	NA	NA	NA	NA	NA	NA
46701	hsa-miRPlus-F1047	NA	NA	NA	NA	NA	NA	NA	NA	NA
46455	hsa-miRPlus-F1048	NA	NA	NA	NA	NA	NA	NA	NA	NA
46253	hsa-miRPlus-F1049	NA	NA	NA	NA	NA	NA	NA	NA	NA
46757	hsa-miRPlus-F1050	NA	NA	NA	NA	NA	NA	NA	NA	NA
46884	hsa-miRPlus-F1051	NA	NA	NA	NA	NA	NA	NA	NA	NA
46612	hsa-miRPlus-F1052	NA	NA	NA	NA	NA	NA	NA	NA	NA
46848	hsa-miRPlus-F1053	NA	NA	NA	NA	NA	NA	NA	NA	NA
46533	hsa-miRPlus-F1056	NA	NA	NA	NA	NA	NA	NA	NA	NA
46452	hsa-miRPlus-F1057	NA	NA	NA	NA	NA	NA	NA	NA	NA
46680	hsa-miRPlus-F1060	NA	NA	NA	NA	NA	NA	NA	NA	NA
46568	hsa-miRPlus-F1061	NA	NA	NA	NA	NA	NA	NA	NA	NA
46582	hsa-miRPlus-F1062	NA	NA	NA	NA	NA	NA	NA	NA	NA
46694	hsa-miRPlus-F1067	NA	NA	NA	NA	NA	NA	NA	NA	NA
46405	hsa-miRPlus-F1070	NA	NA	NA	NA	NA	NA	NA	NA	NA
46833	hsa-miRPlus-F1071	NA	NA	NA	NA	NA	NA	NA	NA	NA
46423	hsa-miRPlus-F1072	NA	NA	NA	NA	NA	NA	NA	NA	NA
46765	hsa-miRPlus-F1075	NA	NA	NA	NA	NA	NA	NA	NA	NA
46678	hsa-miRPlus-F1077	NA	NA	NA	NA	NA	NA	NA	NA	NA
46836	hsa-miRPlus-F1078	NA	NA	NA	NA	NA	NA	NA	NA	NA
46670	hsa-miRPlus-F1079	NA	NA	NA	NA	NA	NA	NA	NA	NA
46608	hsa-miRPlus-F1081	NA	NA	NA	NA	NA	NA	NA	NA	NA
46525	hsa-miRPlus-F1082	NA	NA	NA	NA	NA	NA	NA	NA	NA
46604	hsa-miRPlus-F1084	NA	NA	NA	NA	NA	NA	NA	NA	NA
46795	hsa-miRPlus-F1085	NA	NA	NA	NA	NA	NA	NA	NA	NA
46260	hsa-miRPlus-F1087	NA	NA	NA	NA	NA	NA	NA	NA	NA
46551	hsa-miRPlus-F1089	NA	NA	NA	NA	NA	NA	NA	NA	NA
46395	hsa-miRPlus-F1090	NA	NA	NA	NA	NA	NA	NA	NA	NA
46559	hsa-miRPlus-F1092	NA	NA	NA	NA	NA	NA	NA	NA	NA
46846	hsa-miRPlus-F1093	NA	NA	NA	NA	NA	NA	NA	NA	NA
46618	hsa-miRPlus-F1094	NA	NA	NA	NA	NA	NA	NA	NA	NA
46574	hsa-miRPlus-F1095	NA	NA	NA	NA	NA	NA	NA	NA	NA
46543	hsa-miRPlus-F1096	NA	NA	NA	NA	NA	NA	NA	NA	NA
46535	hsa-miRPlus-F1097	NA	NA	NA	NA	NA	NA	NA	NA	NA
46553	hsa-miRPlus-F1105	NA	NA	NA	NA	NA	NA	NA	NA	NA
46660	hsa-miRPlus-F1106	NA	NA	NA	NA	NA	NA	NA	NA	NA
46403	hsa-miRPlus-F1107	NA	NA	NA	NA	NA	NA	NA	NA	NA
46409	hsa-miRPlus-F1108	NA	NA	NA	NA	NA	NA	NA	NA	NA
46790	hsa-miRPlus-F1116	NA	NA	NA	NA	NA	NA	NA	NA	NA
46496	hsa-miRPlus-F1118	NA	NA	NA	NA	NA	NA	NA	NA	NA
46814	hsa-miRPlus-F1119	NA	NA	NA	NA	NA	NA	NA	NA	NA
46262	hsa-miRPlus-F1126	NA	NA	NA	NA	NA	NA	NA	NA	NA
46815	hsa-miRPlus-F1127	NA	NA	NA	NA	NA	NA	NA	NA	NA
46567	hsa-miRPlus-F1128	NA	NA	NA	NA	NA	NA	NA	NA	NA
46708	hsa-miRPlus-F1129	NA	NA	NA	NA	NA	NA	NA	NA	NA
46586	hsa-miRPlus-F1136	NA	NA	NA	NA	NA	NA	NA	NA	NA
46686	hsa-miRPlus-F1137	NA	NA	NA	NA	NA	NA	NA	NA	NA
46851	hsa-miRPlus-F1138	NA	NA	NA	NA	NA	NA	NA	NA	NA
46685	hsa-miRPlus-F1139	NA	NA	NA	NA	NA	NA	NA	NA	NA
46677	hsa-miRPlus-F1140	NA	NA	NA	NA	NA	NA	NA	NA	NA
46831	hsa-miRPlus-F1141	NA	NA	NA	NA	NA	NA	NA	NA	NA
46837	hsa-miRPlus-F1142	NA	NA	NA	NA	NA	NA	NA	NA	NA
46579	hsa-miRPlus-F1143	NA	NA	NA	NA	NA	NA	NA	NA	NA
46687	hsa-miRPlus-F1145	NA	NA	NA	NA	NA	NA	NA	NA	NA
46681	hsa-miRPlus-F1146	NA	NA	NA	NA	NA	NA	NA	NA	NA
46697	hsa-miRPlus-F1148	NA	NA	NA	NA	NA	NA	NA	NA	NA
46339	hsa-miRPlus-F1149	NA	NA	NA	NA	NA	NA	NA	NA	NA
46360	hsa-miRPlus-F1153	NA	NA	NA	NA	NA	NA	NA	NA	NA
46849	hsa-miRPlus-F1157	NA	NA	NA	NA	NA	NA	NA	NA	NA
46710	hsa-miRPlus-F1160	NA	NA	NA	NA	NA	NA	NA	NA	NA
46308	hsa-miRPlus-F1162	NA	NA	NA	NA	NA	NA	NA	NA	NA
46743	hsa-miRPlus-F1179	NA	NA	NA	NA	NA	NA	NA	NA	NA
46219	hsa-miRPlus-F1185	NA	NA	NA	NA	NA	NA	NA	NA	NA
46716	hsa-miRPlus-F1186	NA	NA	NA	NA	NA	NA	NA	NA	NA
46702	hsa-miRPlus-F1190	NA	NA	NA	NA	NA	NA	NA	NA	NA
46845	hsa-miRPlus-F1191	NA	NA	NA	NA	NA	NA	NA	NA	NA
46631	hsa-miRPlus-F1196	NA	NA	NA	NA	NA	NA	NA	NA	NA
46827	hsa-miRPlus-F1197	NA	NA	NA	NA	NA	NA	NA	NA	NA
45804	hsa-miRPlus-F1199	NA	NA	NA	NA	NA	NA	NA	NA	NA
46302	hsa-miRPlus-F1200	NA	NA	NA	NA	NA	NA	NA	NA	NA
46428	hsa-miRPlus-F1201	NA	NA	NA	NA	NA	NA	NA	NA	NA
46977	hsa-miRPlus-F1203	NA	NA	NA	NA	NA	NA	NA	NA	NA
46723	hsa-miRPlus-F1204	NA	NA	NA	NA	NA	NA	NA	NA	NA
46759	hsa-miRPlus-F1205	NA	NA	NA	NA	NA	NA	NA	NA	NA
46412	hsa-miRPlus-F1206	NA	NA	NA	NA	NA	NA	NA	NA	NA
46611	hsa-miRPlus-F1207	NA	NA	NA	NA	NA	NA	NA	NA	NA
46220	hsa-miRPlus-F1209	NA	NA	NA	NA	NA	NA	NA	NA	NA
46278	hsa-miRPlus-F1210	NA	NA	NA	NA	NA	NA	NA	NA	NA
46754	hsa-miRPlus-F1211	NA	NA	NA	NA	NA	NA	NA	NA	NA
46267	hsa-miRPlus-F1213	NA	NA	NA	NA	NA	NA	NA	NA	NA
46554	hsa-miRPlus-F1214	NA	NA	NA	NA	NA	NA	NA	NA	NA
46843	hsa-miRPlus-F1217	NA	NA	NA	NA	NA	NA	NA	NA	NA
46547	hsa-miRPlus-F1218	NA	NA	NA	NA	NA	NA	NA	NA	NA
46819	hsa-miRPlus-F1220	NA	NA	NA	NA	NA	NA	NA	NA	NA
46825	hsa-miRPlus-F1221	NA	NA	NA	NA	NA	NA	NA	NA	NA
46834	hsa-miRPlus-F1223	NA	NA	NA	NA	NA	NA	NA	NA	NA
46692	hsa-miRPlus-F1224	NA	NA	NA	NA	NA	NA	NA	NA	NA
46581	hsa-miRPlus-F1226	NA	NA	NA	NA	NA	NA	NA	NA	NA
46669	hsa-miRPlus-F1227	NA	NA	NA	NA	NA	NA	NA	NA	NA
46304	hsa-miRPlus-F1228	NA	NA	NA	NA	NA	NA	NA	NA	NA
46277	hsa-miRPlus-F1229	NA	NA	NA	NA	NA	NA	NA	NA	NA
46771	hsa-miRPlus-F1230	NA	NA	NA	NA	NA	NA	NA	NA	NA
46588	hsa-miRPlus-F1234	NA	NA	NA	NA	NA	NA	NA	NA	NA
46688	hsa-miRPlus-F1235	NA	NA	NA	NA	NA	NA	NA	NA	NA
46693	hsa-miRPlus-F1236	NA	NA	NA	NA	NA	NA	NA	NA	NA
46799	hsa-miRPlus-F1237	NA	NA	NA	NA	NA	NA	NA	NA	NA
46446	hsa-miRPlus-F1240	NA	NA	NA	NA	NA	NA	NA	NA	NA
46548	hsa-miRPlus-F1241	NA	NA	NA	NA	NA	NA	NA	NA	NA
46645	hsa-miRPlus-F1242	NA	NA	NA	NA	NA	NA	NA	NA	NA
46863	hsa-miRPlus-F1246	NA	NA	NA	NA	NA	NA	NA	NA	NA
46728	hsa-miRPlus-F1248	NA	NA	NA	NA	NA	NA	NA	NA	NA
46762	hsa-miRPlus-F1252	NA	NA	NA	NA	NA	NA	NA	NA	NA
46265	hsa-miRPlus-F1253	NA	NA	NA	NA	NA	NA	NA	NA	NA
17415	ebv-miR-BART10	NA	NA	NA	NA	NA	NA	NA	NA	NA
42485	ebv-miR-BART10*	NA	NA	NA	NA	NA	NA	NA	NA	NA
42545	ebv-miR-BART11-3p	NA	NA	NA	NA	NA	NA	NA	NA	NA
17283	ebv-miR-BART11-5p	NA	NA	NA	NA	NA	NA	NA	NA	NA
17306	ebv-miR-BART12	NA	NA	NA	NA	NA	NA	NA	NA	NA
27537	ebv-miR-BART13	0.146832	0.0651126	0.087025	-0.120731	-0.0528828	-0.160162	0.102149	0.13669	0.104735
42882	ebv-miR-BART13*	NA	NA	NA	NA	NA	NA	NA	NA	NA
17519	ebv-miR-BART1-3p	NA	NA	NA	NA	NA	NA	NA	NA	NA
17623	ebv-miR-BART14	NA	NA	NA	NA	NA	NA	NA	NA	NA
17655	ebv-miR-BART14*	NA	NA	NA	NA	NA	NA	NA	NA	NA
42897	ebv-miR-BART15	NA	NA	NA	NA	NA	NA	NA	NA	NA
17541	ebv-miR-BART1-5p	NA	NA	NA	NA	NA	NA	NA	NA	NA
17358	ebv-miR-BART16	0.16711	0.0995622	0.12835	0.26727	NA	0.233421	NA	-0.124324	-0.0981752
42773	ebv-miR-BART17-3p	NA	NA	0.699575	NA	NA	NA	NA	NA	NA
46818	ebv-miR-BART17-5p	NA	NA	NA	NA	NA	NA	NA	NA	NA
42466	ebv-miR-BART18-3p	NA	NA	NA	NA	NA	NA	NA	NA	NA
17657	ebv-miR-BART18-5p	NA	NA	NA	NA	NA	NA	NA	NA	NA
42522	ebv-miR-BART19-3p	-0.353022	-0.436736	-0.369513	0.274471	0.241565	0.299312	-0.504881	-0.700292	-0.803873
42613	ebv-miR-BART19-5p	NA	NA	NA	NA	NA	NA	NA	NA	NA
17585	ebv-miR-BART20-3p	NA	NA	NA	NA	NA	NA	NA	NA	NA
17636	ebv-miR-BART20-5p	NA	NA	NA	NA	NA	NA	NA	NA	NA
46442	ebv-miR-BART2-3p	0.0153809	-0.128496	-0.183793	0.064084	-0.0408347	-0.112718	-0.088698	-0.177224	-0.276533
17402	ebv-miR-BART2-5p	NA	NA	NA	NA	NA	NA	NA	NA	NA
17589	ebv-miR-BART3	NA	NA	NA	NA	NA	NA	NA	NA	NA
17539	ebv-miR-BART3*	NA	NA	NA	NA	NA	NA	NA	NA	NA
17359	ebv-miR-BART4	NA	NA	NA	NA	NA	NA	NA	NA	NA
17532	ebv-miR-BART5	NA	NA	NA	NA	NA	NA	NA	NA	NA
17561	ebv-miR-BART6-3p	-0.684691	-0.956415	-0.992217	-0.0122385	-0.210895	0.05072	-0.529372	-0.539095	-0.437747
42855	ebv-miR-BART6-5p	NA	NA	NA	NA	NA	NA	NA	NA	NA
42616	ebv-miR-BART7	NA	NA	NA	NA	NA	NA	NA	NA	NA
42954	ebv-miR-BART7*	NA	NA	NA	NA	NA	NA	NA	NA	NA
17509	ebv-miR-BART8	NA	NA	NA	NA	NA	NA	NA	NA	NA
17328	ebv-miR-BART8*	-0.320138	-0.454599	-0.425247	NA	NA	-0.181413	NA	0.0454499	0.0495422
17332	ebv-miR-BART9	NA	NA	NA	NA	NA	NA	NA	NA	NA
42824	ebv-miR-BART9*	NA	NA	NA	NA	NA	NA	NA	NA	NA
42906	ebv-miR-BHRF1-1	-0.0484254	-0.161152	-0.107138	-0.434971	-0.454581	-0.423374	-0.180893	-0.143094	-0.177442
42951	ebv-miR-BHRF1-2	-0.194236	-0.239284	-0.216676	0.0757481	0.0396382	0.178547	0.266554	0.279441	0.210275
17562	ebv-miR-BHRF1-2*	NA	NA	NA	NA	NA	NA	NA	NA	NA
17646	ebv-miR-BHRF1-3	NA	NA	NA	NA	NA	NA	NA	NA	NA
17508	hcmv-miR-UL112	NA	NA	NA	NA	NA	NA	NA	NA	NA
42782	hcmv-miR-UL148D	0.688949	0.720723	0.879582	0.678611	0.701266	0.753265	0.670423	0.603525	0.431204
17631	hcmv-miR-UL22A	NA	NA	NA	NA	NA	NA	NA	NA	NA
17299	hcmv-miR-UL22A*	NA	NA	NA	NA	NA	NA	NA	NA	NA
17439	hcmv-miR-UL36	NA	NA	NA	NA	NA	NA	NA	NA	NA
42610	hcmv-miR-UL36*	NA	NA	NA	NA	NA	NA	NA	NA	NA
27541	hcmv-miR-UL70-3p	NA	NA	NA	NA	NA	NA	NA	NA	NA
42497	hcmv-miR-UL70-5p	NA	NA	NA	NA	NA	NA	NA	NA	NA
42905	hcmv-miR-US25-1	NA	NA	NA	NA	NA	NA	NA	NA	NA
42458	hcmv-miR-US25-1*	NA	NA	NA	NA	NA	NA	NA	NA	NA
17529	hcmv-miR-US25-2-3p	NA	NA	NA	NA	NA	NA	NA	NA	NA
17619	hcmv-miR-US25-2-5p	NA	NA	NA	NA	NA	NA	NA	NA	NA
42755	hcmv-miR-US33-3p	NA	NA	NA	NA	NA	NA	NA	NA	NA
42501	hcmv-miR-US33-5p	NA	NA	NA	NA	NA	NA	NA	NA	NA
42642	hcmv-miR-US4	NA	NA	NA	NA	NA	NA	NA	NA	NA
17499	hcmv-miR-US5-1	NA	NA	NA	NA	NA	NA	NA	NA	NA
17520	hcmv-miR-US5-2	NA	NA	NA	NA	NA	NA	NA	NA	NA
42533	hiv1-miR-H1	NA	NA	NA	NA	NA	NA	NA	NA	NA
31038	hiv1-miR-N367	NA	NA	NA	NA	NA	NA	NA	NA	NA
46300	hiv1-miR-TAR-3p	NA	NA	NA	NA	NA	NA	NA	NA	NA
46511	hiv1-miR-TAR-5p	NA	NA	NA	NA	NA	NA	NA	NA	NA
30716	hsv1-miR-H1	NA	NA	NA	NA	NA	NA	NA	-0.188291	-0.27847
17567	kshv-miR-K12-1	NA	NA	NA	NA	NA	NA	NA	NA	NA
42656	kshv-miR-K12-10a	1.71296	1.633	1.95519	1.70684	1.76221	1.71774	1.61081	1.42564	1.39463
42624	kshv-miR-K12-10b	1.52147	1.46619	1.7824	1.51414	1.50119	1.5055	1.54455	1.35173	1.31462
17571	kshv-miR-K12-11	NA	NA	NA	NA	NA	NA	NA	NA	NA
42516	kshv-miR-K12-12	NA	NA	NA	NA	NA	NA	NA	NA	NA
17470	kshv-miR-K12-2	NA	NA	NA	NA	NA	NA	NA	NA	NA
17315	kshv-miR-K12-3*	NA	NA	NA	NA	NA	NA	NA	NA	NA
17418	kshv-miR-K12-4-3p	NA	NA	NA	NA	NA	NA	NA	NA	NA
17606	kshv-miR-K12-4-5p	NA	NA	NA	NA	NA	NA	NA	NA	NA
17578	kshv-miR-K12-5	NA	NA	NA	NA	NA	NA	NA	NA	NA
17488	kshv-miR-K12-6-3p	-0.239069	-0.321713	-0.20354	0.109142	0.0573579	0.118369	0.259832	0.212783	0.23668
17650	kshv-miR-K12-6-5p	NA	NA	NA	NA	NA	NA	NA	NA	NA
17437	kshv-miR-K12-7	NA	NA	NA	NA	NA	NA	NA	NA	NA
17596	kshv-miR-K12-8	-0.0701419	-0.22367	NA	NA	NA	-0.0765122	NA	0.000822812	-0.00576702
17419	kshv-miR-K12-9	NA	NA	NA	NA	NA	NA	NA	NA	NA
42774	kshv-miR-K12-9*	NA	NA	NA	NA	NA	NA	NA	NA	NA
17614	sv40-miR-S1-3p	NA	NA	NA	NA	NA	NA	NA	NA	NA
17492	sv40-miR-S1-5p	-0.386177	-0.466451	-0.396474	-0.125047	-0.149247	-0.0707156	0.121176	0.0908428	0.273174
46196	SNORD38B-3	NA	NA	NA	NA	NA	NA	NA	NA	NA
46204	SNORD38B-5	0.104863	0.0531001	0.0550576	0.0104191	0.00562181	0.0737858	-0.0515463	0.0234102	-0.00516167
46201	SNORD44-3	NA	NA	NA	NA	NA	NA	NA	NA	NA
46206	SNORD44-5	0.12524	0.11724	0.0495845	0.310368	0.265794	0.320675	-0.457132	-0.424076	-0.42434
46200	SNORD48-3	NA	NA	NA	NA	NA	NA	NA	NA	NA
46205	SNORD48-5	0.198949	0.194508	0.101817	0.177644	0.1425	0.243118	-0.0352563	0.0387558	-0.00115525
46199	SNORD49A-3	NA	NA	NA	NA	NA	NA	NA	NA	NA
46203	SNORD49A-5	0.0222531	-0.097885	-0.0714733	-0.180195	-0.100603	-0.114638	-0.254367	-0.190324	-0.236499
46198	SNORD66-3	NA	NA	NA	NA	NA	NA	NA	NA	NA
46197	SNORD66-5	NA	NA	NA	NA	NA	NA	NA	NA	NA
19011	hsa_SNORD10	0.210402	0.131888	0.123281	-0.0238193	0.046947	0.0721085	-0.0015863	0.0353749	0.0422043
19005	hsa_SNORD118	0.449176	0.346039	0.326819	-0.295952	-0.261248	-0.255152	-0.316806	-0.240985	-0.268267
19606	hsa_SNORD12	0.231218	0.262068	0.239526	0.368786	0.387007	0.32679	0.144452	0.133339	0.0459082
19603	hsa_SNORD13	0.223566	0.20612	0.198338	0.0760395	0.119609	0.198111	-0.227634	-0.192063	-0.190037
19013	hsa_SNORD14B	0.218147	0.214182	0.278605	0.319034	0.398456	0.324693	0.292273	0.298532	0.272836
19607	hsa_SNORD15A	NA	NA	NA	NA	NA	NA	NA	NA	NA
19008	hsa_SNORD2	0.226751	0.235371	0.238721	0.226302	0.138845	0.227474	-0.106246	-0.0823399	-0.0977413
19007	hsa_SNORD3@	0.0120027	0.0552204	0.0815739	-0.0908956	-0.172639	-0.113851	-0.304628	-0.308855	-0.288127
19604	hsa_SNORD4A	0.114268	0.139494	0.0277962	0.0527517	0.0495816	0.0282047	0.0303544	0.0506758	0.12158
19605	hsa_SNORD6	0.182677	0.0399816	0.107009	0.3998	0.275715	0.403402	-0.145147	-0.097536	-0.0724935
46208	5SrRNA-3	NA	NA	NA	NA	NA	NA	NA	NA	NA
46202	5SrRNA-5	0.340464	0.313892	0.388564	0.0632872	0.152154	-0.00730275	0.0643272	0.0212581	-0.00470043
46209	U6B-3	NA	NA	NA	NA	NA	NA	NA	NA	NA
46207	U6B-5	0.420682	0.0557845	0.137371	-0.266372	-0.291028	-0.224682	-0.353685	-0.468725	-0.478181
11278	U6-snRNA-1	0.297289	-0.191633	-0.203243	-0.327767	-0.312816	-0.195285	-0.308688	-0.403621	-0.480341
11279	U6-snRNA-2	0.0292204	-0.0817661	-0.107049	-0.092416	-0.0879938	-0.0975845	-0.334113	-0.384475	-0.454633
14258	hsa_negative_control_1	NA	NA	NA	NA	NA	NA	NA	NA	NA
14259	hsa_negative_control_2	NA	NA	NA	NA	NA	NA	NA	NA	NA
14260	hsa_negative_control_3	NA	NA	NA	NA	NA	NA	NA	NA	NA
14266	hsa_negative_control_4	NA	NA	NA	NA	NA	NA	NA	NA	NA
10901	hsa_negative_control_6	NA	NA	NA	NA	NA	NA	NA	NA	NA
10902	hsa_negative_control_7	NA	NA	NA	NA	NA	NA	NA	NA	NA
10903	hsa_negative_control_8	NA	NA	NA	NA	NA	NA	NA	NA	NA
1100	0	NA	NA	NA	NA	NA	NA	NA	NA	NA
3320	0	-0.0848095	-0.0550499	-0.0937251	-0.0988147	-0.00973177	-0.0242978	0.137159	0.171124	0.171139
3980	0	1.17662	1.22143	1.40366	0.921333	1.0902	0.807225	0.723304	0.619199	0.629701
4390	0	NA	NA	NA	NA	NA	NA	NA	NA	NA
5560	0	0.0940425	-0.134149	-0.170294	0.226827	0.203202	0.187715	-0.14006	-0.170754	-0.39475
9578	0	NA	NA	NA	NA	NA	NA	NA	NA	NA
10618	0	NA	NA	NA	NA	NA	NA	NA	NA	NA
10914	0	-0.148718	-0.0430231	-0.065639	-0.198139	-0.0449838	-0.0514578	0.0942673	0.153027	0.203554
10962	0	0.0683008	0.193242	0.296218	0.0990246	0.235028	0.0581168	0.349448	0.332128	0.292448
