# Supplementary material for: Genome-Wide Exploration of miRNA Function in Mammalian Muscle Cell Differentiation
Source: PLoS One. 2013 Aug 21;8(8):e71927. doi: 10.1371/journal.pone.0071927 (PMC3749189; doi:10.1371/journal.pone.0071927)
Supplement: File S4 — Raw data of the STarS assay. (XLS) [file pone.0071927.s007.xls]

## Sheet: miR-486
Database Name	ODA
Database Link	http://localhost/ODA/OdaService,asmx
Evaluation GUID	1f9b7b9d-6ed5-474d-8c33-5e577311837f
Plate Name	7nov2011_AP_pl1
Measurement	Measurement1
Evaluation	Evaluation1
Format	Well	Fusion Index
		N°1	N°2	N°3	Average	SD	%CV
96-Well	486 +siZ	1661.55	1601.85	1376.63	1546.68	150.261	9.71507
96-Well	ctrl + siZ	2797.78	2974.15	2655.92	2809.28	159.431	5.67516
96-Well	ctrl + AD	734.564	921.47	294.72	650.251	321.769	49.4838
96-Well	486 +AD	368.855	41.7287	99.7494	170.111	174.545	102.607
96-Well	486 + siZ	1876.24	975.51	1226.28	1359.35	464.876	34.1985
96-Well	486 + siFOXO-2	3121.2	3060.95	2918.19	3033.44	104.264	3.43714
96-Well	486 + siFOXO-6	2843.03	2484.05	2706.99	2678.02	181.233	6.76742
96-Well	486 + siFOXO-7	3040.57	3289.85	3007.29	3112.57	154.428	4.96143
96-Well	486 + siGPR-1	1176.31	1060.66	2477.52	1571.5	786.77	50.065
96-Well	486 + siGPR-6	1217.23	1373.06	1773.07	1454.45	286.722	19.7134
96-Well	486 + siMARCH-1	1632.55	958.829	1659.91	1417.1	397.107	28.0226
96-Well	486 + siMARCH-4	1781.03	614.966	1819.55	1405.18	684.617	48.7209
96-Well	486 + siXPO4-7	1365.45	1597.59	1048.16	1337.07	275.816	20.6285
96-Well	486 + siXPO4-9	1445.42	1504.96	1555.97	1502.12	55.3282	3.68334
96-Well	486 + siZNF148-5	1237.81	1632.63	1387.72	1419.39	199.306	14.0417
96-Well	486 + siZNF148-6	1100.71	1429.39	1201.41	1243.84	168.399	13.5387
96-Well	486 + siMAPK1-10	2031.94	1461.77	1003.68	1499.13	515.146	34.363
96-Well	486 + siMAPK1-13	1501.84	1218.53	842.708	1187.7	330.649	27.8395
96-Well	486 + siCNO-5	1629.49	1609.16	685.402	1308.02	539.295	41.23
96-Well	486 + siCNO-7	1557.78	939.306	1054.92	1184	328.821	27.772
96-Well	486 + siPIK3R3-7	1038.44	1331.86	875.139	1081.82	231.43	21.3927
96-Well	486 + siPIK3R3-9	1457.12	1381.16	1330.4	1389.56	63.7786	4.58984

## Sheet: 365+ 1249
	Analysis:	Fusion Index
Format	Well	N°1	N°2	N°3	Average	SD	%CV
96-Well	Ctrl + siZ	3142.09	2109.56	2188.32	2479.99	574.748	23.1755
96-Well	1249 + siZ	1217.89	1056.19	762.225	1012.1	231.011	22.8248
96-Well	1249 + siFOXO-2	1144.08	539.854	466.479	716.804	371.844	51.8754
96-Well	1249 + siFOXO-6	841.026	326.17	240.389	469.195	324.859	69.2375
96-Well	1249 + siFOXO-7	898.465	328.838	565.419	597.574	286.172	47.8889
96-Well	1249 + siGPR-1	2880.08	2427.75	2104.46	2470.76	389.596	15.7682
96-Well	1249 + siGPR-6	2622.04	2248.9	2393.88	2421.61	188.112	7.76808
96-Well	365 + siZ	710.75	578.54	390.978	560.089	160.683	28.6888
96-Well	365 + siFOXO-2	400.487	504.375	417.549	440.804	55.7114	12.6386
96-Well	365 + siFOXO-6	384.98	305.088	287.706	325.925	51.8762	15.9166
96-Well	365 + siFOXO-7	454.68	395.367	423.433	424.494	29.6707	6.98967
96-Well	365 + siGPR-1	479.279	369.048	416.4	421.575	55.2974	13.1169
96-Well	365 + siGPR-6	626.71	384.891	575.97	529.19	127.516	24.0965
96-Well	AD	0	148.236	0	49.4119	85.5839	173.205
96-Well	Ctrl + siFOXO-2	2990	2341.63	2844.84	2725.49	340.265	12.4845
96-Well	Ctrl + siFOXO-6	2672.33	2401.13	2519.59	2531.02	135.959	5.37172
96-Well	Ctrl + siFOXO-7	2689.48	2043.47	2530.53	2421.16	336.604	13.9026
96-Well	Ctrl + siZ	2743	2278.78	2225.21	2415.66	284.747	11.7875
96-Well	1249 + siMARCH-1	1857.99	2049.01	2676.32	2194.44	428.106	19.5086
96-Well	1249 + siMARCH-4	1804.63	2239.46	2623.1	2222.4	409.502	18.4261
96-Well	1249 + siXPO4-7	356.707	124.18	773.077	417.988	328.76	78.6531
96-Well	1249 + siXPO4-9	500.607	337.835	298.158	378.867	107.28	28.3161
96-Well	1249 + siZNF148-5	458.138	397.479	687.33	514.316	152.874	29.7238
96-Well	1249 + siZNF148-6	525.94	538.005	1053.73	705.891	301.297	42.6832
96-Well	365 + siMARCH-1	776.002	693.59	616.648	695.413	79.6924	11.4597
96-Well	365 + siMARCH-4	956.959	304.59	621.339	627.629	326.23	51.9781
96-Well	365 + siXPO4-7	2036.27	1986.41	2444.5	2155.73	251.324	11.6585
96-Well	365 + siXPO4-9	2244.52	2046.63	2248.16	2179.77	115.315	5.29023
96-Well	365 + siZNF148-5	2040.82	2431.02	2502.18	2324.67	248.385	10.6847
96-Well	365 + siZNF148-6	1867.09	2055.13	2544.78	2155.67	349.854	16.2295
96-Well	1249 + siMAPK1-10	1127.24	984.122	688.041	933.135	223.996	24.0047
96-Well	1249 + siMAPK1-13	526.423	777.614	1366.07	890.037	430.967	48.4212
96-Well	1249 + siCNO-5	633.971	589.302	405.198	542.824	121.262	22.3391
96-Well	1249 + siCNO-7	955.258	686.295	1359.58	1000.38	338.901	33.8774
96-Well	1249 + siPIK3R3-7	448.944	757.189	351.419	519.184	211.808	40.7963
96-Well	1249 + siPIK3R3-9	956.042	528.041	370.927	618.337	302.828	48.9746
96-Well	365 + siMAPK1-10	2715.24	2319.06	2617.92	2550.74	206.459	8.0941
96-Well	365 + siMAPK1-13	2779.7	2567.9	2693.67	2680.42	106.52	3.97401
96-Well	365 + siCNO-5	2928.59	3002.72	2503.3	2811.54	269.501	9.58551
96-Well	365 + siCNO-7	2871.29	2132.8	2489.18	2497.76	369.32	14.786
96-Well	365 + siPIK3R3-7	2613.72	2473.89	2283.51	2457.04	165.748	6.74586
96-Well	365 + siPIK3R3-9	2807	2159.68	2492.22	2486.3	323.702	13.0194
